# Supplementary material for: Exposure to the gut microbiota drives distinct methylome and transcriptome changes in intestinal epithelial cells during postnatal development
Source: Genome Med. 2018 Apr 13;10:27. doi: 10.1186/s13073-018-0534-5 (PMC5899322; doi:10.1186/s13073-018-0534-5)
Supplement: Supplementary file 1 — List of primers used for validation experiment (qPCR and amplicon sequencing). (XLSX 49 kb) [file 13073_2018_534_MOESM1_ESM.xlsx]

## Sheet: Sheet1
Gene	qPCR for primer	qPCR rev primer	Amp-Seq for primer	Amp-Seq rev primer
Bcl3	CCGGAGGCCCTTTACTACCA	GGAGTAGGGGTGAGTAGGCAG	TTTGAAGGTTTTGAGTATTTTTTTT	ATAACTTCCCCTTCTTCAAAAACTC
Nfix	AGCCCCAGCTACTACAACATA	AGTCCAGCTTTCCTGACTTCT	AGGTATAGGAAGGGGTATAGGTTTG	CCACTCCTACATCTTCCATTAAAAA
Cacna1i	GGGCGTGGCCTGTTTAGTC	TGAGGGTCTCGGAGTGCTC	GTTTTTATTATGGGTTTTGGGGT	TCCCTAATATCAAAAAACAATATCC
Rcbtb2	AGAAGAAGTGCCTGGTTTCTATG	GCCTGACGAATCAACTGTAACT	TAGATTTGTGTGGTTTTGTTTGATT	TACTTTATAAAACCCTCCCAAAAAC
Mmp14	CAGTATGGCTACCTACCTCCAG	GCCTTGCCTGTCACTTGTAAA	GTTTGGGTTTTTTTTGAGTGTTTTA	CTTCATTTAAACCCTTCCCAAC
Itga5	CTTCTCCGTGGAGTTTTACCG	GCTGTCAAATTGAATGGTGGTG	TTTAAGAGTTAGAGTAAGAGGGAAAT	TTATATAAAAACCAATCTCATCCTCC
Cd74	AGTGCGACGAGAACGGTAAC	CGTTGGGGAACACACACCA	ATTGTTTTTTTTAATTGTTAGAAGA	ACAAATTCTAACCCTATTTAATTTTT
Pik3cd	GTAAACGACTTCCGCACTAAGA	GCTGACACGCAATAAGCCG	GGTTATTTTGGAAATGTTTTTATTT	TCTCCCCACTACCTATACAACTTAC
b-actin	GGCTGTATTCCCCT CCATCG	CCAGTTGGTAACAATGCCATGT	n/a	n/a
