# Supplementary material for: Exposure to the gut microbiota drives distinct methylome and transcriptome changes in intestinal epithelial cells during postnatal development
Source: Genome Med. 2018 Apr 13;10:27. doi: 10.1186/s13073-018-0534-5 (PMC5899322; doi:10.1186/s13073-018-0534-5)
Supplement: Supplementary file 4 — Gene expression data of small intestinal epithelial cells from germ-free (GF) and conventionally raised (CONV-R) mice at the three developmental stages W1, W4, and W12/16 determined by RNA sequencing. (XLSX 9442 kb) [file 13073_2018_534_MOESM4_ESM.xlsx]

## Sheet: Full_data
Additional file 4: Gene expression data of small intestinal epithelial cells from germ-free (GF) and conventionally raised (CONV-R) mice
From column J to column AM are the normalized gene expression value in each individuals
Gene symbol	Gene name	Ensemble ID	co-express(1: co-express; 0 : no)	p value W1 (CONV-R vs GF)	fold change W1 (CONV-R vs GF)	p value W4 (CONV-R vs GF)	fold change W4 (CONV-R vs GF)	p value W12/16 (CONV-R vs GF)	fold change W12/16 (CONV-R vs GF)	W1_CONV-R_1	W1_CONV-R_2	W1_CONV-R_3	W1_CONV-R_4	W1_CONV-R_5	W4_CONV-R_1	W4_CONV-R_2	W4_CONV-R_3	W4_CONV-R_4	W4_CONV-R_5	W12/16_CONV-R_1	W12/16_CONV-R_2	W12/16_CONV-R_3	W12/16_CONV-R_4	W12/16_CONV-R_5	W1_GF_1	W1_GF_2	W1_GF_3	W1_GF_4	W1_GF_5	W4_GF_1	W4_GF_2	W4_GF_3	W4_GF_4	W4_GF_5	W12/16_GF_1	W12/16_GF_2	W12/16_GF_3	W12/16_GF_4	W12/16_GF_5
Gnai3	guanine nucleotide binding protein (G protein), alpha inhibiting 3	ENSMUSG00000000001	0	0.091232	0.875696	0.00140433	1.22928	0.129877	0.898605	2499.6	1998.13	2368.94	2189.54	2511.95	3239.13	3221.9	3238.39	3143.56	3281.6	2957.74	2882.78	2628.47	3405.97	2761.48	2462.73	3001.58	2595.06	2520.49	2638.24	2390.15	2494.2	2562.51	3088.72	2565.9	3058.85	3192.71	3349.86	3068.44	3629.6
Cdc45	cell division cycle 45	ENSMUSG00000000028	0	0.628499	1.10075	0.490962	1.12629	0.21882	1.20104	106.897	138.263	124.9	143.069	114.113	194.249	175.58	222.329	175.551	235.351	186.408	149.978	146.78	190.972	225.642	150.156	98.8923	107.462	117.058	95.6876	145.03	165.252	201.811	126.34	249.813	140.926	168.352	154.075	153.118	132.393
H19	H19, imprinted maternally expressed transcript	ENSMUSG00000000031	1	0.0682274	0.53041	6.7122e-05	3.6022	0.309112	1.71408	827.559	669.016	864.308	684.412	1517.33	30.9313	32.6077	59.4827	26.1691	37.745	0	2.28973	6.16722	0	3.16321	1851.92	2030.85	2188.45	809.445	2037.54	2.84373	3.30504	16.7356	14.1425	6.06834	0	0	0	2.02805	0
Scml2	sex comb on midleg-like 2 (Drosophila)	ENSMUSG00000000037	0	NA	0.725583	0.223096	0.652349	0.973483	0.982308	5.34484	13.3803	11.6573	10.6335	11.0432	6.18627	8.77901	6.82588	16.3557	3.33044	17.8476	5.72434	13.5679	20.7187	16.8704	20.3601	14.2405	9.43921	19.9248	9.87253	11.3749	13.2201	17.72	12.2568	11.1253	21.3905	14.3278	17.3462	11.1543	13.4637
Apoh	apolipoprotein H	ENSMUSG00000000049	0	NA	1.50241	0.484671	1.3983	0.265859	1.59892	4.45403	8.0282	11.6573	4.83342	10.3069	7.42352	5.01658	10.7264	8.72303	6.66089	14.873	9.15894	1.23344	4.50406	9.48963	5.09003	3.16456	5.08265	9.1322	3.0377	4.26559	8.81343	4.92223	4.71417	4.04556	6.29133	3.58195	4.08147	7.09819	2.24396
Narf	nuclear prelamin A recognition factor	ENSMUSG00000000056	0	0.252217	0.880479	0.0676677	1.19048	0.0228536	0.814451	592.386	524.509	444.644	424.374	578.661	579.035	608.26	665.036	676.035	606.141	455.113	544.957	494.611	448.604	486.08	458.103	631.329	617.179	567.027	641.714	538.887	521.094	501.083	633.584	436.921	549.862	654.303	568.344	583.065	628.308
Cav2	caveolin 2	ENSMUSG00000000058	0	NA	1.00842	0.361499	1.51204	0.60508	0.754763	25.8334	22.3005	31.6413	35.7673	10.3069	6.18627	5.01658	3.9005	11.9942	8.88119	3.96613	1.14487	2.46689	1.80162	2.10881	25.4502	17.4051	32.6742	18.2644	29.6176	4.26559	3.30504	1.96889	5.657	7.07973	6.29133	2.38797	2.04073	3.04208	3.36593
Klf6	Kruppel-like factor 6	ENSMUSG00000000078	0	0.677558	1.12304	0.941471	1.02457	0.101505	0.727642	1827.04	2337.99	1726.95	1558.29	3336.5	5030.67	5422.92	3866.37	5244.72	4168.61	5473.26	7521.78	5112.63	5694.93	5091.71	1534.64	2172.47	2120.92	1870.44	1878.82	6085.58	5054.5	4225.24	6062.42	1723.41	7019.87	8262.36	7098.69	7857.69	9787.02
Scmh1	sex comb on midleg homolog 1	ENSMUSG00000000085	0	0.290246	1.14306	0.905016	0.978585	0.366001	1.12745	252.098	225.682	290.601	266.805	245.158	139.81	147.989	133.592	135.207	164.302	136.831	109.907	157.881	112.601	124.42	223.961	187.5	208.389	245.739	253.648	166.358	143.218	145.698	113.14	170.925	120.794	81.1908	127.546	129.795	105.466
Cox5a	cytochrome c oxidase subunit Va	ENSMUSG00000000088	0	0.743304	0.957701	0.0336505	1.2045	0.295902	1.10462	1013.74	846.529	683.62	978.283	812.776	1380.78	1166.35	1426.61	1352.07	1625.26	1479.37	1281.11	1280.32	1331.4	1267.39	818.647	968.354	928.673	882.502	925.74	944.118	1104.98	1199.05	1103.12	1409.88	1248.2	1174.88	1231.58	1161.06	1193.78
Tbx2	T-box 2	ENSMUSG00000000093	0	NA	0.606039	0.636463	0.763995	0.589573	0.738437	7.12645	9.81224	6.66134	4.83342	4.41726	2.47451	3.76243	1.95025	2.18076	6.66089	1.98307	1.14487	2.46689	0.900812	4.21761	10.1801	12.6582	9.43921	14.9436	8.35368	0	7.71175	4.92223	6.59984	3.03417	5.03307	2.38797	1.02037	4.05611	3.36593
Tbx4	T-box 4	ENSMUSG00000000094	0	NA	1.02215	NA	1.1157	NA	1	0	0	0	0.966683	0	0	0	0.975126	0	0	0	0	0	0	0	0	0	0.726093	0	0	0	0	0	0	0	0	0	0	0	0
Ngfr	nerve growth factor receptor (TNFR superfamily, member 16)	ENSMUSG00000000120	0	NA	0.956808	NA	1.01422	0.15949	0.407521	0	1.78404	4.16334	0	0	0	0	0.975126	0	0	0	0	1.23344	0	0	0.848339	0.791139	1.45219	2.4906	0.759425	0	0	0	0	1.01139	1.25827	1.19398	1.02037	2.02805	2.24396
Wnt3	wingless-type MMTV integration site family, member 3	ENSMUSG00000000125	0	0.877158	0.963006	0.811178	0.945346	0.232143	0.814765	126.495	92.7703	122.402	109.235	118.53	77.947	77.7569	82.8857	81.7784	91.0322	65.4411	44.6498	41.9371	59.4536	88.5699	138.279	84.6518	111.818	138.643	119.23	83.89	70.5074	101.398	77.3124	102.15	67.9464	54.9232	95.9145	87.2063	63.9528
Wnt9a	wingless-type MMTV integration site family, member 9A	ENSMUSG00000000126	0	NA	0.926746	0.179078	1.89908	0.930302	0.939889	0.890806	6.24415	9.992	9.66683	2.94484	7.42352	13.7956	7.80101	6.54227	4.44059	2.9746	5.72434	2.46689	5.40487	3.16321	3.39335	6.32911	6.53484	5.8114	9.87253	8.53119	5.50839	0	4.71417	1.01139	7.5496	2.38797	3.0611	2.02805	6.73187
Fer	fer (fms/fps related) protein kinase	ENSMUSG00000000127	0	0.698541	1.04867	0.745798	0.955934	0.289382	1.11118	230.719	211.409	235.645	228.137	228.961	178.165	145.481	140.418	172.28	128.777	235.985	226.684	182.55	167.551	176.085	212.085	236.55	206.21	214.192	213.399	154.983	169.659	155.542	175.367	142.606	198.806	180.291	164.279	157.174	190.736
Xpo6	exportin 6	ENSMUSG00000000131	0	0.203506	1.10965	0.966561	0.994577	0.00316436	0.825099	660.978	723.43	740.241	709.545	605.901	717.607	723.641	728.419	753.452	694.953	729.768	733.86	773.369	593.635	612.608	604.865	660.601	598.301	626.801	606.781	820.416	779.989	686.158	721.268	638.187	806.549	838.176	736.705	888.287	898.705
Tfe3	transcription factor E3	ENSMUSG00000000134	0	0.717054	1.05679	0.398136	0.898742	0.00839398	0.771785	233.391	269.391	223.155	195.27	248.103	242.502	232.017	202.826	224.618	205.377	204.256	281.637	265.19	221.6	257.274	183.241	246.044	246.146	202.569	227.828	285.795	272.115	241.189	263.051	172.948	309.534	297.302	298.967	343.755	342.203
Axin2	axin 2	ENSMUSG00000000142	0	0.0214666	1.25679	0.0313567	0.821825	0.726671	0.959444	1278.31	1193.53	1384.73	1297.29	1384.08	1279.32	1319.36	1438.31	1151.44	1140.12	1012.35	1147.16	943.585	1049.45	1114.5	1224.15	801.424	956.265	1197.15	1019.15	1490.11	1465.23	1631.23	1245.48	1877.14	1181.51	1097.27	1036.69	1134.7	1042.32
Brat1	BRCA1-associated ATM activator 1	ENSMUSG00000000148	0	0.699862	1.0464	0.0238812	0.821084	0.481675	0.931118	143.42	177.512	142.386	156.603	163.439	127.437	137.956	134.567	131.936	150.98	133.857	138.529	157.881	162.146	145.508	150.156	143.987	159.014	146.945	148.088	177.733	179.574	177.2	149.911	151.709	161.058	132.532	171.422	154.132	172.785
Gna12	guanine nucleotide binding protein, alpha 12	ENSMUSG00000000149	0	0.297378	0.895872	0.0945241	0.850256	0.904492	1.01662	220.92	174.836	206.501	194.303	187.734	164.555	170.564	161.871	160.286	196.496	167.569	148.833	194.884	164.849	188.738	241.777	223.892	223.637	202.569	207.323	162.093	194.997	227.407	225.337	188.119	183.707	162.382	195.91	162.244	144.735
Slc22a18	solute carrier family 22 (organic cation transporter), member 18	ENSMUSG00000000154	0	0.941804	0.982992	0.758028	0.943502	0.222541	0.848033	179.052	134.695	114.908	129.536	158.285	296.941	240.796	265.234	281.318	245.343	314.316	330.867	271.358	296.367	304.722	115.374	191.456	161.193	117.058	143.531	302.857	288.64	251.034	381.848	186.096	349.798	343.867	359.169	339.699	400.546
Itgb2l	integrin beta 2-like	ENSMUSG00000000157	1	NA	0.871215	NA	1.02069	0.324847	1.9382	0.890806	1.78404	0.832667	3.86673	1.47242	0	0	0.975126	0	0	1.98307	3.4346	1.23344	0.900812	0	0.848339	0.791139	1.45219	4.151	3.0377	0	0	0	0.942834	0	0	0	0	2.02805	0
Igsf5	immunoglobulin superfamily, member 5	ENSMUSG00000000159	0	0.771384	1.05761	0.103273	1.24121	0.000109117	0.644085	609.312	554.838	502.098	478.508	449.824	783.182	849.055	759.623	891.93	754.901	693.081	770.496	678.394	845.862	649.512	443.681	566.455	482.852	447.478	510.334	790.557	658.804	490.254	896.635	412.647	1043.1	1196.37	1042.81	1067.77	1325.06
Pih1d2	PIH1 domain containing 2	ENSMUSG00000000167	0	NA	1.06529	0.464845	1.38154	0.127656	1.76467	2.67242	2.67607	5.82867	4.83342	8.83452	4.94902	5.01658	11.7015	10.9038	12.2116	6.94073	13.7384	16.0348	8.10731	6.32642	5.09003	5.53797	3.63047	3.3208	6.0754	4.26559	8.81343	6.89112	5.657	6.06834	11.3244	2.38797	6.1222	3.04208	4.48791
Dlat	dihydrolipoamide S-acetyltransferase (E2 component of pyruvate dehydrogenase complex)	ENSMUSG00000000168	0	0.587783	1.08645	0.166383	1.18317	0.3062	1.13418	359.886	397.842	349.72	561.643	315.834	473.868	442.713	473.911	405.621	587.268	449.164	357.199	468.709	454.91	420.707	424.169	348.892	352.881	345.363	351.614	349.779	376.774	402.638	373.362	506.707	368.672	355.807	382.638	384.316	402.79
Sdhd	succinate dehydrogenase complex, subunit D, integral membrane protein	ENSMUSG00000000171	0	0.785906	0.970539	0.000429568	1.26721	0.115315	1.12439	2093.4	1829.54	1552.09	1948.83	1733.04	1776.7	1679.3	1822.51	1783.86	2040.45	1707.42	1453.98	1461.63	1569.21	1604.8	1861.26	1982.59	1968.44	1694.44	1925.14	1235.6	1283.46	1526.87	1409.54	1715.32	1371.51	1374.27	1457.08	1372.99	1357.59
Fgf23	fibroblast growth factor 23	ENSMUSG00000000182	0	NA	1	NA	1	NA	1.24266	0	0	0	0	0	0	0	0	0	0	0	0	0	0	2.10881	0	0	0	0	0	0	0	0	0	0	0	0	0	0	0
Ccnd2	cyclin D2	ENSMUSG00000000184	0	0.179617	1.28219	0.0329221	0.715993	0.732188	0.933074	1427.96	2337.1	2503	2938.72	1889.12	1984.56	2464.39	2683.55	2003.03	1629.7	2978.56	2944.6	2733.31	2998.8	2880.63	1888.4	1563.29	1380.3	2188.41	1597.83	2528.08	2562.5	2944.48	2355.2	4727.24	2667.52	3395.69	2889.68	3785.36	2857.68
Gpr107	G protein-coupled receptor 107	ENSMUSG00000000194	0	0.681831	1.06685	0.905327	1.02077	0.0272633	0.791551	1256.93	1058.83	918.432	891.282	912.901	1039.29	1081.07	981.952	1215.77	946.956	991.533	1245.62	1007.72	1006.21	956.344	796.59	1093.35	973.691	863.408	991.81	1143.18	1016.85	893.876	1343.54	760.566	1259.52	1345.62	1199.95	1308.09	1476.52
Nalcn	sodium leak channel, non-selective	ENSMUSG00000000197	0	NA	1.02004	NA	1.19878	NA	0.961025	1.78161	0	0	0	0	0	0	0.975126	0	1.11015	0	0	0	0.900812	1.0544	1.69668	0	0	0	0	0	0	0	0	1.01139	1.25827	0	0	0	1.12198
Btbd17	BTB (POZ) domain containing 17	ENSMUSG00000000202	0	NA	1.52822	NA	1.03433	0.782757	0.795025	0.890806	0.892022	1.66533	1.93337	2.94484	0	1.25414	0.975126	0	1.11015	0	0	1.23344	0	0	0.848339	0	0.726093	1.6604	1.51885	0	0	0.984445	0.942834	1.01139	0	1.19398	0	0	1.12198
Slfn4	schlafen 4	ENSMUSG00000000204	1	0.803775	0.920694	7.68359e-09	2.89671	0.207224	1.32853	148.765	159.672	122.402	103.435	172.273	549.341	455.254	315.941	502.665	496.236	246.892	282.782	302.194	274.748	156.052	144.218	190.664	148.849	144.455	142.013	200.483	126.693	126.993	270.593	50.5695	173.641	175.515	186.727	184.553	221.03
Th	tyrosine hydroxylase	ENSMUSG00000000214	0	NA	1.24759	0.802157	0.829147	0.459194	0.616148	8.01726	7.13617	4.996	2.90005	1.47242	0	3.76243	4.87563	2.18076	2.2203	0	1.14487	1.23344	0.900812	0	3.39335	2.37342	5.08265	4.151	3.79713	1.42186	2.20336	2.95334	7.54267	2.02278	2.51653	0	1.02037	3.04208	1.12198
Scnn1g	sodium channel, nonvoltage-gated 1 gamma	ENSMUSG00000000216	0	NA	0.557498	NA	0.741953	0.984734	0.978887	0	0.892022	0	0.966683	2.20863	0	0	0.975126	0	1.11015	0	1.14487	0	0	0	0.848339	2.37342	1.45219	4.151	0.759425	0	0	0.984445	0.942834	2.02278	0	1.19398	0	0	0
Drp2	dystrophin related protein 2	ENSMUSG00000000223	0	NA	1.15381	NA	1.40299	0.230015	0.487105	2.67242	1.78404	2.498	1.93337	0.73621	1.23725	3.76243	2.92538	0	1.11015	1.98307	0	1.23344	0.900812	1.0544	2.54502	0.791139	2.17828	0	2.27828	1.42186	0	2.95334	0	1.01139	1.25827	4.77593	0	5.07013	3.36593
Tspan32	tetraspanin 32	ENSMUSG00000000244	0	NA	1.0493	0.106637	2.37373	0.00949331	3.35516	3.56323	7.13617	6.66134	8.70015	4.41726	0	11.2873	8.77613	11.9942	4.44059	22.8052	11.4487	35.7699	1.80162	3.16321	5.09003	3.16456	6.53484	11.6228	2.27828	1.42186	3.30504	0	4.71417	2.02278	5.03307	2.38797	3.0611	3.04208	3.36593
Lhx2	LIM homeobox protein 2	ENSMUSG00000000247	0	NA	1	NA	1	NA	0.890821	0	0	0	0	0	0	0	0	0	0	0	0	1.23344	0	0	0	0	0	0	0	0	0	0	0	0	0	1.19398	0	1.01403	0
Clec2g	C-type lectin domain family 2, member g	ENSMUSG00000000248	0	NA	1.1863	NA	1	NA	1.56975	0.890806	1.78404	0.832667	0	0	0	0	0	0	0	0	0	2.46689	0	0	0.848339	0.791139	0.726093	0	0	0	0	0	0	0	0	0	0	0	0
Gmpr	guanosine monophosphate reductase	ENSMUSG00000000253	0	NA	0.975075	0.109037	0.561881	0.925845	0.947138	25.8334	11.5963	22.482	13.5336	27.976	4.94902	7.52486	5.85075	2.18076	6.66089	4.95766	3.4346	3.70033	6.30568	4.21761	16.9668	16.6139	27.5915	17.4342	25.8205	7.10932	13.2201	11.8133	10.3712	8.09112	5.03307	5.96991	4.08147	7.09819	2.24396
Mid2	midline 2	ENSMUSG00000000266	0	0.256014	1.12577	0.0338989	1.19003	0.00848969	1.21265	164.799	181.08	192.346	176.903	174.482	341.482	328.586	276.936	267.143	314.172	481.885	478.555	435.406	374.738	388.02	164.578	159.019	151.753	142.794	171.63	265.889	259.996	282.536	262.108	210.369	347.281	353.419	361.21	336.657	378.107
Trim25	tripartite motif-containing 25	ENSMUSG00000000275	0	0.663747	1.09157	0.0382839	1.33886	0.274996	0.847853	1144.69	1083.81	1001.7	870.015	962.227	2077.35	2154.62	1481.22	2323.6	1816.2	1374.26	1785.99	1412.29	1662	1510.96	821.192	972.31	909.795	934.805	994.088	1707.66	1450.91	1140.97	2175.12	856.648	1631.97	1857.84	1624.42	1922.59	2118.29
Dgke	diacylglycerol kinase, epsilon	ENSMUSG00000000276	0	0.491024	0.895419	0.349603	0.882297	0.695508	1.05614	50.776	47.2772	80.7687	71.5346	58.8968	95.2685	112.873	106.289	87.2303	104.354	125.925	136.239	150.48	124.312	117.039	52.597	70.4113	70.431	82.1898	69.8671	120.859	120.083	108.289	98.9975	127.435	119.535	112.234	136.729	120.669	126.784
Scpep1	serine carboxypeptidase 1	ENSMUSG00000000278	0	0.0887837	0.810574	0.772458	1.04995	0.541438	1.0856	1740.64	1224.75	1467.16	1011.15	2011.33	394.684	432.68	424.18	392.536	420.746	515.597	464.816	488.444	523.372	486.08	1538.04	2112.34	1961.18	1638.81	1965.39	355.466	374.571	405.592	424.275	403.545	451.718	474.011	447.941	407.639	501.524
Mnt	max binding protein	ENSMUSG00000000282	0	0.290653	1.22741	0.178418	0.790663	0.00337108	0.644709	263.679	293.475	329.736	214.604	252.52	207.859	253.337	181.373	267.143	155.421	178.476	226.684	229.421	172.055	186.629	185.786	260.285	209.115	195.097	249.092	381.06	317.284	224.454	288.507	144.629	308.275	327.151	257.132	348.825	308.544
Itgb2	integrin beta 2	ENSMUSG00000000290	0	0.79126	1.15805	0.667085	1.25136	0.0316709	2.10407	26.7242	42.817	29.1433	44.4674	16.9328	21.0333	35.116	8.77613	14.1749	15.5421	109.069	92.7343	254.089	29.7268	29.5233	29.6919	15.8228	31.222	33.208	25.8205	14.2186	8.81343	11.8133	26.3993	11.1253	60.3968	53.7292	39.7943	21.2946	53.855
Hddc2	HD domain containing 2	ENSMUSG00000000295	0	0.195155	0.799837	0.696668	0.921183	0.974885	1.00944	66.8105	70.4697	80.7687	78.3013	68.4675	85.3705	68.9779	81.9106	71.965	97.693	66.4327	46.9396	51.8047	67.5609	55.8834	105.194	78.3227	95.1182	80.5294	97.9659	65.4058	71.6091	94.5068	72.5982	134.515	50.3307	51.3413	67.3442	71.9959	44.8791
Tpd52l1	tumor protein D52-like 1	ENSMUSG00000000296	0	0.153141	0.664419	0.674163	1.15601	0.982654	0.989423	15.1437	14.2723	14.1553	12.5669	17.669	25.9823	26.337	29.2538	20.7172	13.3218	22.8052	11.4487	7.40066	10.8097	31.6321	24.6018	22.943	22.5089	21.5852	22.0233	25.5936	19.8302	22.6422	11.314	21.2392	21.3905	16.7158	14.2851	23.3226	10.0978
Pemt	phosphatidylethanolamine N-methyltransferase	ENSMUSG00000000301	0	0.649511	1.20487	0.628628	1.17957	0.705547	1.14177	10.6897	6.24415	9.992	13.5336	9.57073	13.6098	18.8122	28.2786	23.9883	22.203	13.8815	10.3038	24.6689	12.6114	17.9249	4.24169	6.32911	11.6175	9.1322	9.11311	9.95305	15.4235	24.6111	14.1425	25.2848	12.5827	20.2977	12.2444	9.12624	14.5857
Cdh1	cadherin 1	ENSMUSG00000000303	0	0.577907	1.05225	0.539214	1.0536	0.0670595	0.88567	5695.82	6086.27	6245.84	5785.6	5657.04	8164.64	8025.27	7042.36	8395.92	7844.31	7744.86	8520.1	7559.78	8254.14	7276.44	5403.07	5474.68	5560.42	5799.78	5764.8	7922.63	7504.64	7032.88	8933.35	6064.3	8164.89	9042.03	8270.07	9097.85	9876.77
Cdh4	cadherin 4	ENSMUSG00000000305	0	NA	0.333827	0.956775	1.05905	0.678386	0.729107	1.78161	3.56809	0.832667	6.76678	0.73621	2.47451	1.25414	0	2.18076	1.11015	0.991533	0	0	0.900812	0	3.39335	3.95569	20.3306	6.6416	13.6697	0	1.10168	2.95334	1.88567	0	0	1.19398	1.02037	0	2.24396
Ckmt1	creatine kinase, mitochondrial 1, ubiquitous	ENSMUSG00000000308	0	0.10727	0.827667	0.039803	1.23608	0.502863	0.92279	3286.19	2560.1	2040.03	2375.14	2486.18	4635.99	3773.72	3735.71	4889.26	4299.6	4130.72	4088.32	3461.04	3710.44	3575.48	2425.4	3534.81	3528.09	2694	3237.43	3408.21	3226.82	2978.93	4159.78	3458.96	4140.95	4331.77	3814.13	3908.06	4371.23
Bcl6b	B cell CLL/lymphoma 6, member B	ENSMUSG00000000317	0	NA	1.12547	0.729656	0.849749	0.206124	0.649269	23.161	20.5165	19.1513	19.3337	17.669	7.42352	2.50829	7.80101	8.72303	6.66089	7.93226	8.01407	4.93378	5.40487	4.21761	20.3601	15.8228	21.0567	13.2832	17.4668	1.42186	6.61007	10.8289	3.77133	16.1822	11.3244	5.96991	10.2037	9.12624	12.3418
Clec10a	C-type lectin domain family 10, member A	ENSMUSG00000000318	0	NA	1.38527	NA	1.90947	0.366001	1.86288	0.890806	1.78404	1.66533	0	2.20863	2.47451	0	0	3.27114	0	0	0	4.93378	1.80162	1.0544	0	0.791139	0.726093	0.8302	1.51885	0	0	0.984445	0	0	0	1.19398	0	0	1.12198
Alox12	arachidonate 12-lipoxygenase	ENSMUSG00000000320	0	NA	1.52212	NA	0.520061	1	1	2.67242	2.67607	1.66533	2.90005	0	0	0	0	0	0	0	0	0	0	0	1.69668	0.791139	1.45219	0.8302	0.759425	1.42186	2.20336	0	0	0	0	0	0	0	0
Arvcf	armadillo repeat gene deleted in velo-cardio-facial syndrome	ENSMUSG00000000325	0	0.888876	0.979425	1.73434e-08	0.597991	0.0109899	0.768436	144.311	131.127	133.227	136.302	160.494	85.3705	82.7735	75.0847	86.1399	63.2785	81.3057	82.4305	64.1391	81.0731	73.8082	136.583	147.943	150.301	136.153	150.366	135.077	136.608	125.025	126.34	135.526	111.986	70.445	112.24	104.445	100.978
Comt	catechol-O-methyltransferase	ENSMUSG00000000326	0	0.469942	0.926159	4.28597e-05	0.736746	0.0720045	0.865173	520.231	388.03	358.879	378.94	468.966	450.36	358.685	384.2	403.44	421.856	563.19	554.116	444.04	550.396	553.562	386.842	463.607	507.539	442.497	483.754	541.731	517.789	558.181	565.7	558.288	656.815	600.573	582.629	609.43	638.406
Rtca	RNA 3'-terminal phosphate cyclase	ENSMUSG00000000339	0	0.0310278	0.811663	0.00753812	0.786426	0.151818	0.870453	239.627	194.461	206.501	247.471	280.496	214.045	169.309	218.428	202.811	206.488	191.366	216.38	199.818	216.195	205.609	269.772	330.696	318.029	242.418	280.987	230.342	244.573	258.909	280.022	272.064	225.23	234.021	213.257	245.394	265.909
Dbt	dihydrolipoamide branched chain transacylase E2	ENSMUSG00000000340	0	0.399573	0.917783	0.0156466	0.816483	0.00294307	1.27356	318.909	288.123	290.601	292.905	357.798	257.349	233.271	218.428	245.335	269.766	288.536	263.32	281.225	287.359	279.417	318.127	363.133	310.768	321.287	376.675	304.279	259.996	344.556	253.622	336.793	230.263	212.529	231.623	189.623	235.615
Dazap2	DAZ associated protein 2	ENSMUSG00000000346	0	0.177038	0.885381	0.78005	1.0321	0.102856	1.13538	2256.41	1711.79	1835.2	1887.93	2303.6	2051.37	2049.27	1700.62	1837.29	2198.09	1974.14	2011.53	1845.23	2076.37	1786.16	2032.62	2328.32	2320.59	2190.9	2423.33	1724.72	1790.23	1850.76	2259.03	1895.35	1803.1	1776.65	1634.63	1570.73	1752.53
Mcts1	malignant T cell amplified sequence 1	ENSMUSG00000000355	0	0.403841	1.0698	0.0554996	1.14718	0.413065	1.06763	275.259	268.499	255.629	278.405	283.441	273.433	254.591	253.533	249.697	255.334	252.841	236.988	234.354	243.219	242.513	257.047	249.209	249.05	265.664	252.129	234.608	215.929	235.282	196.109	240.711	202.581	197.007	262.234	220.044	247.957
Rem1	rad and gem related GTP binding protein 1	ENSMUSG00000000359	0	NA	1.04442	NA	1.02719	NA	1.5214	1.78161	1.78404	0	0	0.73621	1.23725	0	0	0	0	1.98307	0	0	0	0	0.848339	0	0.726093	0.8302	1.51885	0	0	0.984445	0	0	0	0	0	0	0
Rnf17	ring finger protein 17	ENSMUSG00000000365	0	NA	0.876136	0.616671	1.4237	0.340862	1.76616	14.2529	2.67607	13.3227	3.86673	8.83452	3.71176	1.25414	1.95025	5.4519	3.33044	7.93226	1.14487	3.70033	0	3.16321	5.93837	11.0759	5.80875	17.4342	9.87253	0	4.40672	2.95334	0.942834	1.01139	0	0	1.02037	0	5.60989
Trappc10	trafficking protein particle complex 10	ENSMUSG00000000374	0	0.699034	0.960786	0.363597	0.927032	2.75883e-07	0.727391	1315.72	1064.18	1102.45	1067.22	1136.71	1421.6	1389.59	1324.22	1618.12	1376.58	1408.97	1499.78	1480.13	1445.8	1389.7	1129.99	1329.11	1177	1105	1177.87	1667.85	1559.98	1453.04	1745.18	1270.31	1859.72	2101.41	1809.11	1965.18	2205.81
Ccm2	cerebral cavernous malformation 2	ENSMUSG00000000378	0	0.961113	0.989872	0.414419	0.885423	0.306738	1.14506	130.949	141.831	154.043	151.769	139.144	98.9803	90.2984	125.791	111.219	99.9133	153.688	113.342	178.849	131.519	100.168	147.611	142.405	145.945	147.776	141.253	98.1087	89.236	128.962	121.626	155.754	118.277	127.756	111.22	123.711	108.832
Tbrg4	transforming growth factor beta regulated gene 4	ENSMUSG00000000384	0	0.554788	1.06454	0.773032	0.967592	0.880921	0.983597	431.15	483.476	387.19	537.476	401.971	583.984	541.79	683.563	601.889	631.674	616.733	610.214	633.99	576.52	560.942	465.738	398.734	414.599	434.195	388.826	669.698	596.008	721.599	546.843	617.96	586.352	585.052	675.483	628.697	568.843
Tmprss2	transmembrane protease, serine 2	ENSMUSG00000000385	0	0.443627	1.10191	0.906429	1.01803	0.669959	1.05252	652.961	751.974	686.118	928.016	650.81	1582.45	1432.23	1638.21	1553.79	1681.87	1809.55	1676.09	1429.56	1514.26	1673.34	802.528	498.417	617.905	754.652	653.865	1534.19	1523.62	1609.57	1388.79	1693.07	1460.85	1420.84	1580.55	1834.37	1397.98
Mx1	MX dynamin-like GTPase 1	ENSMUSG00000000386	1	0.144676	1.65421	0.000298568	2.34318	0.222599	0.720954	26.7242	16.0564	26.6453	7.73347	19.1415	133.623	208.188	109.214	170.099	160.971	110.06	131.66	94.9752	102.693	63.2642	14.4218	3.95569	12.3436	6.6416	18.2262	83.89	52.8806	63.989	98.9975	22.2506	103.178	145.666	136.729	125.739	195.224
Fap	fibroblast activation protein	ENSMUSG00000000392	1	0.987682	1.00682	0.207333	1.30753	6.42569e-05	0.513389	13.3621	21.4085	24.98	22.2337	22.8225	74.2352	66.4696	47.7812	94.863	52.177	44.619	73.2715	53.0381	59.4536	63.2642	20.3601	25.3164	25.4133	12.453	20.5045	69.6714	50.6772	36.4245	61.2842	38.4328	90.5952	130.144	94.8941	106.473	157.077
Gcg	glucagon	ENSMUSG00000000394	0	0.727944	0.92285	0.23452	0.814471	0.117233	1.28322	391.955	403.194	464.628	393.44	510.93	549.341	411.359	529.493	459.05	495.126	408.511	298.81	366.333	566.611	583.085	551.42	333.861	511.17	479.025	473.881	511.871	516.687	646.781	508.187	826.306	402.645	296.108	446.921	335.643	245.713
Ndufa9	NADH dehydrogenase (ubiquinone) 1 alpha subcomplex, 9	ENSMUSG00000000399	0	0.746067	0.965493	0.0837817	1.1403	0.077419	1.13819	870.318	822.444	704.436	853.581	775.966	999.701	958.166	967.325	976.98	1146.78	1017.31	879.258	891.78	996.298	923.657	851.732	838.607	890.916	742.199	844.481	757.854	781.09	984.445	847.607	1046.79	810.323	811.908	907.106	818.32	788.751
Egfl6	EGF-like-domain, multiple 6	ENSMUSG00000000402	0	0.231236	0.690081	0.517441	0.657768	0.938232	1.06756	44.5403	33.0048	50.7927	25.1338	69.94	2.47451	0	0	1.09038	1.11015	0	2.28973	1.23344	1.80162	0	48.3553	87.8164	71.1571	45.661	75.1831	4.26559	1.10168	1.96889	1.88567	1.01139	1.25827	0	2.04073	1.01403	0
Lck	lymphocyte protein tyrosine kinase	ENSMUSG00000000409	0	0.889209	1.09022	0.674375	0.806636	0.0390991	2.02995	28.5058	25.8686	23.3147	40.6007	22.8225	16.0843	22.5746	15.602	19.6268	25.5334	157.654	180.889	362.633	56.7512	32.6865	25.4502	22.1519	26.1394	30.7174	23.5422	28.4373	8.81343	17.72	46.1988	25.2848	91.8534	121.786	60.2016	22.3086	70.6846
Tssk3	testis-specific serine kinase 3	ENSMUSG00000000411	0	NA	0.884494	NA	1.14718	NA	0.86595	0	0	0	0	0	0	0	0	0	2.2203	0	0	0	0	0	0	0	0	0.8302	0	0	0	0.984445	0	0	0	0	1.02037	0	0
Cttnbp2	cortactin binding protein 2	ENSMUSG00000000416	1	0.0203607	1.63407	0.618536	0.868101	0.00195675	0.516994	297.529	369.297	244.804	246.504	134.726	49.4902	76.5028	68.2588	41.4344	48.8465	21.8137	28.6217	11.101	28.826	41.1217	159.488	128.164	196.045	126.19	170.871	61.1402	80.4226	81.709	43.3703	62.7062	50.3307	48.9533	51.0183	62.8697	50.489
Galnt1	UDP-N-acetyl-alpha-D-galactosamine:polypeptide N-acetylgalactosaminyltransferase 1	ENSMUSG00000000420	0	0.961386	0.994193	1.13668e-05	1.29805	0.254619	1.08442	2632.33	2213.11	2005.06	2449.58	2035.62	2502.96	2152.11	2280.82	2452.26	2345.74	2261.69	2166.09	2169.63	2195.28	1990.71	2058.07	2502.37	2343.1	2144.41	2348.14	1764.53	1726.33	1676.51	2060.09	1802.3	1935.21	2020.22	1918.29	1874.94	2194.59
Mkrn2	makorin, ring finger protein, 2	ENSMUSG00000000439	0	0.285799	0.900846	0.00890616	0.804078	0.0460652	1.18385	209.34	223.005	178.191	193.337	234.115	184.351	185.613	188.199	182.093	164.302	212.188	224.394	196.118	220.699	236.186	221.416	212.025	235.98	216.682	267.318	230.342	196.099	239.22	199.881	260.939	177.416	174.321	193.87	188.609	185.126
Pparg	peroxisome proliferator activated receptor gamma	ENSMUSG00000000440	0	0.250219	0.8338	0.00357772	0.665784	0.00594667	0.685578	97.9887	101.69	104.083	120.835	92.0263	53.2019	80.2652	66.3086	45.7959	62.1683	63.4581	61.8228	67.8394	74.7674	51.6657	111.132	173.259	108.188	114.568	112.395	102.374	94.7444	83.6779	81.0837	104.173	67.9464	83.5788	107.139	107.487	100.978
Raf1	v-raf-leukemia viral oncogene 1	ENSMUSG00000000441	0	0.25788	0.91596	0.0826425	0.888863	0.0902391	0.895071	1454.69	1290.76	1345.59	1107.82	1515.86	1080.12	1151.3	1217.93	1156.89	1065.74	1224.54	1260.5	1087.9	1139.53	1213.62	1279.29	1668.51	1500.11	1365.68	1522.65	1251.24	1291.17	1281.75	1332.22	1227.83	1323.7	1352.78	1360.15	1321.28	1265.59
Sept1	septin 1	ENSMUSG00000000486	0	0.982953	1.01456	0.992968	1.00657	0.038704	2.06718	11.5805	22.3005	16.6533	22.2337	9.57073	6.18627	12.5414	6.82588	14.1749	11.1015	56.5174	65.2574	134.445	15.3138	15.816	20.3601	10.2848	22.5089	9.9624	17.4668	5.68746	12.1185	8.86001	14.1425	9.10251	31.4567	35.8195	21.4277	10.1403	31.4154
Pdgfb	platelet derived growth factor, B polypeptide	ENSMUSG00000000489	0	0.441913	1.18787	0.883617	1.05497	0.350417	0.757514	278.822	215.869	162.37	136.302	223.808	24.7451	27.5912	23.403	30.5306	19.9827	6.94073	14.8833	14.8013	14.413	6.32642	159.488	190.664	192.415	140.304	170.871	8.53119	28.6436	22.6422	19.7995	37.4214	17.6157	13.1338	18.3666	10.1403	17.9517
Acvrl1	activin A receptor, type II-like 1	ENSMUSG00000000530	0	0.886307	1.05616	0.598978	1.20994	0.22055	0.701515	49.8852	28.5447	51.6254	42.5341	20.6139	16.0843	22.5746	20.4776	18.5364	8.88119	17.8476	16.0281	13.5679	12.6114	7.38082	37.3269	30.0633	46.47	26.5664	41.009	17.0624	12.1185	14.7667	18.8567	8.09112	20.1323	16.7158	23.4684	12.1683	25.8055
Grasp	GRP1 (general receptor for phosphoinositides 1)-associated scaffold protein	ENSMUSG00000000531	0	0.309944	1.26641	0.02757	0.657011	0.7681	0.927997	26.7242	48.1692	20.8167	22.2337	32.3932	27.2196	25.0829	28.2786	28.3499	27.7537	33.7121	28.6217	35.7699	33.33	28.4689	25.4502	11.8671	29.7698	28.2268	22.7828	45.4997	48.4739	42.3312	35.8277	39.4442	33.9732	38.2075	35.7128	34.4769	30.2934
Acvr1b	activin A receptor, type 1B	ENSMUSG00000000532	0	0.664704	1.04541	0.0376189	0.857523	0.00452147	0.822401	1163.39	1049.91	1047.5	839.081	1199.29	768.335	795.127	818.131	797.067	839.272	742.658	860.94	790.638	826.945	909.95	922.992	1014.24	1089.14	1012.01	1032.82	1032.27	908.885	934.239	1009.77	808.101	928.601	1093.69	959.145	1064.73	979.487
Tom1l2	target of myb1-like 2 (chicken)	ENSMUSG00000000538	0	0.60064	1.11926	0.438218	0.864137	8.11685e-07	0.508437	1301.47	1046.34	1114.94	780.113	1056.46	1111.05	1151.3	969.275	1229.95	758.231	738.692	1103.65	725.265	843.16	900.46	714.301	1113.92	991.117	905.748	1000.92	1488.69	1301.08	923.41	1632.99	709.996	1570.32	1872.17	1498.92	1723.85	1907.36
Gpa33	glycoprotein A33 (transmembrane)	ENSMUSG00000000544	0	0.857178	0.966577	0.491727	1.10161	0.915242	1.01812	1521.5	1285.4	1061.65	1249.92	1220.64	3284.91	3201.83	2804.46	3532.83	3219.43	3245.29	3818.13	3147.75	3487.94	3000.83	1124.9	1463.61	1280.1	1300.09	1390.51	3041.37	2825.81	2465.05	4198.44	2019.75	3094.08	3554.49	3034.57	3157.68	3560.04
Zfp385a	zinc finger protein 385A	ENSMUSG00000000552	0	NA	1.19409	0.440865	1.69346	0.209129	2.05769	4.45403	4.46011	8.32667	6.76678	2.20863	0	2.50829	0.975126	5.4519	1.11015	6.94073	1.14487	4.93378	2.70244	0	4.24169	5.53797	5.08265	1.6604	4.55655	0	0	0.984445	0	3.03417	1.25827	1.19398	1.02037	2.02805	0
Itga5	integrin alpha 5 (fibronectin receptor alpha)	ENSMUSG00000000555	0	0.840465	1.09546	1.28306e-06	3.03468	1.91943e-07	3.34609	16.0345	18.7325	19.1513	12.5669	4.41726	63.0999	38.8785	45.8309	67.6035	63.2785	78.3311	58.3882	64.1391	47.743	22.1425	16.1184	9.49367	14.5219	9.9624	13.6697	22.7498	16.5252	20.6734	11.314	17.1936	11.3244	13.1338	18.3666	15.2104	17.9517
Gabra2	gamma-aminobutyric acid (GABA) A receptor, subunit alpha 2	ENSMUSG00000000560	0	NA	1.44458	0.446541	1.58869	0.368598	0.573259	0.890806	6.24415	3.33067	2.90005	3.68105	2.47451	2.50829	4.87563	4.36152	4.44059	0.991533	0	0	0.900812	2.10881	1.69668	3.95569	2.90437	1.6604	0.759425	2.84373	3.30504	2.95334	1.88567	0	2.51653	3.58195	3.0611	0	1.12198
Wdr77	WD repeat domain 77	ENSMUSG00000000561	0	0.926153	1.0202	0.738665	0.940557	0.392971	1.13165	283.276	329.156	371.369	433.074	324.669	295.704	316.044	385.175	264.962	369.679	260.773	259.885	275.058	353.118	349.007	401.264	308.544	316.577	371.099	309.086	294.326	315.08	353.416	283.793	488.502	246.62	245.96	304.069	282.913	242.347
Adora3	adenosine A3 receptor	ENSMUSG00000000562	0	NA	0.987267	NA	1.20614	0.604091	1.46245	2.67242	1.78404	6.66134	4.83342	2.20863	1.23725	2.50829	0	1.09038	0	1.98307	1.14487	0	0.900812	1.0544	6.78671	0.791139	3.63047	3.3208	3.79713	0	0	0	0.942834	2.02278	0	2.38797	0	0	0
Atp5f1	ATP synthase, H+ transporting, mitochondrial F0 complex, subunit B1	ENSMUSG00000000563	0	0.85493	0.979704	0.0635216	1.13901	0.018374	1.16813	2379.34	2026.67	1943.44	2561.71	2064.33	2725.67	2631.19	2724.5	2612.55	2984.08	2997.4	2567.94	2581.6	2681.72	2617.03	2205.68	2249.21	2356.17	2142.75	2244.86	2043.22	2285.98	2506.4	2325.03	2834.93	2303.89	2236.33	2512.14	2195.37	2258.54
Sox9	SRY (sex determining region Y)-box 9	ENSMUSG00000000567	0	0.000565517	1.6776	0.794997	0.94336	0.651992	0.919061	295.748	329.156	540.401	455.308	410.069	233.841	263.37	302.289	227.889	271.986	220.12	219.815	203.518	207.187	315.267	298.615	181.171	175.715	280.608	266.558	287.217	272.115	248.08	214.023	359.044	265.494	232.827	237.745	295.082	238.981
Hnrnpd	heterogeneous nuclear ribonucleoprotein D	ENSMUSG00000000568	0	0.073466	1.16564	0.24098	0.904052	0.822061	1.02428	812.415	1022.26	1153.24	1075.92	929.097	888.348	919.287	793.752	890.84	834.831	858.667	874.679	893.014	829.648	879.372	1007.83	720.727	817.581	897.446	838.406	941.275	970.579	987.399	815.551	1071.06	796.483	871.607	849.965	855.839	856.069
Dynlt1c	dynein light chain Tctex-type 1C	ENSMUSG00000000579	0	0.0927003	1.2177	0.634727	0.932954	0.873386	0.975626	119.368	140.939	118.239	110.202	96.4435	105.167	104.094	115.065	106.857	103.244	99.1533	130.515	117.177	95.4861	89.6243	88.2272	89.3987	102.379	94.6428	103.282	115.171	107.965	115.18	111.254	124.401	120.794	90.7427	94.8941	105.459	131.271
C1d	C1D nuclear receptor co-repressor	ENSMUSG00000000581	0	0.0311068	0.817472	0.930197	1.01315	0.0634529	1.18028	468.564	326.48	410.505	464.008	493.261	363.753	336.111	335.443	292.222	400.764	371.825	344.605	347.831	385.548	391.184	512.397	549.841	506.087	533.819	547.546	318.498	300.758	364.245	307.364	411.636	304.5	330.733	325.497	291.026	308.544
Gm2a	GM2 ganglioside activator protein	ENSMUSG00000000594	0	0.969289	0.988449	0.0441461	0.69865	0.0445188	1.39713	106.006	126.667	142.386	186.57	124.42	80.4215	87.7901	52.6568	78.5073	95.4728	180.459	156.847	241.755	110.8	119.148	129.796	125.791	151.753	134.492	151.126	90.9994	116.778	120.102	148.968	89.0024	140.926	130.144	113.261	87.2063	103.222
Krit1	KRIT1, ankyrin repeat containing	ENSMUSG00000000600	0	0.037943	1.19472	0.138338	1.12992	0.931625	1.01015	408.88	355.917	477.118	413.74	391.664	544.392	609.514	593.852	527.743	537.312	619.708	684.631	685.795	565.71	605.227	357.999	378.955	310.042	336.231	330.35	545.996	526.602	484.347	495.93	439.955	653.04	593.409	584.67	558.729	737.14
Clcn4	chloride channel, voltage-sensitive 4	ENSMUSG00000000605	0	0.193905	0.907269	0.0110599	1.17494	0.904536	0.988652	983.45	871.505	788.536	807.181	963.699	934.127	904.238	824.956	925.732	870.356	866.599	905.59	799.272	844.962	773.932	916.206	1089.4	1007.09	942.277	913.589	774.916	799.819	684.19	824.979	708.985	785.158	857.28	816.293	851.782	927.876
Grm6	glutamate receptor, metabotropic 6	ENSMUSG00000000617	0	NA	1.57934	NA	0.728085	NA	1.38996	0.890806	0.892022	0	0.966683	0	0	0	0	0	0	0	0	7.40066	0	0	0	0	0	0	0	0	0	0	0.942834	1.01139	2.51653	0	1.02037	0	0
Sema4f	sema domain, immunoglobulin domain (Ig), TM domain, and short cytoplasmic domain	ENSMUSG00000000627	0	NA	0.802548	NA	0.923161	0.0774422	2.91553	0.890806	0	0	1.93337	0.73621	1.23725	0	0	0	2.2203	3.96613	6.8692	16.0348	0.900812	0	0	0.791139	1.45219	1.6604	1.51885	0	1.10168	0	1.88567	1.01139	0	1.19398	0	0	4.48791
Hk2	hexokinase 2	ENSMUSG00000000628	0	0.664024	1.07941	1.69929e-11	1.90221	0.000780955	1.41364	171.035	149.86	162.37	166.27	200.985	1268.19	1384.57	1583.6	1084.93	1603.05	1282.05	1317.74	1820.56	1589.03	923.657	163.729	162.975	139.41	160.229	162.517	766.385	713.888	788.541	709.011	645.267	894.627	1004.14	975.471	980.564	1034.46
Myo18a	myosin XVIIIA	ENSMUSG00000000631	0	0.957824	1.01557	0.816399	0.945463	3.84617e-05	0.554147	2053.31	1691.27	1721.96	1260.55	1599.05	2898.89	3230.67	2573.36	3198.08	2404.58	2417.36	3368.2	2611.2	2869.09	2324.96	1236.88	1954.11	1699.06	1563.27	1742.88	3945.67	3305.04	2465.05	3930.67	1500.9	4441.68	5461.28	4069.22	5095.48	5704.14
Sez6	seizure related gene 6	ENSMUSG00000000632	0	NA	1.57648	NA	0.84613	0.842547	0.843246	1.78161	1.78404	2.498	2.90005	1.47242	0	1.25414	0.975126	3.27114	0	1.98307	1.14487	0	0	0	0.848339	1.58228	0.726093	0.8302	1.51885	0	0	2.95334	3.77133	0	1.25827	0	2.04073	1.01403	0
Haao	3-hydroxyanthranilate 3,4-dioxygenase	ENSMUSG00000000673	0	NA	0.97124	0.440297	1.55749	0.0244803	2.80842	2.67242	2.67607	4.16334	0.966683	4.41726	2.47451	7.52486	4.87563	6.54227	4.44059	10.9069	9.15894	16.0348	0.900812	3.16321	1.69668	2.37342	2.90437	4.9812	3.79713	5.68746	1.10168	0.984445	5.657	2.02278	3.7748	3.58195	1.02037	2.02805	1.12198
Cd52	CD52 antigen	ENSMUSG00000000682	0	0.980351	1.01649	0.101069	1.91403	0.0185366	2.27755	39.1955	51.7373	37.47	49.3008	36.0743	22.2706	62.7072	32.1792	40.344	28.8639	126.916	115.632	256.556	27.9252	22.1425	47.507	29.2721	49.3743	45.661	37.9713	14.2186	11.0168	14.7667	38.6562	10.1139	70.4629	48.9533	38.7739	16.2244	48.2451
Abhd15	abhydrolase domain containing 15	ENSMUSG00000000686	0	0.758553	1.13515	0.0786856	0.540252	0.56651	1.24354	32.069	32.1128	28.3107	22.2337	25.0311	4.94902	11.2873	9.75126	2.18076	6.66089	4.95766	16.0281	29.6027	13.5122	8.43522	28.8435	15.0316	17.4262	21.5852	39.4901	18.4842	9.91511	10.8289	12.2568	18.205	12.5827	16.7158	10.2037	8.11221	8.97583
Hoxb6	homeobox B6	ENSMUSG00000000690	0	0.673015	1.11099	0.0132914	0.693971	0.0462954	0.75581	40.9771	33.0048	42.466	26.1004	51.5347	71.7607	116.635	89.7116	78.5073	85.4814	123.942	138.529	181.316	131.519	141.29	29.6919	41.1392	43.5656	26.5664	34.1741	146.452	127.795	153.573	127.283	85.9682	187.482	169.546	241.827	180.497	168.297
Loxl3	lysyl oxidase-like 3	ENSMUSG00000000693	0	NA	0.857749	0.771176	1.25679	0.755004	1.21	4.45403	6.24415	4.16334	6.76678	2.20863	3.71176	0	0	1.09038	4.44059	4.95766	3.4346	3.70033	4.50406	4.21761	3.39335	3.95569	3.63047	11.6228	5.31598	0	2.20336	2.95334	0	1.01139	2.51653	3.58195	4.08147	1.01403	5.60989
Btn1a1	butyrophilin, subfamily 1, member A1	ENSMUSG00000000706	0	NA	0.709885	0.250549	1.96731	0.569487	0.692417	0	0	0	1.93337	2.94484	9.89803	1.25414	3.9005	6.54227	3.33044	0.991533	4.57947	0	1.80162	2.10881	1.69668	1.58228	3.63047	1.6604	0	1.42186	3.30504	0.984445	1.88567	3.03417	3.7748	2.38797	5.10183	4.05611	0
Kat2b	K(lysine) acetyltransferase 2B	ENSMUSG00000000708	0	0.99088	0.997568	0.0211966	1.24707	0.969902	1.00691	642.271	506.668	520.417	486.242	537.433	689.15	589.448	582.15	657.499	658.318	588.97	615.939	540.249	444.1	568.323	492.885	571.993	565.627	509.743	558.937	540.309	511.179	482.378	632.641	377.249	552.379	592.215	497.939	477.607	618.21
Rab5b	RAB5B, member RAS oncogene family	ENSMUSG00000000711	0	0.318739	0.89169	0.999652	0.999779	0.538841	1.07094	795.49	637.796	576.206	583.877	710.443	602.543	644.63	583.125	605.16	702.724	720.844	771.641	679.628	772.897	723.32	602.32	842.563	760.22	704.84	797.397	625.621	565.161	573.932	806.123	565.367	762.509	708.032	682.625	581.037	693.383
Cryba1	crystallin, beta A1	ENSMUSG00000000724	0	NA	1.09998	NA	1.13486	NA	1	0	0	0.832667	0	0	2.47451	0	0	0	0	0	0	0	0	0	0	0	0	0	0	0	0	0	0.942834	0	0	0	0	0	0
Dnmt3l	DNA (cytosine-5-)-methyltransferase 3-like	ENSMUSG00000000730	0	NA	1.28942	NA	1	NA	0.878756	0	0.892022	0	0	0.73621	0	0	0	0	0	0	0	1.23344	0	0	0	0	0	0	0	0	0	0	0	0	0	0	0	0	2.24396
Aire	autoimmune regulator (autoimmune polyendocrinopathy candidiasis ectodermal dystrophy)	ENSMUSG00000000731	0	NA	0.622383	NA	0.475819	0.928844	1.08452	2.67242	1.78404	0.832667	2.90005	0.73621	1.23725	2.50829	0	1.09038	0	1.98307	2.28973	0	0	2.10881	5.93837	3.95569	0.726093	1.6604	3.79713	2.84373	3.30504	0	1.88567	6.06834	0	1.19398	3.0611	0	1.12198
Icosl	icos ligand	ENSMUSG00000000732	0	0.25777	1.21883	0.0306672	0.722064	0.116793	0.793536	122.04	148.076	98.2547	110.202	75.8297	71.7607	87.7901	101.413	69.7843	69.9393	117.992	112.197	125.811	82.8747	104.386	82.2889	83.8607	100.201	89.6616	95.6876	108.062	111.27	95.4912	144.254	99.1163	115.76	137.308	110.2	175.427	144.735
Spg7	spastic paraplegia 7 homolog (human)	ENSMUSG00000000738	0	0.518536	0.947067	0.410233	0.939077	0.0221587	0.868322	559.426	489.72	468.792	475.608	556.575	611.203	622.055	620.18	618.245	558.405	574.097	575.868	532.848	549.495	623.152	458.951	595.727	594.67	518.045	525.522	618.511	648.889	670.407	674.126	611.891	611.517	625.647	673.442	683.454	693.383
Sult5a1	sulfotransferase family 5A, member 1	ENSMUSG00000000739	0	NA	0.928779	NA	0.898012	0.264674	0.481704	0	0.892022	6.66134	0	0.73621	2.47451	0	0	0	0	0	0	0	0	0	0	3.95569	2.90437	2.4906	0	1.42186	0	0	1.88567	0	1.25827	1.19398	2.04073	0	1.12198
Rpl13	ribosomal protein L13	ENSMUSG00000000740	0	0.119246	0.837549	0.189816	0.868068	0.10901	1.17405	3063.48	2990.95	2723.65	3372.76	3650.87	3247.79	3076.41	3316.4	3216.62	3988.76	3262.14	2865.6	2987.4	3359.13	3806.4	4184.85	3163.76	3873.71	4088.73	3578.41	3422.43	3441.64	4306.95	3387.6	4862.77	2841.17	2746.16	3016.2	3001.52	2248.44
Chmp1a	charged multivesicular body protein 1A	ENSMUSG00000000743	0	0.204667	0.864405	0.626903	0.93881	0.00120372	0.746857	1227.53	946.435	922.595	817.814	1122.72	1040.53	918.033	928.32	1022.78	1006.9	930.058	1042.97	844.909	996.298	893.079	979.831	1314.87	1212.58	1078.43	1247.74	1015.21	1075.24	914.55	1352.02	879.91	1289.72	1321.74	1151.99	1188.44	1365.45
Rpa1	replication protein A1	ENSMUSG00000000751	0	0.781395	0.956869	0.828377	0.96574	0.0163148	1.27768	388.392	463.851	481.282	542.309	477.064	437.988	481.591	558.747	407.802	476.254	496.758	451.078	633.99	464.819	434.414	576.022	441.455	450.178	537.97	454.896	429.403	446.18	547.352	429.932	592.675	377.48	370.135	425.493	426.905	334.349
Serpinf1	serine (or cysteine) peptidase inhibitor, clade F, member 1	ENSMUSG00000000753	0	NA	0.637054	0.723598	1.34363	0.203104	0.453791	0.890806	10.7043	7.494	8.70015	6.62589	1.23725	1.25414	0	2.18076	1.11015	0	0	0	0.900812	0	5.93837	10.2848	6.53484	18.2644	15.1885	0	0	0	2.8285	0	0	0	2.04073	2.02805	3.36593
Tubgcp3	tubulin, gamma complex associated protein 3	ENSMUSG00000000759	0	0.972254	0.996532	0.309294	0.935456	0.305235	0.93823	566.553	508.452	553.724	496.875	567.618	470.156	536.774	529.493	430.7	469.593	471.969	549.536	472.409	484.637	461.829	528.515	543.512	541.666	545.441	546.786	534.621	535.416	501.083	528.93	507.718	546.088	514.607	552.018	489.775	498.158
Oprm1	opioid receptor, mu 1	ENSMUSG00000000766	0	NA	1	NA	1.1737	NA	1.17283	0	0	0	0	0	0	0	0	1.09038	1.11015	0	0	0	0.900812	0	0	0	0	0	0	0	0	0	0	1.01139	0	0	0	0	0
Polr3d	polymerase (RNA) III (DNA directed) polypeptide D	ENSMUSG00000000776	0	0.822094	0.962245	0.595732	0.925313	0.428917	1.10694	146.983	165.916	139.888	162.403	161.966	171.978	124.16	197.951	155.924	179.844	188.391	132.805	167.748	182.865	182.412	162.033	152.69	166.275	173.512	153.404	172.046	160.845	169.325	170.653	226.551	158.542	120.592	168.361	189.623	133.515
Tcf7	transcription factor 7, T cell specific	ENSMUSG00000000782	0	0.174001	1.28304	0.000552084	0.556664	0.613706	1.11033	53.4484	69.5777	54.956	67.6678	59.633	25.9823	30.0995	28.2786	29.4402	22.203	46.602	61.8228	66.606	31.5284	42.1761	60.232	41.9304	35.5786	45.661	53.9192	42.6559	40.7621	54.1445	43.3703	65.7404	41.5228	47.7593	38.7739	46.6452	46.0011
Ddx3x	DEAD/H (Asp-Glu-Ala-Asp/His) box polypeptide 3, X-linked	ENSMUSG00000000787	0	0.376633	0.955828	0.00369858	1.11851	0.395707	0.96187	5885.56	5756.22	5618.84	6472.91	5778.51	7216.9	6614.35	6645.48	6622.96	6824.08	6411.25	6102.14	5869.96	6282.26	5964.76	6301.46	6276.1	6089.02	6117.74	6088.31	5785.57	6103.3	6030.71	5903.08	6494.14	6175.57	6282.74	6147.71	6113.57	7133.54
Il12rb1	interleukin 12 receptor, beta 1	ENSMUSG00000000791	0	NA	1.20792	0.993632	1.00745	0.139354	1.87497	0.890806	8.92022	2.498	4.83342	3.68105	3.71176	3.76243	1.95025	5.4519	0	19.8307	29.7666	43.1705	11.7106	10.544	1.69668	4.74683	4.35656	1.6604	3.79713	1.42186	1.10168	1.96889	5.657	4.04556	10.0661	26.2676	8.16293	3.04208	10.0978
Slc5a5	solute carrier family 5 (sodium iodide symporter), member 5	ENSMUSG00000000792	0	NA	2.01504	0.617132	1.40866	0.333038	0.55068	2.67242	5.35213	4.16334	0.966683	1.47242	7.42352	1.25414	2.92538	0	11.1015	1.98307	1.14487	2.46689	0	0	0.848339	0	1.45219	1.6604	1.51885	1.42186	4.40672	2.95334	1.88567	4.04556	1.25827	1.19398	5.10183	3.04208	2.24396
Kcnn3	potassium intermediate/small conductance calcium-activated channel, subfamily N, member 3	ENSMUSG00000000794	0	NA	1.67135	0.481755	1.69625	0.455263	0.593633	5.34484	6.24415	10.8247	5.8001	3.68105	2.47451	1.25414	0	0	1.11015	0	1.14487	0	0	0	5.93837	3.16456	4.35656	1.6604	3.0377	0	1.10168	0	0	0	1.25827	0	2.04073	0	1.12198
Usp32	ubiquitin specific peptidase 32	ENSMUSG00000000804	0	0.484685	1.0983	0.638172	1.06694	0.000264557	0.71153	843.594	816.2	902.611	660.245	781.119	799.266	835.26	718.668	813.423	661.648	739.683	817.435	717.864	693.625	693.797	623.529	857.594	769.659	662.499	729.808	918.525	748.04	633.983	766.524	524.912	985.223	1118.76	967.308	918.708	1169.1
Car4	carbonic anhydrase 4	ENSMUSG00000000805	1	0.851237	1.13999	5.27456e-05	2.36687	0.498691	0.833504	0.890806	0.892022	3.33067	1.93337	0.73621	347.668	216.967	157.97	315.12	461.822	759.514	613.649	613.022	581.925	502.95	0.848339	0	3.63047	0.8302	0.759425	140.765	187.285	110.258	136.711	40.4556	718.47	746.239	753.031	756.464	732.652
Txnrd3	thioredoxin reductase 3	ENSMUSG00000000811	0	0.592615	0.91633	0.000130584	0.632991	0.520954	0.901772	130.949	141.831	103.251	125.669	143.561	80.4215	75.2486	86.7862	81.7784	77.7104	55.5258	77.851	54.2715	91.8828	97.0051	163.729	114.715	141.588	128.681	156.442	122.28	143.218	129.947	102.769	141.595	101.92	83.5788	78.5682	76.052	81.9044
Fasl	Fas ligand (TNF superfamily, member 6)	ENSMUSG00000000817	1	0.864213	0.871539	0.0596501	0.380877	0.0349635	2.27446	0.890806	2.67607	3.33067	3.86673	1.47242	1.23725	1.25414	1.95025	0	2.2203	86.2633	91.5894	187.484	29.7268	33.7409	0	3.16456	3.63047	4.151	3.79713	5.68746	6.61007	1.96889	14.1425	0	35.2315	47.7593	34.6925	15.2104	41.5132
Zfp512b	zinc finger protein 512B	ENSMUSG00000000823	0	0.827055	1.0346	3.20638e-07	0.603632	0.0250424	0.782926	450.748	404.978	395.517	312.239	385.774	159.606	112.873	117.99	133.026	106.574	136.831	140.819	164.048	127.915	114.93	335.942	409.019	421.134	332.08	385.029	216.123	244.573	176.216	210.252	201.267	168.608	163.576	147.953	199.763	192.98
Dnajc5	DnaJ heat shock protein family (Hsp40) member C5	ENSMUSG00000000826	0	0.177869	0.859064	0.861648	0.974172	0.000613801	0.738342	1839.52	1387.99	1667.83	1261.52	1892.06	1207.56	1378.3	1388.58	1330.26	1165.66	1106.55	1330.34	1210.01	1243.12	1017.5	1569.43	2218.35	1932.13	1684.48	1976.02	1394.85	1255.91	1286.67	1571.7	1134.78	1514.95	1616.65	1553	1624.47	1705.41
Tpd52l2	tumor protein D52-like 2	ENSMUSG00000000827	0	0.195155	0.902853	0.23693	0.911634	0.569544	0.953812	372.357	380.893	378.863	380.873	410.805	389.735	328.586	360.797	377.271	400.764	414.461	373.227	384.835	367.531	431.251	429.259	493.671	437.108	389.364	383.51	355.466	416.435	431.187	383.733	446.023	402.645	431.028	436.717	418.793	376.985
Fmr1	fragile X mental retardation syndrome 1	ENSMUSG00000000838	0	0.347625	1.06008	0.0916527	1.09521	0.502693	0.960464	1058.28	1022.26	1145.75	1061.42	1112.41	1094.97	1152.56	961.474	1026.05	1009.12	979.634	1004.05	995.389	1046.74	1000.63	1072.3	1080.7	951.908	957.22	1035.1	932.743	1004.73	978.539	904.177	959.81	1030.52	1002.95	1047.92	975.494	1179.2
Bcl11a	B cell CLL/lymphoma 11A (zinc finger protein)	ENSMUSG00000000861	0	0.0317945	1.46117	0.969793	1.01154	0.177553	1.26099	153.219	232.818	252.298	253.271	159.021	145.996	186.867	157.97	175.551	145.429	178.476	194.627	188.717	127.014	140.236	209.54	95.7278	93.666	161.059	154.923	194.795	165.252	162.433	143.311	138.56	130.86	144.472	131.627	129.795	116.686
Il4	interleukin 4	ENSMUSG00000000869	0	NA	1.13012	NA	1.01962	0.637285	1.41274	0	11.5963	0	0.966683	0.73621	0	0	0	0	1.11015	0	0	1.23344	0	1.0544	3.39335	0.791139	4.35656	0	2.27828	0	0	0.984445	0	0	0	0	0	0	0
Pxmp4	peroxisomal membrane protein 4	ENSMUSG00000000876	0	0.031708	0.828982	0.00155708	0.744264	0.570043	0.933604	583.478	481.692	433.82	481.408	544.059	144.759	153.006	128.717	109.038	133.218	137.823	135.094	144.313	126.114	139.181	546.33	688.291	647.675	542.951	621.21	179.155	156.438	191.967	164.996	204.301	140.926	149.248	141.831	156.16	141.369
Dlg3	discs, large homolog 3 (Drosophila)	ENSMUSG00000000881	0	0.927752	0.988865	0.896538	1.01386	8.26746e-16	0.641975	353.65	322.02	333.899	321.906	351.908	746.064	742.453	622.13	734.915	676.08	682.174	808.276	661.126	737.765	693.797	331.7	341.772	321.659	338.722	369.84	709.511	732.616	605.434	785.38	637.176	1089.66	1184.43	995.878	1124.56	1196.03
Gnb1l	guanine nucleotide binding protein (G protein), beta polypeptide 1-like	ENSMUSG00000000884	0	0.799829	0.935737	0.209313	0.762154	0.445516	1.19487	46.3219	36.5729	59.952	69.6012	58.1606	38.3549	32.6077	27.3035	31.621	26.6436	29.746	25.1871	27.1358	41.4373	41.1217	61.9287	68.0379	52.2787	58.9442	48.6032	36.9685	46.2705	30.5178	47.1417	44.5012	20.1323	29.8496	34.6925	38.533	13.4637
Dbh	dopamine beta hydroxylase	ENSMUSG00000000889	0	NA	1	NA	0.888035	NA	0.787023	0	0	0	0	0	0	0	0	0	0	0	0	0	0	0	0	0	0	0	0	0	0	0	0	1.01139	0	1.19398	0	1.01403	0
Mmp11	matrix metallopeptidase 11	ENSMUSG00000000901	0	NA	0.710636	0.886776	1.14317	0.213885	2.10712	3.56323	2.67607	1.66533	4.83342	0.73621	0	0	0.975126	1.09038	3.33044	1.98307	0	6.16722	3.60325	2.10881	1.69668	7.12025	2.90437	4.9812	3.0377	2.84373	0	0	1.88567	0	2.51653	0	1.02037	1.01403	0
Smarcb1	SWI/SNF related, matrix associated, actin dependent regulator of chromatin, subfamily b, member 1	ENSMUSG00000000902	0	0.0292878	1.17562	0.848876	0.980021	0.19979	1.09915	387.501	336.292	404.676	372.173	347.491	358.804	403.834	426.13	429.609	414.085	413.469	351.474	393.469	357.622	380.64	364.786	303.006	306.411	311.325	287.063	392.435	378.978	447.923	395.99	458.16	353.573	357.001	336.721	355.923	322.008
Vpreb3	pre-B lymphocyte gene 3	ENSMUSG00000000903	0	NA	0.863074	0.237057	2.13462	0.120993	2.46656	0	0.892022	1.66533	0	2.20863	3.71176	5.01658	4.87563	3.27114	2.2203	10.9069	3.4346	8.63411	0	1.0544	4.24169	0.791139	0.726093	0.8302	0	1.42186	1.10168	0	1.88567	2.02278	3.7748	0	2.04073	0	1.12198
Hip1r	huntingtin interacting protein 1 related	ENSMUSG00000000915	0	0.760381	0.95247	0.300585	1.13457	0.872616	0.976175	1749.54	1863.43	1340.59	1230.59	1440.03	1283.03	1266.69	1237.43	1354.25	1236.71	1070.86	1129.98	1309.92	949.456	963.724	1328.5	1644.78	1895.83	1354.06	1782.37	1293.9	1197.52	989.368	1239.83	899.126	1145.02	1162.94	986.695	1078.92	1181.44
Nsun5	NOL1/NOP2/Sun domain family, member 5	ENSMUSG00000000916	0	0.503016	1.13415	0.237239	0.8282	0.825727	1.04444	85.5174	100.798	76.6054	103.435	88.3452	68.049	111.619	109.214	87.2303	93.2525	100.145	100.748	97.4421	101.792	115.984	88.2272	74.367	84.2268	84.6804	68.3483	102.374	96.9477	143.729	76.3695	148.674	94.37	95.5186	111.22	117.627	74.0506
Top1mt	DNA topoisomerase 1, mitochondrial	ENSMUSG00000000934	0	0.99473	1.00238	0.672115	1.10478	0.95737	1.01661	57.0116	59.7655	59.1194	83.1348	76.5659	54.4392	37.6243	66.3086	43.6152	61.0582	34.7036	46.9396	45.6374	49.5447	40.0673	67.0188	58.5443	64.6223	76.3784	68.3483	38.3904	34.152	53.1601	38.6562	72.8201	31.4567	51.3413	46.9369	45.6312	37.0253
Hoxa4	homeobox A4	ENSMUSG00000000942	0	NA	0.950602	0.759151	0.800472	0.0898872	2.61185	7.12645	6.24415	5.82867	4.83342	5.15347	0	3.76243	0.975126	3.27114	3.33044	1.98307	0	2.46689	3.60325	2.10881	6.78671	2.37342	10.1653	8.302	3.0377	1.42186	4.40672	1.96889	1.88567	5.05695	0	0	0	1.01403	0
Gm38393	predicted gene, 38393	ENSMUSG00000000948	0	0.965684	0.980987	0.965567	1.0229	0.790618	0.90011	16.0345	16.9484	18.3187	29.0005	15.4604	17.3216	20.0663	19.5025	10.9038	5.55074	11.8984	12.5935	8.63411	14.413	10.544	26.2985	14.2405	15.9741	26.5664	14.4291	17.0624	23.1353	11.8133	10.3712	10.1139	16.3575	7.1639	14.2851	15.2104	12.3418
Mmp14	matrix metallopeptidase 14 (membrane-inserted)	ENSMUSG00000000957	0	0.936406	1.01991	0.0114704	1.49334	0.000780955	1.65504	177.27	230.142	212.33	271.638	167.12	112.59	81.5194	76.0598	87.2303	113.235	124.933	99.6035	122.111	83.7755	83.2978	207.843	174.842	196.045	232.456	224.79	35.5466	74.9142	77.7712	68.8269	51.5809	67.9464	56.1172	64.2831	74.024	43.7571
Slc7a7	solute carrier family 7 (cationic amino acid transporter, y+ system), member 7	ENSMUSG00000000958	0	0.99837	1.00063	0.000318684	1.44551	0.000711098	0.707365	1835.06	1478.08	1089.13	1450.02	1303.83	1582.45	1333.15	1496.82	1588.68	1392.13	1176.95	1245.62	1015.12	1349.42	1017.5	1240.27	1630.54	1529.88	1246.96	1501.38	1087.73	979.392	846.623	1315.25	870.807	1614.36	1798.14	1474.43	1509.89	1836.68
Oxa1l	oxidase assembly 1-like	ENSMUSG00000000959	0	0.684069	0.962821	0.00657974	0.838767	0.0597543	1.13797	427.587	413.006	394.684	425.341	446.143	379.837	352.414	404.677	405.621	406.314	390.664	327.432	416.904	378.341	424.924	427.563	411.392	470.508	448.308	430.594	409.497	434.061	485.332	444.075	548.174	354.831	334.315	332.64	348.825	332.106
Heatr6	HEAT repeat containing 6	ENSMUSG00000000976	0	0.647764	1.05859	0.663412	0.95028	6.38566e-05	0.737583	238.736	269.391	239.808	270.671	226.753	369.939	342.381	364.697	403.44	374.12	351.003	412.152	381.134	389.151	372.204	218.871	253.164	238.885	239.098	224.031	459.262	454.993	321.914	398.819	325.668	452.976	539.68	491.817	488.761	612.6
Ccl3	chemokine (C-C motif) ligand 3	ENSMUSG00000000982	0	NA	1.48281	0.975201	1.03277	0.423308	1.52069	1.78161	14.2723	3.33067	11.6002	3.68105	1.23725	0	0	2.18076	2.2203	24.7883	13.7384	33.303	4.50406	3.16321	7.63505	2.37342	5.80875	2.4906	3.0377	1.42186	1.10168	0	1.88567	1.01139	12.5827	16.7158	7.14257	5.07013	7.85385
Wfdc18	WAP four-disulfide core domain 18	ENSMUSG00000000983	0	NA	0.712872	NA	1.49736	NA	1.25486	0	0	0	0	0	0	0	0	1.09038	1.11015	0	0	1.23344	0	0	0	0.791139	0	0	0.759425	0	0	0	0	0	0	0	0	0	0
Icam4	intercellular adhesion molecule 4, Landsteiner-Wiener blood group	ENSMUSG00000001014	0	NA	1.72686	NA	1.25157	0.700867	0.738533	1.78161	1.78404	1.66533	0.966683	0	1.23725	0	0	0	1.11015	1.98307	0	1.23344	0	0	0	0	0.726093	0.8302	0.759425	0	1.10168	0	0	0	0	0	2.04073	1.01403	2.24396
Ilf2	interleukin enhancer binding factor 2	ENSMUSG00000001016	0	0.93028	0.98639	0.463415	0.921703	0.0457	1.19722	442.731	501.316	564.548	572.276	529.335	518.409	574.398	627.981	488.49	587.268	540.385	478.555	553.816	595.437	531.419	600.624	516.614	535.857	526.347	467.806	554.527	519.992	705.847	509.13	744.383	452.976	422.67	474.471	478.621	424.108
Chtop	chromatin target of PRMT1	ENSMUSG00000001017	0	0.156158	0.916039	0.379674	0.944828	0.0311313	1.12187	953.163	889.346	919.264	1063.35	1032.9	922.991	935.591	967.325	908.286	1034.66	1047.06	973.137	1043.49	980.984	1014.34	1068.91	1016.61	1090.59	1056.01	1071.55	937.009	945.24	1053.36	934.348	1173.21	910.985	851.31	908.126	925.806	909.924
Snapin	SNAP-associated protein	ENSMUSG00000001018	0	0.222452	0.902155	0.114992	0.86178	0.0379401	1.19959	304.656	268.499	281.441	271.638	296.693	149.708	124.16	147.244	130.845	136.548	185.417	148.833	161.581	141.427	154.997	272.317	335.443	322.385	315.476	331.869	136.499	165.252	144.713	163.11	187.107	134.634	130.144	132.648	131.823	130.149
S100a4	S100 calcium binding protein A4	ENSMUSG00000001020	0	NA	0.746412	0.97997	0.975053	0.718406	1.29135	0.890806	1.78404	5.82867	0	1.47242	3.71176	0	0	3.27114	2.2203	0.991533	3.4346	6.16722	0.900812	3.16321	1.69668	0.791139	4.35656	4.151	3.79713	1.42186	1.10168	0.984445	4.71417	1.01139	3.7748	0	4.08147	1.01403	1.12198
S100a3	S100 calcium binding protein A3	ENSMUSG00000001021	0	NA	0.876738	NA	1.39815	NA	1.85103	0	0.892022	0.832667	0	0	1.23725	1.25414	0.975126	2.18076	0	0.991533	0	0	0.900812	1.0544	0	1.58228	0	0	0.759425	0	1.10168	0.984445	0	1.01139	0	0	0	0	0
S100a5	S100 calcium binding protein A5	ENSMUSG00000001023	0	NA	0.81837	NA	0.722575	NA	0.969729	0.890806	0.892022	0.832667	1.93337	0	0	0	0.975126	0	0	0.991533	0	0	0	0	0	1.58228	2.90437	1.6604	0	0	0	0	0	3.03417	1.25827	0	0	0	0
S100a6	S100 calcium binding protein A6 (calcyclin)	ENSMUSG00000001025	0	0.131567	0.769811	0.93694	1.01955	0.379779	0.866451	188.851	165.916	212.33	171.103	237.796	712.658	840.276	855.185	742.548	620.573	476.927	536.943	451.441	627.866	384.857	194.27	300.633	229.445	246.569	303.77	634.152	589.398	602.481	1158.74	709.996	533.505	514.607	564.263	555.687	698.992
Scn4a	sodium channel, voltage-gated, type IV, alpha	ENSMUSG00000001027	0	NA	1.03024	NA	1.12873	0.216495	2.19909	0	1.78404	0.832667	0	2.20863	0	3.76243	0	3.27114	1.11015	2.9746	2.28973	9.86755	0.900812	0	0.848339	0.791139	1.45219	1.6604	0	2.84373	1.10168	0	2.8285	0	2.51653	0	1.02037	1.01403	0
Icam2	intercellular adhesion molecule 2	ENSMUSG00000001029	0	NA	1.48987	0.156929	2.21063	0.755129	1.21724	12.4713	8.92022	9.992	4.83342	3.68105	1.23725	3.76243	6.82588	5.4519	2.2203	6.94073	1.14487	14.8013	1.80162	0	7.63505	3.16456	5.80875	2.4906	6.0754	0	2.20336	0.984445	1.88567	1.01139	3.7748	3.58195	5.10183	4.05611	2.24396
Mapk7	mitogen-activated protein kinase 7	ENSMUSG00000001034	0	0.864213	1.03101	0.165263	0.839411	0.87176	1.02726	184.397	134.695	127.398	100.535	150.187	111.353	104.094	108.239	115.58	104.354	115.018	112.197	93.7418	116.205	115.984	105.194	154.272	131.423	138.643	147.329	120.859	147.625	126.009	124.454	129.458	106.953	100.295	114.281	100.389	117.808
Epn2	epsin 2	ENSMUSG00000001036	0	0.961126	1.00858	0.115491	0.835719	0.731247	0.952458	216.466	178.404	233.979	178.836	213.501	129.912	141.718	156.02	112.309	93.2525	113.035	130.515	118.411	116.205	136.018	205.298	206.487	167.728	231.626	204.285	153.561	157.54	151.605	132.94	164.857	122.052	120.592	135.709	138.922	125.662
B9d1	B9 protein domain 1	ENSMUSG00000001039	0	0.525636	0.798293	0.54582	1.23156	0.058416	1.69069	12.4713	10.7043	11.6573	8.70015	12.5156	16.0843	15.0497	22.4279	10.9038	21.0928	21.8137	13.7384	16.0348	24.3219	12.6528	11.8767	15.0316	20.3306	12.453	11.3914	11.3749	8.81343	17.72	9.42834	21.2392	16.3575	8.35788	6.1222	14.1964	6.73187
Sec24b	Sec24 related gene family, member B (S. cerevisiae)	ENSMUSG00000001052	0	1.94198e-05	1.48561	0.769118	1.04208	0.00838804	0.79024	432.932	484.368	545.397	448.541	387.983	404.582	438.95	442.707	437.242	339.705	367.859	471.685	440.34	425.183	410.163	284.193	353.639	281.724	308.004	315.921	484.856	423.045	357.354	402.59	318.588	508.34	525.352	480.593	557.715	605.868
N4bp3	NEDD4 binding protein 3	ENSMUSG00000001053	0	0.973321	0.990357	0.918213	0.971034	0.555307	1.13812	120.259	120.423	89.0954	100.535	111.168	48.2529	52.674	72.1593	47.9767	53.2871	40.6528	43.505	69.0729	44.1398	46.3937	102.649	80.6962	132.875	103.775	126.065	36.9685	48.4739	50.2067	56.57	89.0024	56.622	46.5653	37.7536	37.519	34.7813
Rmnd5b	required for meiotic nuclear division 5 homolog B	ENSMUSG00000001054	0	0.0928579	0.822475	0.0145418	0.756769	0.22139	0.862103	224.483	181.972	176.525	159.503	231.17	102.692	111.619	104.338	112.309	112.125	124.933	112.197	156.647	97.2877	130.746	206.995	259.494	264.298	206.72	249.092	163.514	148.727	131.916	157.453	120.355	152.25	138.502	158.157	135.88	133.515
Nhp2	NHP2 ribonucleoprotein	ENSMUSG00000001056	0	0.633358	0.921983	0.296603	0.864556	0.139617	1.20802	197.759	195.353	190.681	267.771	234.851	242.502	225.746	317.891	215.895	273.096	254.824	186.613	241.755	268.442	255.166	258.743	218.354	233.076	245.739	223.271	230.342	275.42	322.898	251.737	395.454	184.965	213.723	211.216	228.156	159.321
Vps9d1	VPS9 domain containing 1	ENSMUSG00000001062	0	0.136128	0.84367	0.143552	0.854923	0.313768	0.896324	128.276	115.071	112.41	91.8349	116.321	155.894	137.956	112.139	153.743	135.438	135.84	174.02	140.613	130.618	140.236	126.402	141.614	135.779	132.002	134.418	160.671	157.54	163.418	187.624	140.583	157.283	162.382	130.607	168.328	185.126
Zfp276	zinc finger protein (C2H2 type) 276	ENSMUSG00000001065	0	0.211849	1.13601	0.176862	0.883054	0.000226136	0.758243	246.753	239.062	223.155	195.27	229.698	275.908	306.011	281.811	299.854	264.215	311.341	321.708	320.695	311.681	302.614	179.848	223.892	203.306	190.116	200.488	365.419	302.962	317.976	382.79	250.825	385.029	440.58	361.21	431.975	451.035
C1ql4	complement component 1, q subcomponent-like 4	ENSMUSG00000001076	0	NA	1.34855	NA	0.588666	NA	0.802211	0	0	0.832667	1.93337	0.73621	0	0	0	0	0	0	0	0	0	0	0	0	0	0	1.51885	0	0	0.984445	0	2.02278	0	0	1.02037	0	0
Mfsd10	major facilitator superfamily domain containing 10	ENSMUSG00000001082	0	0.41475	0.885734	0.230464	0.855923	0.569219	1.0865	109.569	125.775	92.426	118.902	120.002	122.488	137.956	155.045	141.749	164.302	130.882	112.197	135.679	125.213	120.202	139.128	125.791	116.175	122.039	137.456	127.968	155.337	174.247	142.368	241.722	105.694	107.458	133.668	113.571	112.198
Luzp1	leucine zipper protein 1	ENSMUSG00000001089	0	0.495239	1.10084	0.447048	1.10172	3.17271e-05	0.675825	1243.57	1208.69	1249.83	1203.52	1096.95	3166.13	3285.86	3004.36	3678.94	2790.91	2513.54	3376.21	2571.73	2851.07	2801.55	995.95	1151.9	1123.27	1042.73	1133.82	3530.49	2992.16	2413.86	3540.34	1973.22	4041.55	4434.45	3749.85	3912.12	4805.43
Slc13a2	solute carrier family 13 (sodium-dependent dicarboxylate transporter), member 2	ENSMUSG00000001095	1	0.980115	0.988623	0.141232	0.708891	2.9953e-08	0.349439	40.0863	23.1926	40.8007	35.7673	47.1175	1103.63	981.995	751.822	1578.87	986.922	947.905	1276.53	1127.37	1322.39	1095.52	23.7535	47.4683	44.2917	33.208	41.009	1910.99	1703.2	1047.45	2487.19	557.276	3309.24	4318.64	2671.32	3191.14	3572.38
Kctd10	potassium channel tetramerisation domain containing 10	ENSMUSG00000001098	0	0.084587	0.818559	0.335242	1.1236	0.630928	0.940678	1697.88	1162.3	1306.45	1025.65	1766.9	1000.94	1013.35	980.977	951.901	965.829	945.922	918.184	960.853	953.96	863.556	1284.38	1942.25	1854.44	1578.21	1856.8	826.103	808.632	923.41	963.576	844.511	975.156	909.815	954.043	1057.63	1040.07
Poldip2	polymerase (DNA-directed), delta interacting protein 2	ENSMUSG00000001100	0	0.250219	0.902451	0.185846	0.892706	0.725345	1.03705	500.633	494.18	477.951	531.676	510.194	379.837	339.873	388.1	364.187	431.848	345.053	322.853	346.598	372.936	321.593	584.505	549.841	545.296	535.479	571.847	355.466	396.604	447.923	386.562	542.105	308.275	323.569	377.536	336.657	300.69
Ift20	intraflagellar transport 20	ENSMUSG00000001105	0	0.882704	0.981676	0.0264549	1.17138	0.536324	0.949133	272.587	227.466	193.179	242.637	231.906	407.056	377.497	412.478	393.627	395.213	363.892	384.675	313.295	369.333	388.02	221.416	256.329	238.159	244.909	227.068	334.138	340.419	297.303	390.333	331.736	371.189	390.432	367.332	375.19	416.254
Col6a1	collagen, type VI, alpha 1	ENSMUSG00000001119	1	0.130999	0.632212	0.0862473	1.64228	2.80427e-05	0.323998	99.7703	199.813	217.326	215.57	122.947	86.6078	43.895	34.1294	114.49	65.4987	10.9069	21.7525	19.7351	9.90893	8.43522	161.184	223.101	291.163	360.307	344.02	35.5466	33.0504	36.4245	74.4839	23.262	50.3307	45.3713	48.9776	28.3927	65.0747
Pcbp3	poly(rC) binding protein 3	ENSMUSG00000001120	0	NA	1.15345	0.745429	0.799563	0.868061	0.894319	11.5805	6.24415	5.82867	13.5336	6.62589	3.71176	1.25414	2.92538	3.27114	0	2.9746	1.14487	2.46689	1.80162	3.16321	8.48339	5.53797	7.26093	9.1322	6.83483	4.26559	1.10168	5.90667	0.942834	3.03417	3.7748	2.38797	5.10183	2.02805	0
Lgals9	lectin, galactose binding, soluble 9	ENSMUSG00000001123	0	0.968851	1.00671	3.37403e-06	1.47845	1.0075e-07	1.55744	3928.46	3414.66	2687.02	2960.95	2994.9	3223.05	2731.53	2388.08	3606.97	3597.99	2814.96	2581.68	2623.54	2409.67	2374.52	2719.77	3443.04	3304.45	3163.06	3246.54	2122.84	2107.51	2096.87	2354.26	1809.38	1697.4	1843.51	1591.77	1576.81	1491.11
Araf	Araf proto-oncogene, serine/threonine kinase	ENSMUSG00000001127	0	0.606305	0.959708	0.019701	0.869505	0.370772	0.941547	833.795	745.73	777.711	644.778	797.316	558.001	624.564	626.031	632.42	605.031	643.505	684.631	710.464	623.362	690.634	759.263	850.474	837.186	757.972	757.147	699.558	806.429	674.345	676.955	652.347	703.371	702.062	733.644	715.903	700.114
Cfp	complement factor properdin	ENSMUSG00000001128	0	0.574298	1.24061	0.712005	0.850908	0.98807	0.991953	19.5977	21.4085	29.1433	22.2337	11.0432	22.2706	13.7956	10.7264	8.72303	9.99133	17.8476	18.3179	44.404	12.6114	9.48963	22.0568	14.2405	18.1523	11.6228	15.9479	11.3749	12.1185	22.6422	16.0282	14.1595	23.9071	16.7158	13.2648	23.3226	24.6835
Timp1	tissue inhibitor of metalloproteinase 1	ENSMUSG00000001131	0	NA	0.927972	NA	2.82127	0.800424	0.807908	1.78161	3.56809	1.66533	4.83342	0.73621	1.23725	3.76243	0	2.18076	0	0	0	1.23344	0	0	1.69668	2.37342	4.35656	2.4906	2.27828	0	0	0	0	0	0	0	1.02037	0	1.12198
Uxt	ubiquitously expressed transcript	ENSMUSG00000001134	0	0.640357	0.929137	0.878513	0.971561	0.628915	1.07303	127.385	128.451	102.418	116.002	114.113	108.878	120.398	101.413	114.49	116.566	118.984	120.211	114.71	104.494	132.855	120.464	139.24	127.792	112.077	132.899	108.062	89.236	116.165	108.426	153.731	149.734	97.9066	119.383	97.3466	87.5143
Cnnm3	cyclin M3	ENSMUSG00000001138	0	0.728289	1.03804	0.874829	0.979081	0.119131	1.15042	276.15	262.254	295.597	236.837	276.079	173.216	160.53	183.324	182.093	168.743	154.679	144.253	168.982	181.063	167.65	258.743	253.164	241.789	242.418	303.011	164.936	167.455	185.076	188.567	179.016	148.475	120.592	142.851	157.174	140.247
Lman2l	lectin, mannose-binding 2-like	ENSMUSG00000001143	0	0.237501	1.17929	0.133314	1.21943	0.273701	0.86989	120.259	137.371	181.521	114.069	137.671	153.419	150.497	126.766	106.857	101.023	134.848	151.122	148.013	136.923	120.202	102.649	121.044	116.175	112.907	132.899	133.655	100.253	97.4601	111.254	81.9226	143.442	165.964	159.177	175.427	149.223
Mcm3ap	minichromosome maintenance complex component 3 associated protein	ENSMUSG00000001150	0	0.906854	1.01414	0.805613	0.972939	0.0436733	0.866762	499.742	527.185	472.955	437.908	440.254	472.631	448.984	502.19	547.37	429.627	553.275	554.116	553.816	533.281	487.134	434.349	496.835	506.087	458.27	447.302	536.043	518.891	449.892	552.5	416.693	580.061	594.603	584.67	660.131	673.187
Pcnt	pericentrin (kendrin)	ENSMUSG00000001151	0	0.431698	1.08291	0.668086	0.955052	0.171404	0.89386	740.26	895.59	875.966	731.779	692.774	1017.02	1083.58	1012.18	1005.33	802.637	796.201	906.735	906.581	762.988	847.74	704.121	679.588	785.633	755.482	707.784	1174.46	1093.97	971.648	1018.26	900.137	917.276	1020.86	837.721	1018.08	925.632
Ftcd	formiminotransferase cyclodeaminase	ENSMUSG00000001155	0	NA	0.696362	NA	1.29259	0.793481	1.2434	2.67242	0.892022	3.33067	0.966683	4.41726	0	0	0	0	1.11015	0	1.14487	0	0	0	0.848339	4.74683	4.35656	3.3208	5.31598	0	0	0	0	0	0	0	0	0	0
Mxd1	MAX dimerization protein 1	ENSMUSG00000001156	0	0.937806	0.972044	0.62281	1.14658	0.526843	0.855224	1626.61	1347.85	1223.19	924.149	1268.49	6838.3	6643.2	5579.67	7688.26	6414.44	6324.99	8181.22	5787.32	6313.79	5425.96	859.367	1582.28	1295.35	1378.96	1464.17	6668.55	5585.51	4123.84	10402.3	2025.82	7219.93	8474.89	5971.19	6740.24	9224.9
Gmcl1	germ cell-less, spermatogenesis associated 1	ENSMUSG00000001157	0	0.177869	1.09121	0.011251	0.865872	0.259756	1.07239	433.823	446.903	486.278	444.674	454.978	381.074	425.155	428.08	384.904	388.552	454.122	467.106	416.904	466.621	510.331	446.226	419.304	378.295	410.949	425.278	450.731	473.722	508.958	421.447	465.24	434.102	419.088	434.676	426.905	446.547
Snrnp27	small nuclear ribonucleoprotein 27 (U4/U6.U5)	ENSMUSG00000001158	0	0.302388	0.884686	0.0379683	1.24766	0.00275684	1.34565	218.248	179.296	191.513	181.736	189.206	167.029	151.751	188.199	159.195	190.946	179.467	170.585	168.982	165.749	200.337	203.601	223.101	237.433	209.21	211.88	123.702	113.473	149.636	113.14	185.084	159.8	128.95	123.464	138.922	106.588
Oas1c	2'-5' oligoadenylate synthetase 1C	ENSMUSG00000001166	1	NA	0.849433	0.054705	1.93853	0.247605	1.53754	16.9253	11.5963	9.15934	13.5336	16.1966	22.2706	11.2873	5.85075	13.0845	13.3218	10.9069	9.15894	14.8013	7.2065	7.38082	15.2701	11.8671	16.7001	12.453	23.5422	11.3749	5.50839	2.95334	5.657	7.07973	10.0661	8.35788	8.16293	4.05611	0
Oas1h	2'-5' oligoadenylate synthetase 1H	ENSMUSG00000001168	0	NA	0.899605	NA	0.897895	NA	1	0	0	0	0	0	0	0	0	0	0	0	0	0	0	0	0	0.791139	0	0	0	0	0	0	0.942834	0	0	0	0	0	0
Ocrl	oculocerebrorenal syndrome of Lowe	ENSMUSG00000001173	0	0.14029	1.13838	0.814546	1.03184	0.653353	0.952684	244.972	248.874	301.425	239.737	290.067	168.267	149.243	199.901	170.099	165.412	172.527	186.613	156.647	158.543	169.759	251.957	238.133	234.528	215.852	226.309	190.53	163.048	179.169	141.425	160.811	176.157	167.158	187.747	176.441	177.273
Calm1	calmodulin 1	ENSMUSG00000001175	0	0.148012	0.891999	4.56566e-05	1.28229	0.146241	0.903704	10728.9	8475.99	8295.86	8609.28	9779.08	17244.8	14970.7	16213.4	17518	17251.7	14526	14391	13523.5	15168.8	14029.9	9090.8	11187.5	10599.5	9969.87	10615.2	12432.8	12118.5	11689.3	15291.8	13298.8	15637.7	16447.1	15934	14518.8	16763.5
Agpat3	1-acylglycerol-3-phosphate O-acyltransferase 3	ENSMUSG00000001211	0	0.696333	1.05853	0.00073011	0.719564	0.0773369	0.829223	3336.07	3033.77	2082.5	2733.78	1965.68	496.139	420.138	465.135	564.816	397.433	405.537	440.774	382.368	399.06	438.632	2229.43	2699.37	2589.25	2244.86	2652.67	681.073	591.602	658.594	632.641	702.916	493.24	531.322	496.919	513.098	461.133
Slc26a3	solute carrier family 26, member 3	ENSMUSG00000001225	0	0.782888	1.04767	0.203229	1.16874	0.389599	0.898267	1458.25	1596.72	1134.93	1349.49	960.018	1619.57	1260.41	1196.48	1511.27	1207.84	1421.86	1345.22	1112.57	1582.73	1435.04	1202.1	1412.97	1318.59	1041.07	1223.43	1154.55	1356.17	1033.67	1071.06	1191.42	1463.36	1690.68	1335.66	1407.47	1792.92
Sema6b	sema domain, transmembrane domain (TM), and cytoplasmic domain, (semaphorin) 6B	ENSMUSG00000001227	0	0.497538	0.832488	0.0395671	1.49938	0.098443	0.703412	32.069	33.0048	24.98	14.5002	23.5587	50.7274	47.6575	57.5324	58.8805	71.0495	20.8222	24.0422	33.303	24.3219	28.4689	20.3601	30.0633	34.1264	25.7362	44.0467	44.0778	33.0504	36.4245	52.7987	23.262	51.5889	38.2075	32.6517	36.505	29.1714
Uhrf1	ubiquitin-like, containing PHD and RING finger domains, 1	ENSMUSG00000001228	0	0.999356	0.999504	0.228417	0.83665	0.626409	1.08311	635.145	793.007	762.723	982.15	784.8	859.891	825.227	918.569	834.14	893.669	737.7	641.126	753.634	889.101	859.338	1001.89	572.784	739.163	905.748	740.44	884.4	857.106	1106.52	863.636	1474.61	591.385	718.778	820.375	843.67	604.746
Dpp9	dipeptidylpeptidase 9	ENSMUSG00000001229	0	0.0819747	1.17066	0.00899977	1.21846	0.0732567	0.87126	257.443	259.578	268.119	265.838	248.839	357.566	410.105	417.354	405.621	379.671	320.265	391.545	394.702	369.333	322.647	212.085	231.804	219.28	234.116	211.88	335.56	331.605	300.256	374.305	276.11	392.579	378.493	363.251	486.733	438.693
Ramp2	receptor (calcitonin) activity modifying protein 2	ENSMUSG00000001240	0	NA	0.994572	0.927713	0.918114	0.475096	0.612419	9.79887	8.92022	10.8247	7.73347	8.09831	0	0	0	3.27114	1.11015	0	0	1.23344	0	0	6.78671	7.91139	10.8914	7.4718	12.1508	0	1.10168	0.984445	2.8285	0	1.25827	0	1.02037	2.02805	0
Lsr	lipolysis stimulated lipoprotein receptor	ENSMUSG00000001247	0	0.0960288	0.88283	0.210342	0.914451	0.920241	1.00991	1235.55	1065.07	975.053	1019.85	1204.44	2103.33	1868.67	1923.92	2053.18	2036.01	1924.56	2009.24	1821.8	2119.61	2107.75	1092.66	1310.92	1309.87	1312.55	1207.49	2114.31	2083.27	2179.56	2578.65	1961.09	1954.09	1916.34	2044.81	2015.89	1955.61
Gramd1a	GRAM domain containing 1A	ENSMUSG00000001248	0	0.711948	1.15042	0.592825	1.20311	0.145814	1.46183	73.0461	107.043	70.7767	120.835	69.2038	54.4392	82.7735	71.1842	56.6997	76.6002	184.425	223.249	405.803	105.395	82.2434	83.1372	58.5443	79.8703	68.9066	89.6122	32.7029	45.1688	53.1601	71.6554	76.8657	164.833	165.964	143.872	78.0801	120.052
Hpn	hepsin	ENSMUSG00000001249	0	0.355114	0.750415	0.176071	0.600556	0.893622	0.929084	83.7358	57.0894	85.7647	50.2675	113.376	2.47451	13.7956	4.87563	6.54227	4.44059	0.991533	4.57947	12.3344	4.50406	3.16321	95.8623	111.551	106.736	99.624	112.395	12.7968	2.20336	10.8289	8.4855	22.2506	5.03307	9.55186	4.08147	6.08416	2.24396
Ckb	creatine kinase, brain	ENSMUSG00000001270	0	0.395976	1.21009	0.862493	0.95251	0.0033807	0.601105	369.685	586.95	299.76	557.776	354.853	285.806	159.276	160.896	262.781	290.859	125.925	92.7343	91.2749	114.403	111.767	383.449	256.329	463.974	326.269	353.892	190.53	211.522	271.707	230.051	312.52	164.833	142.084	184.686	248.437	163.809
Sp1	trans-acting transcription factor 1	ENSMUSG00000001280	0	0.222829	1.06656	0.099254	1.08035	0.804784	1.01513	1489.43	1649.35	1737.78	1756.46	1777.95	2017.96	1958.97	1920.02	1898.35	1778.46	1916.63	2106.56	1827.96	1897.11	1943.26	1587.24	1492.88	1511	1633	1664.66	1861.22	1790.23	1733.61	1791.38	1688.01	1855.94	1976.04	1889.72	1910.43	1914.09
Itgb7	integrin beta 7	ENSMUSG00000001281	0	0.979633	0.98042	0.899842	0.921607	0.00655089	2.76561	20.4885	34.7889	36.6373	30.9339	20.6139	12.3725	18.8122	19.5025	18.5364	32.1943	183.434	224.394	494.611	60.3544	36.9041	23.7535	20.5696	46.47	30.7174	25.061	28.4373	12.1185	9.84445	45.256	16.1822	81.7873	82.3848	56.1202	23.3226	78.5385
Myg1	melanocyte proliferating gene 1	ENSMUSG00000001285	0	0.578801	0.931195	0.0621106	0.826124	0.866644	1.02446	180.834	173.052	139.888	151.769	195.096	173.216	127.923	143.343	147.201	172.073	140.798	129.37	154.181	168.452	170.813	171.364	198.576	194.593	173.512	166.314	179.155	172.964	189.014	163.11	220.483	138.409	143.278	167.34	147.034	149.223
Rarg	retinoic acid receptor, gamma	ENSMUSG00000001288	0	0.991004	0.995655	0.385401	0.805053	0.373811	1.24823	50.776	47.2772	43.2987	32.8672	61.8417	24.7451	21.3204	21.4528	17.4461	34.4146	14.873	33.2012	23.4354	22.5203	27.4145	44.962	49.0506	55.9092	32.3778	55.4381	35.5466	26.4403	21.6578	32.0563	34.3873	16.3575	21.4917	17.3462	22.3086	17.9517
Pfdn5	prefoldin 5	ENSMUSG00000001289	0	0.00334733	0.782073	0.199435	0.887511	0.0504422	1.17655	608.421	571.786	443.812	485.275	633.877	414.48	423.901	389.075	425.248	506.228	531.461	499.162	467.475	517.967	488.189	617.591	769.778	726.819	651.707	746.515	429.403	467.112	507.974	493.102	530.98	465.559	442.968	440.798	388.372	392.692
Efnb2	ephrin B2	ENSMUSG00000001300	0	0.495553	1.11877	0.0261128	1.28995	0.0545875	0.805088	130.949	190.893	194.011	150.803	198.041	781.944	797.636	587.026	788.344	657.208	714.895	696.079	722.798	689.121	593.629	132.341	215.19	151.753	127.851	145.81	642.683	577.28	556.212	606.242	412.647	822.906	881.159	762.214	809.193	976.121
Rrp15	ribosomal RNA processing 15 homolog (S. cerevisiae)	ENSMUSG00000001305	0	0.787926	0.938526	0.940626	1.02001	0.800424	1.05582	110.46	152.536	160.705	194.303	165.647	155.894	200.663	247.682	176.641	226.47	174.51	153.412	150.48	189.171	158.16	176.454	151.899	154.658	215.852	137.456	177.733	188.387	215.594	126.34	280.155	127.085	149.248	177.544	196.721	130.149
Rnd2	Rho family GTPase 2	ENSMUSG00000001313	0	0.501526	0.864884	0.0120241	0.640881	0.0022807	0.580562	176.38	99.9064	115.741	104.402	173.746	60.6254	51.4199	41.9304	67.6035	38.8552	36.6867	42.3601	27.1358	37.8341	37.9585	118.767	193.829	164.097	134.492	166.314	106.64	83.7276	56.1134	86.7407	78.8885	54.1055	63.2811	52.0387	67.9398	81.9044
Srr	serine racemase	ENSMUSG00000001323	0	0.851237	1.03758	0.950623	0.9863	0.365729	0.880545	472.127	320.236	319.744	297.738	342.338	233.841	199.409	173.572	215.895	212.038	185.417	254.161	202.285	243.219	230.914	274.013	372.626	339.812	311.325	389.585	234.608	244.573	157.511	253.622	159.8	262.978	267.452	225.501	247.423	267.031
Sync	syncoilin	ENSMUSG00000001333	0	NA	0.818195	0.379347	0.698104	0.516461	0.786559	5.34484	0	5.82867	0.966683	2.94484	7.42352	2.50829	10.7264	6.54227	15.5421	13.8815	18.3179	22.202	9.90893	14.7616	4.24169	2.37342	2.90437	5.8114	4.55655	15.6405	16.5252	11.8133	6.59984	14.1595	10.0661	17.9097	34.6925	19.2665	17.9517
Fndc5	fibronectin type III domain containing 5	ENSMUSG00000001334	0	0.473594	0.812575	0.203717	0.616144	0.490613	0.720013	841.812	473.664	577.871	339.306	880.507	3.71176	2.50829	8.77613	6.54227	4.44059	3.96613	4.57947	0	2.70244	1.0544	556.51	775.316	883.656	746.35	893.084	4.26559	7.71175	6.89112	6.59984	21.2392	3.7748	5.96991	5.10183	4.05611	1.12198
Acp5	acid phosphatase 5, tartrate resistant	ENSMUSG00000001348	0	0.139347	0.824414	0.00939676	1.33834	0.172445	1.17796	710.864	553.054	406.342	420.507	538.17	377.362	484.1	454.409	471.044	408.535	473.953	477.41	441.573	431.489	421.761	458.951	753.955	674.541	605.216	700.19	349.779	320.589	322.898	365.819	278.132	415.228	377.299	378.556	347.811	385.96
Cnn1	calponin 1	ENSMUSG00000001349	0	NA	1.11923	NA	0.872281	0.860448	1.16676	1.78161	10.7043	3.33067	1.93337	0	0	1.25414	0	2.18076	3.33044	0	2.28973	0	0	0	2.54502	3.16456	0.726093	4.9812	3.79713	1.42186	0	1.96889	2.8285	2.02278	0	0	0	1.01403	0
Fbxo9	f-box protein 9	ENSMUSG00000001366	0	0.943344	0.991912	0.0630465	1.13229	0.513395	1.05194	380.374	387.137	334.732	322.872	354.117	471.394	490.37	418.329	519.02	480.694	441.232	423.601	436.639	416.175	424.924	319.824	396.361	383.377	338.722	353.892	418.028	418.638	387.872	433.703	439.955	392.579	414.312	392.841	376.204	461.133
Vps50	VPS50 EARP/GARPII complex subunit	ENSMUSG00000001376	0	0.771964	1.02323	0.180146	1.08813	0.976031	1.00316	743.823	632.444	731.082	681.512	658.908	534.494	569.381	532.419	514.659	513.999	523.529	486.569	474.876	487.339	568.323	679.519	707.278	683.98	649.216	648.549	463.528	497.959	492.223	452.56	538.06	489.466	526.546	504.061	540.476	472.353
Hars	histidyl-tRNA synthetase	ENSMUSG00000001380	0	0.222826	0.896134	0.713693	1.0406	0.340369	1.08523	366.121	338.968	366.373	373.14	340.865	378.6	403.834	457.334	427.429	523.99	403.554	374.372	425.538	431.489	376.422	443.681	375	371.034	415.93	388.066	371.107	407.621	437.094	384.676	503.672	358.606	394.014	392.841	358.965	348.935
Zmat2	zinc finger, matrin type 2	ENSMUSG00000001383	0	0.0330887	0.816917	0.949703	0.990359	0.000433566	1.33172	336.725	272.959	248.135	309.339	370.314	322.923	343.635	340.319	376.181	371.9	387.689	372.082	378.667	408.969	407	387.691	342.563	391.364	389.364	375.156	315.654	310.673	379.996	337.534	424.784	335.957	293.72	314.273	258.577	265.909
Ube2c	ubiquitin-conjugating enzyme E2C	ENSMUSG00000001403	0	0.903961	1.02883	0.960852	0.987789	0.0271323	1.35183	215.575	255.118	257.294	364.44	281.232	454.072	506.674	546.07	435.061	549.523	451.147	340.026	425.538	441.398	440.74	318.127	158.228	283.176	311.325	263.521	419.45	484.739	537.507	397.876	681.677	322.116	281.78	340.802	333.615	268.153
Smg5	Smg-5 homolog, nonsense mediated mRNA decay factor (C. elegans)	ENSMUSG00000001415	0	0.17836	1.08434	0.116115	0.920588	2.01267e-05	0.826277	557.645	637.796	537.903	593.544	539.642	821.537	839.022	777.175	801.429	748.24	739.683	718.977	749.934	713.443	735.973	584.505	515.822	498.826	530.498	512.612	881.556	865.92	895.845	798.58	889.012	863.171	896.681	831.599	954.199	879.631
Cct3	chaperonin containing Tcp1, subunit 3 (gamma)	ENSMUSG00000001416	0	0.627077	0.939493	0.101747	1.17065	0.19828	1.1325	1351.35	1308.6	1379.73	1536.06	1410.58	1869.49	1826.03	2218.41	1717.35	2226.96	1671.72	1442.53	1624.45	1819.64	1801.97	1659.35	1366.3	1510.27	1530.06	1373.04	1440.35	1465.23	1825.16	1534.93	2145.16	1313.63	1433.97	1618.3	1688.35	1321.69
Glmp	glycosylated lysosomal membrane protein	ENSMUSG00000001418	0	0.233633	0.84643	0.959574	1.01132	0.685251	0.939803	1152.7	826.904	835.165	636.078	1197.08	382.311	346.144	340.319	397.988	375.23	350.011	409.863	361.399	410.77	365.878	877.182	1312.5	1144.32	982.126	1185.46	361.154	373.469	350.463	445.96	289.258	415.228	397.596	397.943	406.625	403.912
Mef2d	myocyte enhancer factor 2D	ENSMUSG00000001419	0	0.0493933	1.31504	0.856592	0.965388	0.00487086	0.716344	540.72	584.274	587.03	405.04	465.285	434.276	551.823	451.483	499.394	391.882	404.545	512.901	447.74	351.317	389.075	328.307	428.006	384.829	416.76	400.217	584.386	531.009	416.42	584.557	299.372	572.511	599.379	533.652	622.612	618.21
Tmem79	transmembrane protein 79	ENSMUSG00000001420	0	0.986423	0.996542	0.272802	0.883128	0.674157	0.949272	138.075	140.047	95.7567	132.436	120.738	207.859	151.751	171.622	216.985	210.928	260.773	215.235	182.55	195.476	217.207	148.459	114.715	135.053	112.907	116.952	197.639	225.844	213.625	220.623	227.563	222.713	224.469	239.786	205.847	237.859
Snd1	staphylococcal nuclease and tudor domain containing 1	ENSMUSG00000001424	0	0.998325	1.00039	2.18905e-07	1.30533	0.109239	0.908321	1049.37	1262.21	1149.91	1297.29	1131.56	2087.25	2139.57	2332.5	2233.1	2319.1	1589.43	1559.31	1857.57	1448.51	1451.91	1265.72	1109.18	1161.75	1246.96	1103.45	1719.03	1621.67	1673.56	1622.62	1874.11	1717.53	1749.18	1728.5	1799.9	1702.04
Col18a1	collagen, type XVIII, alpha 1	ENSMUSG00000001435	0	0.903665	1.04834	0.40448	1.31944	0.00243856	0.431532	126.495	167.7	139.888	131.469	72.8848	37.1176	17.558	16.5771	27.2595	25.5334	4.95766	21.7525	4.93378	7.2065	10.544	77.1988	106.013	121.984	125.36	176.187	21.328	15.4235	17.72	26.3993	11.1253	17.6157	22.6857	29.5906	15.2104	37.0253
Slc19a1	solute carrier family 19 (folate transporter), member 1	ENSMUSG00000001436	0	0.376706	0.878716	0.123935	0.817496	0.00860556	0.731765	299.311	279.203	246.469	296.772	267.981	167.029	178.088	196	181.003	157.641	114.026	146.543	120.878	173.857	160.269	264.682	333.069	283.902	331.25	369.081	170.624	199.404	230.36	192.338	283.189	173.641	206.559	232.644	223.086	145.857
Kpnb1	karyopherin (importin) beta 1	ENSMUSG00000001440	0	0.965521	0.994009	0.83604	0.97625	0.7102	1.03691	2347.28	2481.6	2680.36	3067.29	2640.05	3309.65	3435.1	3832.24	3159.92	3595.77	3023.18	2762.57	3045.37	3468.13	3240.18	2919.13	2511.87	2513.01	2827.66	2525.09	3233.32	3231.22	3821.62	3178.29	4289.31	2754.34	2883.47	3119.26	3230.69	2996.8
Npepps	aminopeptidase puromycin sensitive	ENSMUSG00000001441	0	0.0205195	1.22006	0.0202414	1.1975	0.727952	1.0359	1289	1429.02	1547.93	1225.75	1183.83	1831.14	1854.88	1607.98	1868.91	1644.13	1562.66	1715.01	1580.04	1477.33	1698.64	1087.57	1193.83	1040.49	1105	1040.41	1640.83	1590.82	1414.65	1533.05	1173.21	1321.18	1599.94	1489.74	1549.43	1790.68
Tbx21	T-box 21	ENSMUSG00000001444	1	NA	1.07703	0.611601	0.686816	0.0465831	2.58613	1.78161	0.892022	0.832667	2.90005	0	2.47451	1.25414	0	2.18076	1.11015	25.7798	27.4768	62.9057	12.6114	5.27202	1.69668	0.791139	1.45219	0.8302	0.759425	2.84373	1.10168	1.96889	6.59984	0	15.0992	13.1338	8.16293	0	8.97583
Mrpl10	mitochondrial ribosomal protein L10	ENSMUSG00000001445	0	0.129077	0.860023	0.793495	0.966607	0.0604947	1.17657	289.512	258.686	259.792	276.471	317.307	376.125	294.724	375.423	296.583	400.764	354.969	359.488	336.73	372.035	381.694	316.43	317.247	343.442	341.212	314.402	297.17	319.487	395.747	368.648	417.704	348.54	311.63	311.212	309.278	254.689
Cyp51	cytochrome P450, family 51	ENSMUSG00000001467	0	0.0385623	0.814554	0.648863	0.947249	0.0487311	0.843207	592.386	588.734	721.922	686.345	865.783	1348.61	1389.59	1599.21	1478.55	1607.49	1580.5	1505.5	1599.78	1952.96	1378.1	838.159	939.082	934.482	774.576	763.982	1717.61	1468.54	1429.41	1678.24	1550.46	1834.55	1759.93	1904	1872.91	2147.47
Tcf25	transcription factor 25 (basic helix-loop-helix)	ENSMUSG00000001472	0	0.299403	0.906634	0.218554	0.900191	0.0030942	0.808173	2173.57	1977.61	1681.99	1491.59	1925.19	2006.83	1716.92	1776.68	1888.54	1856.17	1835.33	2066.49	1895.8	1887.2	1834.66	1832.41	2208.86	2201.51	1847.19	2116.52	2215.27	2092.09	1944.28	2284.49	1740.6	2332.83	2435.72	2179.5	2283.59	2556.99
Tubb6	tubulin, beta 6 class V	ENSMUSG00000001473	0	NA	0.757871	0.494038	0.7507	0.40913	0.719212	12.4713	17.8404	16.6533	13.5336	6.62589	8.66078	11.2873	3.9005	6.54227	11.1015	4.95766	5.72434	12.3344	7.2065	2.10881	14.4218	15.0316	13.7958	22.4154	23.5422	8.53119	9.91511	9.84445	20.7423	6.06834	8.80786	11.9398	4.08147	9.12624	12.3418
Def8	differentially expressed in FDCP 8	ENSMUSG00000001482	0	0.543934	0.928726	2.50681e-05	0.664983	0.0275789	0.801733	247.644	168.592	189.848	221.37	225.28	98.9803	94.0608	107.264	97.0437	99.9133	123.942	145.398	117.177	118.907	124.42	222.265	209.652	245.42	190.946	264.28	156.405	153.133	135.853	149.911	157.777	135.893	161.188	169.381	169.342	148.101
Meox1	mesenchyme homeobox 1	ENSMUSG00000001493	0	NA	0.818767	0.490075	1.67679	0.822903	0.830294	6.23565	4.46011	7.494	7.73347	2.94484	0	2.50829	0	0	2.2203	0	0	2.46689	0	0	7.63505	5.53797	9.43921	3.3208	9.11311	0	0	0	0.942834	0	1.25827	0	1.02037	0	1.12198
Sost	sclerostin	ENSMUSG00000001494	0	NA	1.23976	NA	0.857145	NA	0.983321	0	0	0	0.966683	0	1.23725	0	0	0	0	0	0	0	0	1.0544	0	0	0	0	0	0	1.10168	0.984445	0	0	0	1.19398	0	0	0
Nkx2-1	NK2 homeobox 1	ENSMUSG00000001496	0	NA	1.70865	NA	1.42512	0.494349	1.63013	0.890806	0.892022	1.66533	0.966683	1.47242	1.23725	2.50829	0	1.09038	0	0	0	3.70033	1.80162	2.10881	0	0	1.45219	0	0.759425	1.42186	0	0	0.942834	0	0	1.19398	0	1.01403	1.12198
Pax9	paired box 9	ENSMUSG00000001497	0	NA	1	NA	0.898381	NA	1.0035	0	0	0	0	0	0	0	0	0	0	0	1.14487	0	0	0	0	0	0	0	0	0	0	0	0	1.01139	0	0	1.02037	0	0
Irx2	Iroquois related homeobox 2 (Drosophila)	ENSMUSG00000001504	0	NA	0.493442	0.985996	1.01642	0.484054	1.50674	0.890806	0.892022	1.66533	0.966683	1.47242	0	1.25414	3.9005	3.27114	2.2203	4.95766	2.28973	2.46689	3.60325	3.16321	2.54502	5.53797	2.17828	2.4906	2.27828	4.26559	2.20336	0	1.88567	3.03417	2.51653	3.58195	3.0611	0	1.12198
Col1a1	collagen, type I, alpha 1	ENSMUSG00000001506	0	0.842841	0.886081	0.752974	1.19342	0.0215459	0.387773	176.38	461.175	642.819	396.34	272.398	75.4725	42.6409	24.3781	119.942	32.1943	3.96613	6.8692	2.46689	3.60325	4.21761	275.71	284.81	413.873	640.084	609.819	22.7498	38.5588	33.4711	113.14	32.3645	8.80786	11.9398	12.2444	8.11221	32.5374
Itga3	integrin alpha 3	ENSMUSG00000001507	0	0.79658	0.948334	0.96027	0.987958	3.36674e-07	0.548516	2519.2	2037.38	1981.75	1512.86	2113.66	1808.87	1798.44	1769.85	2034.65	1590.84	1336.59	1524.96	1281.55	1404.37	1447.7	1629.66	2773.73	2138.34	1953.46	2230.43	2245.12	1920.23	1497.34	2277.89	1176.25	2332.83	2592.14	2115.22	2793.64	3011.39
Sgca	sarcoglycan, alpha (dystrophin-associated glycoprotein)	ENSMUSG00000001508	0	NA	1.01055	NA	1	NA	1.34732	0	0	0.832667	0	0	0	0	0	0	0	1.98307	0	1.23344	0	0	0	0.791139	0	0	0	0	0	0	0	0	0	0	0	1.01403	0
Dlx3	distal-less homeobox 3	ENSMUSG00000001510	0	NA	1.37094	NA	0.825757	NA	0.693248	0	0	1.66533	0	0.73621	0	0	0	1.09038	0	0	0	1.23344	0	0	0	0	0	0.8302	0	1.42186	0	0	0	1.01139	2.51653	1.19398	0	0	0
Foxm1	forkhead box M1	ENSMUSG00000001517	0	0.112712	1.29528	0.974135	0.991543	0.480487	1.1237	140.747	181.972	193.179	238.771	164.911	195.486	268.387	276.936	263.872	238.682	217.146	219.815	254.089	184.666	224.588	186.635	91.7721	139.41	163.549	126.065	231.764	223.641	303.209	195.167	300.383	178.674	208.947	216.318	210.918	160.443
Itfg2	integrin alpha FG-GAP repeat containing 2	ENSMUSG00000001518	0	0.164197	0.841377	0.0414166	0.791769	0.656261	0.939178	127.385	96.3384	109.079	103.435	115.585	98.9803	117.89	92.637	99.2245	103.244	106.094	117.921	134.445	99.0893	85.4066	134.038	126.582	142.314	119.549	134.418	120.859	121.185	126.993	113.14	162.834	125.827	124.174	108.159	128.781	88.6363
Nrip2	nuclear receptor interacting protein 2	ENSMUSG00000001520	0	NA	0.68519	0.338332	0.571121	0.910474	1.08724	17.8161	8.0282	19.1513	4.83342	25.7674	1.23725	0	1.95025	4.36152	0	1.98307	5.72434	0	3.60325	0	13.5734	30.0633	19.6045	19.0946	31.8959	7.10932	2.20336	3.93778	2.8285	2.02278	3.7748	2.38797	1.02037	3.04208	0
Tulp3	tubby-like protein 3	ENSMUSG00000001521	0	0.851867	1.07176	0.9077	1.0497	0.301798	1.35915	18.7069	22.3005	28.3107	23.2004	25.7674	12.3725	17.558	14.6269	11.9942	25.5334	13.8815	13.7384	28.3692	15.3138	12.6528	29.6919	17.4051	23.235	15.7738	24.3016	24.1717	12.1185	13.7822	9.42834	20.2278	7.5496	7.1639	13.2648	13.1823	17.9517
Gtf2h4	general transcription factor II H, polypeptide 4	ENSMUSG00000001524	0	0.728424	1.06365	0.974421	1.00721	0.0254044	1.31655	100.661	112.395	100.753	113.102	106.014	101.455	126.669	117.015	118.851	153.2	119.975	106.473	104.843	125.213	118.093	100.952	106.804	98.7487	103.775	90.3716	90.9994	121.185	134.869	108.426	153.731	66.6881	100.295	89.7923	114.585	62.8308
Tubb5	tubulin, beta 5 class I	ENSMUSG00000001525	0	0.903465	0.973632	0.432756	0.883784	0.101343	1.24175	2282.25	2714.42	2682.85	3394.02	2843.98	2912.5	2987.37	3485.1	2575.48	3286.04	2179.39	1897.05	2418.78	2482.64	2487.34	3554.54	2010.28	3082.99	3019.44	2631.41	2876.43	2765.21	3927.94	3032.15	4671.61	1718.79	1827.99	2196.85	2015.89	1449.6
Ell2	elongation factor RNA polymerase II 2	ENSMUSG00000001542	0	0.661375	0.93157	0.985521	1.00353	4.52386e-07	0.621146	238.736	234.602	230.649	234.904	276.815	627.288	668.459	647.484	746.91	591.709	646.479	673.182	600.687	642.279	676.927	245.17	287.975	250.502	260.683	262.761	735.104	652.194	576.885	890.035	417.704	1058.2	1074.58	968.328	931.891	1202.76
Jup	junction plakoglobin	ENSMUSG00000001552	0	0.925787	1.01955	0.302488	0.867485	0.00137869	0.699892	2098.74	2108.74	1830.2	1516.73	2003.96	2646.49	2370.33	2050.69	2747.76	2415.68	2184.35	2816.37	2494.02	2426.79	2177.34	1657.65	2083.86	1915.43	1793.23	1923.62	3386.88	2931.57	2564.48	3554.48	1682.95	3373.41	3538.97	2969.27	3662.66	3800.14
Fkbp10	FK506 binding protein 10	ENSMUSG00000001555	0	NA	0.692021	0.833858	1.1617	0.174053	0.48078	16.0345	14.2723	25.8127	15.4669	10.3069	2.47451	1.25414	1.95025	8.72303	3.33044	0	0	2.46689	0.900812	1.0544	14.4218	18.1962	29.0437	32.3778	26.5799	0	6.61007	3.93778	2.8285	1.01139	0	0	6.1222	1.01403	6.73187
Klhl10	kelch-like 10	ENSMUSG00000001558	0	NA	2.05198	NA	1.57363	0.973624	0.962641	1.78161	5.35213	4.996	1.93337	1.47242	1.23725	2.50829	0.975126	2.18076	3.33044	0.991533	0	0	0.900812	0	1.69668	1.58228	0.726093	0.8302	1.51885	1.42186	0	0	0.942834	3.03417	1.25827	0	1.02037	0	0
Mnx1	motor neuron and pancreas homeobox 1	ENSMUSG00000001566	0	0.243674	1.30609	0.000611864	0.527049	0.85075	0.943833	48.9944	40.141	46.6294	59.9344	66.9951	25.9823	37.6243	39.9802	27.2595	26.6436	34.7036	22.8973	13.5679	27.0244	39.0129	50.9003	27.6899	36.3047	44.0006	41.7684	38.3904	59.4907	60.0512	59.3985	84.9568	20.1323	29.8496	29.5906	37.519	29.1714
Nom1	nucleolar protein with MIF4G domain 1	ENSMUSG00000001569	0	0.95912	0.993242	0.0166025	0.838154	0.981435	1.00328	402.645	476.34	471.29	494.942	474.856	371.176	454	446.608	406.711	428.517	396.613	405.283	411.97	432.39	412.272	458.951	457.278	494.47	479.856	445.023	445.044	441.773	542.429	448.789	633.13	397.612	403.566	418.35	429.947	401.668
Ergic1	endoplasmic reticulum-golgi intermediate compartment (ERGIC) 1	ENSMUSG00000001576	0	0.948267	1.01025	0.722944	1.04647	0.211537	1.12815	603.967	512.913	631.162	639.944	626.515	679.252	644.63	747.922	677.125	771.553	599.877	509.466	578.485	604.445	606.282	637.102	534.81	571.435	660.009	581.72	524.668	621.347	775.743	597.756	838.443	480.658	479.981	570.385	561.771	473.475
Tnk1	tyrosine kinase, non-receptor, 1	ENSMUSG00000001583	0	0.888382	0.973716	0.126852	0.835845	0.0136223	0.771642	358.104	396.95	304.756	248.438	318.043	471.394	412.613	361.772	505.936	371.9	403.554	463.671	423.071	470.224	448.121	301.16	346.519	371.76	312.155	338.704	506.184	565.161	458.752	627.927	384.328	514.631	600.573	491.817	619.57	641.772
Acap1	ArfGAP with coiled-coil, ankyrin repeat and PH domains 1	ENSMUSG00000001588	0	0.789705	1.16083	0.17653	1.71722	0.0133493	2.29105	15.1437	30.3287	23.3147	29.9672	15.4604	21.0333	60.1989	39.9802	25.0787	34.4146	187.4	153.412	346.598	50.4455	32.6865	20.3601	22.1519	18.8784	19.9248	15.1885	14.2186	15.4235	14.7667	42.4275	11.1253	76.7542	87.1607	53.0591	30.4208	66.1967
Tcea3	transcription elongation factor A (SII), 3	ENSMUSG00000001604	0	0.452123	0.90372	2.74985e-06	0.651539	0.709995	1.04915	147.874	189.109	162.37	180.77	166.384	206.621	196.901	177.473	204.991	220.92	258.79	318.273	270.124	277.45	325.811	194.27	166.139	174.262	195.097	207.323	352.622	307.368	312.069	351.677	227.563	334.699	300.884	264.275	226.128	259.177
Csn3	casein kappa	ENSMUSG00000001622	0	NA	1	NA	1	NA	1.24266	0	0	0	0	0	0	0	0	0	0	0	0	0	0.900812	1.0544	0	0	0	0	0	0	0	0	0	0	0	0	0	0	0
Ifrd1	interferon-related developmental regulator 1	ENSMUSG00000001627	0	0.179325	1.33956	0.505763	0.858529	0.000285813	0.544675	1008.39	1456.67	975.886	1228.65	1384.08	2980.54	2963.54	2128.7	2625.63	2084.86	2740.6	3623.51	2264.6	2932.14	2452.54	837.31	926.423	1007.82	855.936	860.429	3866.05	3248.85	2597.95	4098.5	1130.73	4682.01	5204.57	4113.1	5217.17	6866.51
Stk38l	serine/threonine kinase 38 like	ENSMUSG00000001630	0	0.732964	1.04119	2.60014e-06	1.40702	0.0015934	1.27236	292.185	305.964	383.859	354.773	371.05	379.837	457.763	428.08	343.469	480.694	413.469	381.241	407.037	373.837	347.953	335.942	321.202	305.685	312.985	366.043	295.748	288.64	281.551	293.221	323.645	322.116	286.556	298.967	277.843	325.374
Brpf1	bromodomain and PHD finger containing, 1	ENSMUSG00000001632	0	0.618366	1.04147	0.0359186	0.880781	0.0101529	0.863722	507.76	517.373	420.497	447.574	440.254	506.037	490.37	470.986	480.857	455.161	502.707	518.625	474.876	420.679	498.733	440.288	454.905	440.013	469.893	433.632	575.855	572.873	526.678	527.044	529.969	534.763	558.784	524.468	615.514	557.623
Akr1b3	aldo-keto reductase family 1, member B3 (aldose reductase)	ENSMUSG00000001642	0	0.14657	0.848593	0.709294	0.950124	0.943581	1.01125	214.684	187.325	181.521	237.804	244.422	299.415	268.387	276.936	275.866	335.265	262.756	269.044	326.863	281.954	269.927	255.35	238.924	254.133	256.532	252.889	275.842	256.691	345.54	280.964	370.169	278.077	225.663	314.273	318.404	253.567
Hoxc8	homeobox C8	ENSMUSG00000001657	0	NA	0.533737	0.349197	0.535797	0.968572	0.957838	1.78161	2.67607	6.66134	0.966683	2.20863	0	1.25414	0	1.09038	1.11015	1.98307	2.28973	0	0	0	4.24169	5.53797	8.71312	4.9812	5.31598	1.42186	2.20336	1.96889	2.8285	1.01139	2.51653	1.19398	0	0	1.12198
Hoxc6	homeobox C6	ENSMUSG00000001661	0	NA	1.08237	NA	0.977994	0.242881	0.467526	2.67242	2.67607	9.15934	2.90005	0.73621	1.23725	0	0	2.18076	2.2203	0	1.14487	0	0	0	2.54502	4.74683	5.08265	0	3.79713	5.68746	0	0	0	1.01139	0	1.19398	2.04073	1.01403	3.36593
Gstt1	glutathione S-transferase, theta 1	ENSMUSG00000001663	1	0.997079	1.00153	3.53578e-09	0.442119	0.0138568	0.702212	47.2127	67.7937	54.1234	62.8344	59.633	38.3549	35.116	33.1543	41.4344	29.974	51.5597	57.2434	23.4354	65.7593	67.4818	63.6254	56.962	62.444	54.7932	53.1598	79.6244	84.8293	82.6934	86.7407	73.8315	96.8865	68.057	75.5071	85.1782	59.4648
Gstt3	glutathione S-transferase, theta 3	ENSMUSG00000001665	0	0.992175	1.00167	0.0096742	0.816751	0.604986	0.951554	245.863	243.522	194.011	215.57	221.599	226.417	201.917	203.801	211.534	240.902	261.765	246.146	234.354	246.822	289.961	210.388	240.506	225.089	200.078	240.738	244.561	236.861	265.8	316.792	258.916	286.885	269.84	260.194	266.689	263.665
Ddt	D-dopachrome tautomerase	ENSMUSG00000001666	0	0.299984	0.835389	0.621212	0.908144	0.526843	0.897734	141.638	114.179	91.5934	87.9682	174.482	131.149	105.348	82.8857	110.128	146.54	118.984	141.964	94.9752	155.84	131.8	121.312	167.721	155.384	146.945	142.772	119.437	118.981	116.165	137.654	140.583	156.025	140.89	142.851	146.02	134.637
Tat	tyrosine aminotransferase	ENSMUSG00000001670	1	0.877244	1.14549	1.85117e-26	38.1444	9.20522e-10	7.45961	0	1.78404	1.66533	0	1.47242	96.5058	275.912	237.931	131.936	159.861	34.7036	67.5472	106.076	203.583	42.1761	0.848339	0.791139	0.726093	0.8302	0.759425	9.95305	4.40672	0	1.88567	0	8.80786	9.55186	11.224	12.1683	8.97583
Marveld3	MARVEL (membrane-associating) domain containing 3	ENSMUSG00000001672	0	0.431265	0.911506	6.33477e-06	1.43263	0.898828	0.983745	322.472	336.292	280.609	273.571	338.657	562.95	675.984	605.553	681.487	682.741	464.037	591.896	609.321	597.238	489.243	301.16	409.81	334.729	320.457	337.944	433.669	452.79	449.892	539.301	358.032	549.862	542.068	581.609	540.476	581.185
Ddx18	DEAD (Asp-Glu-Ala-Asp) box polypeptide 18	ENSMUSG00000001674	0	0.629631	0.929505	0.990107	0.997543	0.266186	1.14085	219.138	214.977	240.641	280.338	246.63	184.351	257.099	300.339	256.239	296.41	284.57	232.408	303.427	307.177	302.614	272.317	250.791	251.954	253.211	265.039	223.233	250.081	282.536	202.709	339.827	240.329	232.827	264.275	281.899	232.249
Ubl3	ubiquitin-like 3	ENSMUSG00000001687	0	0.0649812	0.847041	0.482758	1.07349	0.460612	1.07209	1567.82	1113.24	1266.49	1131.02	1672.67	1242.2	1172.62	1161.37	1188.51	1173.43	1086.72	1050.99	1058.3	1219.7	1223.11	1448.11	1840.19	1540.04	1496.02	1656.31	1066.4	1117.1	1128.17	1170.06	1045.78	1035.55	987.424	1030.57	1093.12	1113
Gramd3	GRAM domain containing 3	ENSMUSG00000001700	0	0.801885	0.96151	2.89733e-05	1.47203	0.0507186	0.820023	1125.98	1064.18	875.133	867.115	1029.96	1003.41	1061.01	896.141	1003.15	843.713	623.674	718.977	619.189	607.147	623.152	949.291	1118.67	1126.17	899.937	1067.75	752.167	631.262	583.776	809.894	481.422	712.179	881.159	657.116	752.408	895.339
Eef1e1	eukaryotic translation elongation factor 1 epsilon 1	ENSMUSG00000001707	0	0.290806	0.857557	0.49157	1.11009	0.177553	1.19157	154.11	139.155	163.203	188.503	156.077	163.317	194.392	184.299	162.466	222.03	158.645	147.688	150.48	219.798	146.562	198.511	178.797	177.893	197.588	182.262	157.827	135.506	162.433	141.425	235.654	118.277	149.248	157.136	143.992	122.296
Akt1	thymoma viral proto-oncogene 1	ENSMUSG00000001729	0	0.0568944	0.838439	0.78053	1.03576	0.999969	0.999366	2774.86	2308.55	2139.12	1867.63	2597.35	976.193	1027.14	1067.76	967.166	1123.47	778.353	724.701	879.446	870.184	860.393	2425.4	3035.6	3012.56	2516.34	2961.76	941.275	946.342	1011.03	908.892	1174.22	826.681	805.938	818.334	904.512	759.579
Cldn15	claudin 15	ENSMUSG00000001739	0	0.510038	1.11028	0.430235	0.895719	0.751804	0.953162	477.472	748.406	523.748	768.513	426.266	2554.93	2137.06	2109.2	2632.18	2788.69	3030.12	2804.93	2473.06	3219.5	3463.71	559.055	432.753	540.94	604.385	509.574	2671.68	2895.21	2776.14	3040.64	2273.61	3110.43	3405.24	2886.62	3175.93	3159.49
Il16	interleukin 16	ENSMUSG00000001741	1	0.675987	0.788397	0.0473502	2.27602	0.0283216	2.29864	21.3794	34.7889	51.6254	41.5674	17.669	14.847	50.1658	26.3284	43.6152	22.203	145.755	121.356	265.19	21.6195	30.5777	39.8719	30.0633	53.7309	47.3214	47.0844	8.53119	8.81343	7.87556	30.1707	4.04556	62.9133	46.5653	42.8554	17.2385	61.7088
Tcirg1	T cell, immune regulator 1, ATPase, H+ transporting, lysosomal V0 protein A3	ENSMUSG00000001750	0	0.629248	0.931281	0.335672	1.13264	0.129159	1.18827	1177.65	1191.74	859.312	737.579	1018.91	426.853	333.602	390.05	431.79	446.28	438.257	433.905	488.444	370.234	353.225	851.732	1141.61	1265.58	960.541	1135.34	366.841	380.079	357.354	336.592	349.941	356.089	385.656	327.538	339.699	341.081
Naglu	alpha-N-acetylglucosaminidase (Sanfilippo disease IIIB)	ENSMUSG00000001751	0	0.688855	0.921666	0.0338532	0.718285	0.443181	0.873641	426.696	289.015	275.613	220.404	439.517	110.116	70.2321	101.413	80.6881	103.244	119.975	95.024	115.944	124.312	111.767	257.047	391.614	386.282	332.91	426.797	140.765	107.965	131.916	146.139	126.424	120.794	144.472	122.444	123.711	140.247
Coasy	Coenzyme A synthase	ENSMUSG00000001755	0	0.376633	0.914973	0.00567932	0.797842	1	0.999643	267.242	249.766	214.828	240.704	301.11	226.417	189.376	198.926	222.437	238.682	224.086	204.931	202.285	200.881	245.676	258.743	284.81	305.685	256.532	287.822	236.03	277.623	296.318	250.794	285.212	198.806	208.947	219.379	235.254	214.298
Smo	smoothened, frizzled class receptor	ENSMUSG00000001761	0	0.201909	0.828241	0.637159	0.921073	0.386579	1.14159	155	177.512	237.31	197.203	242.949	173.216	185.613	160.896	159.195	174.293	122.95	104.183	139.379	145.031	153.943	247.715	199.367	228.719	307.174	241.497	176.311	160.845	215.594	146.139	226.551	130.86	103.877	137.75	117.627	92.0022
Tspan33	tetraspanin 33	ENSMUSG00000001763	0	NA	0.933633	0.753273	1.2342	0.932157	1.0641	7.12645	7.13617	5.82867	9.66683	5.88968	3.71176	1.25414	6.82588	2.18076	3.33044	2.9746	2.28973	3.70033	4.50406	1.0544	11.0284	3.95569	5.80875	7.4718	9.87253	1.42186	0	2.95334	4.71417	4.04556	5.03307	4.77593	3.0611	0	1.12198
Crnkl1	Crn, crooked neck-like 1 (Drosophila)	ENSMUSG00000001767	0	0.641842	0.960667	0.0060869	1.18276	0.10901	1.10919	354.541	314.884	323.907	311.272	295.957	362.515	440.204	389.075	375.09	378.561	390.664	364.068	391.002	377.44	346.899	325.762	360.759	334.729	314.646	328.072	366.841	316.182	339.634	320.563	305.44	364.897	346.255	302.029	329.559	346.691
Rin2	Ras and Rab interactor 2	ENSMUSG00000001768	0	0.359901	1.11345	0.194698	0.871407	0.56202	0.935333	981.669	887.562	875.133	678.612	979.16	543.154	541.79	438.807	595.347	442.949	472.961	588.462	488.444	481.934	643.186	706.666	806.17	809.594	772.086	858.151	659.745	609.228	580.823	620.384	473.331	553.637	598.185	591.813	537.434	578.941
Folh1	folate hydrolase 1	ENSMUSG00000001773	0	NA	0.82294	NA	1.72053	NA	0.575571	0	0	0	1.93337	0	0	0	0	3.27114	0	0	0	0	0	0	0	0	1.45219	0.8302	0.759425	0	0	0	0	0	1.25827	0	1.02037	0	1.12198
Chordc1	cysteine and histidine-rich domain (CHORD)-containing, zinc-binding protein 1	ENSMUSG00000001774	0	0.363067	1.14897	0.000436703	1.47987	0.0312199	1.28414	384.828	443.335	427.158	513.309	459.395	543.154	743.707	799.603	641.143	820.4	1055.98	875.824	893.014	1280.05	783.421	430.108	498.417	329.646	354.495	324.275	442.2	503.467	493.207	428.989	520.866	685.755	660.273	779.56	915.666	757.335
Rtcb	RNA 2',3'-cyclic phosphate and 5'-OH ligase	ENSMUSG00000001783	0	0.0269706	0.868246	0.0132034	0.866197	0.793952	0.979075	1012.85	1024.93	991.706	1044.02	1113.89	960.109	914.271	1038.51	992.245	1194.52	1045.08	1000.61	958.386	1079.17	1132.43	1255.54	1124.21	1226.37	1204.62	1168	1096.26	1109.39	1238.43	1143.66	1300.65	1092.18	1078.17	1140.77	1057.63	962.657
Pwp1	PWP1 homolog, endonuclein	ENSMUSG00000001785	0	0.569462	0.914646	0.747526	0.947006	0.504021	1.09596	243.19	247.982	268.119	333.506	281.232	267.247	308.519	372.498	286.77	368.569	366.867	243.857	307.128	353.118	315.267	346.971	255.538	283.176	326.269	291.619	291.482	347.029	323.883	295.107	436.921	250.395	296.108	308.151	342.741	249.079
Fbxo7	F-box protein 7	ENSMUSG00000001786	0	0.414045	1.09921	0.144514	0.852506	0.474416	0.920434	505.978	409.438	415.501	342.206	392.4	175.69	206.934	188.199	169.009	167.632	220.12	202.642	223.253	209.889	196.119	325.762	422.468	421.86	315.476	391.104	228.92	201.607	224.454	212.138	199.244	205.097	277.004	204.073	215.988	242.347
Capns1	calpain, small subunit 1	ENSMUSG00000001794	0	0.0349933	0.820833	0.0276908	1.20482	0.280089	1.10434	838.249	580.706	586.198	539.409	797.316	1021.97	975.724	1003.4	1019.5	1117.92	953.854	1032.67	1006.49	935.043	984.812	680.368	933.544	837.186	806.954	820.179	820.416	813.039	830.872	950.376	844.511	855.621	883.547	906.086	865.979	933.486
Lrp3	low density lipoprotein receptor-related protein 3	ENSMUSG00000001802	0	NA	1.15831	0.0760379	0.490927	0.124391	0.552064	15.1437	14.2723	8.32667	12.5669	14.7242	2.47451	7.52486	5.85075	3.27114	0	1.98307	0	4.93378	6.30568	8.43522	6.78671	7.91139	13.7958	12.453	14.4291	11.3749	14.3218	4.92223	8.4855	5.05695	5.03307	7.1639	11.224	10.1403	8.97583
Dsg4	desmoglein 4	ENSMUSG00000001804	0	NA	1.24618	0.202224	0.582994	0.0461003	0.514238	0	1.78404	1.66533	1.93337	2.20863	6.18627	1.25414	4.87563	6.54227	3.33044	6.94073	11.4487	1.23344	9.90893	5.27202	0.848339	1.58228	0	2.4906	0.759425	8.53119	4.40672	8.86001	9.42834	9.10251	17.6157	13.1338	17.3462	12.1683	11.2198
Evx2	even-skipped homeobox 2	ENSMUSG00000001815	0	NA	0.899605	NA	1	NA	0.893056	0	0	0	0	0	0	0	0	0	0	0	0	0	0	0	0.848339	0	0	0	0	0	0	0	0	0	0	1.19398	0	0	0
Hoxd13	homeobox D13	ENSMUSG00000001819	0	NA	1.14981	NA	0.876653	NA	0.867731	0	0	0	0.966683	0	0	0	0	0	0	0	0	0	0	1.0544	0	0	0	0	0	0	0	0	0.942834	0	0	2.38797	0	0	0
Folr1	folate receptor 1 (adult)	ENSMUSG00000001827	0	0.126333	0.73425	0.907216	0.957521	0.261351	1.53411	9152.15	5731.24	5768.72	3835.8	8286.78	17.3216	31.3536	32.1792	21.8076	17.7624	1.98307	6.8692	7.40066	7.2065	6.32642	7194.76	10865.5	9384.76	8006.45	9444.97	25.5936	14.3218	28.5489	25.4565	32.3645	5.03307	1.19398	4.08147	2.02805	3.36593
Clpb	ClpB caseinolytic peptidase B	ENSMUSG00000001829	0	0.838653	0.971289	0.25183	1.11469	0.161619	1.13403	151.437	126.667	134.059	134.369	117.794	237.553	224.492	219.403	207.172	244.233	211.196	188.903	202.285	221.6	191.901	147.611	125	153.932	132.002	123.786	174.889	187.285	218.547	211.195	217.449	178.674	164.77	193.87	205.847	151.467
Sept7	septin 7	ENSMUSG00000001833	0	0.307736	0.923787	3.64646e-07	1.33011	1.70078e-05	1.27975	1067.19	937.515	1039.17	1149.39	1010.82	1291.69	1324.38	1268.64	1222.31	1385.47	1275.11	1112.81	1345.69	1264.74	1158.79	1141.02	1248.42	1073.17	1106.66	1063.96	888.666	937.529	989.368	941.891	1113.54	947.475	974.29	1011.18	829.474	1046.81
Zdhhc4	zinc finger, DHHC domain containing 4	ENSMUSG00000001844	0	0.623034	0.942253	0.0860943	0.844684	0.909505	1.01619	159.454	126.667	134.892	106.335	143.561	132.386	119.144	129.692	116.671	116.566	119.975	117.921	143.08	118.006	129.692	134.886	137.658	156.11	149.436	135.937	149.296	135.506	141.76	143.311	158.788	132.118	112.234	121.424	113.571	138.003
Rac1	RAS-related C3 botulinum substrate 1	ENSMUSG00000001847	0	0.123796	0.893218	1.63408e-08	1.36291	0.704593	1.03116	2336.59	1826.86	2005.06	1883.1	2185.81	3183.45	3338.53	3372.96	3303.85	3490.31	2712.83	2684.71	2575.43	3005.11	2553.76	2122.54	2550.63	2194.98	2242.37	2356.5	2202.47	2387.34	2330.18	2867.16	2440.49	2560.57	2698.4	2470.31	2604.02	2793.73
Nup214	nucleoporin 214	ENSMUSG00000001855	0	0.00119895	1.33135	0.406702	0.916568	0.0221369	0.825296	382.156	430.847	514.588	424.374	348.964	362.515	390.039	391.025	415.434	344.146	387.689	448.788	456.374	364.829	340.572	322.369	290.348	300.603	336.231	325.794	449.309	416.435	407.56	376.191	431.864	421.519	544.456	473.45	525.266	452.157
Aif1l	allograft inflammatory factor 1-like	ENSMUSG00000001864	0	0.88975	0.95775	0.227113	0.676101	0.966364	1.03686	48.9944	49.9532	42.466	60.901	43.4364	4.94902	3.76243	5.85075	10.9038	15.5421	0.991533	2.28973	4.93378	0.900812	0	39.0236	53.0063	53.7309	55.6234	53.9192	8.53119	13.2201	13.7822	7.54267	19.2164	0	0	2.04073	3.04208	2.24396
Cpa3	carboxypeptidase A3, mast cell	ENSMUSG00000001865	0	0.904955	1.09912	0.83354	1.1743	0.0418323	2.75465	8.90806	75.8219	46.6294	64.7678	15.4604	6.18627	8.77901	4.87563	8.72303	12.2116	11.8984	8.01407	32.0695	4.50406	5.27202	33.0852	15.0316	63.8962	47.3214	29.6176	0	1.10168	18.7045	10.3712	2.02278	2.51653	0	1.02037	9.12624	2.24396
Ltbp1	latent transforming growth factor beta binding protein 1	ENSMUSG00000001870	0	0.838442	1.08773	0.772437	1.13691	0.00822973	0.488129	18.7069	26.7607	28.3107	34.8006	9.57073	18.5588	13.7956	15.602	10.9038	7.77104	10.9069	12.5935	9.86755	10.8097	11.5984	20.3601	20.5696	27.5915	11.6228	26.5799	21.328	11.0168	10.8289	8.4855	8.09112	15.0992	20.2977	27.5499	24.3366	31.4154
Ugp2	UDP-glucose pyrophosphorylase 2	ENSMUSG00000001891	0	0.421185	0.933996	0.0033044	1.21282	0.242499	1.09029	2325	2031.13	2114.97	2256.24	2458.21	1170.44	1136.25	1135.05	1124.18	1250.03	1099.61	1029.24	955.919	1184.57	1097.63	2151.39	2844.93	2363.43	2212.48	2406.62	890.087	946.342	942.114	956.976	1052.86	924.826	977.872	963.226	923.778	1136.56
Kcnh6	potassium voltage-gated channel, subfamily H (eag-related), member 6	ENSMUSG00000001901	0	0.0205195	1.43772	7.44112e-06	0.542119	1.30093e-05	0.557596	49.8852	77.6059	65.7807	59.9344	67.7313	47.0156	46.4033	49.7314	28.3499	39.9653	32.7206	41.2152	51.8047	45.0406	56.9378	44.1136	41.1392	45.7439	48.9818	42.5278	71.0932	87.0326	62.0201	91.4549	80.9112	99.403	65.6691	93.8737	69.9678	81.9044
Trmt1	tRNA methyltransferase 1	ENSMUSG00000001909	0	0.979122	1.00423	0.072491	0.854219	0.991986	0.998225	291.294	384.461	344.724	328.672	351.908	306.839	339.873	353.971	345.65	343.036	259.782	299.955	303.427	340.507	354.279	397.023	314.873	331.099	336.231	316.68	396.7	382.283	412.483	329.049	461.194	312.05	315.211	301.008	347.811	284.982
Nacc1	nucleus accumbens associated 1, BEN and BTB (POZ) domain containing	ENSMUSG00000001910	0	0.174378	1.09688	0.822103	0.980184	0.388683	0.944994	757.185	656.528	614.508	667.978	620.625	700.286	678.492	784.001	787.254	693.843	719.853	765.916	724.032	735.063	704.341	609.956	624.208	591.04	626.801	569.569	759.276	707.278	716.676	808.008	731.235	754.96	747.433	700.992	873.077	783.141
Nfix	nuclear factor I/X	ENSMUSG00000001911	0	0.289055	1.35223	0.00728927	0.607656	0.0754371	0.727197	16.9253	10.7043	36.6373	28.0338	11.7794	45.7784	42.6409	57.5324	64.3324	52.177	96.1787	129.37	86.3411	120.709	125.474	8.48339	11.0759	18.8784	16.604	19.7451	89.5775	115.676	75.8023	90.512	67.7632	158.542	173.128	122.444	186.581	132.393
Slc1a5	solute carrier family 1 (neutral amino acid transporter), member 5	ENSMUSG00000001918	0	0.817854	1.03787	0.0817243	0.831302	0.222873	0.875995	673.45	752.866	724.42	770.447	784.064	880.925	906.746	1010.23	966.076	995.803	811.074	777.365	867.111	930.539	973.214	827.13	549.05	684.706	809.445	700.19	1117.59	989.308	1231.54	923.034	1472.58	1012.9	964.738	1140.77	1076.9	785.385
Uba1	ubiquitin-like modifier activating enzyme 1	ENSMUSG00000001924	0	0.623012	0.968324	0.415953	1.04676	5.11386e-06	0.827533	2413.19	2291.6	2097.49	2264.94	2358.08	2912.5	2833.11	2818.11	3157.74	2915.25	2736.63	2888.5	2801.15	2754.68	2716.14	2328.69	2449.37	2380.13	2331.2	2310.17	2799.65	2684.79	2793.86	3136.81	2563.87	3092.82	3447.03	3215.18	3343.25	3695.8
Vwf	Von Willebrand factor	ENSMUSG00000001930	0	0.605573	1.21516	0.573418	1.24313	0.935889	0.963221	80.1726	52.6293	69.944	46.4008	22.8225	24.7451	22.5746	25.3533	30.5306	28.8639	27.7629	28.6217	24.6689	12.6114	22.1425	50.052	16.6139	43.5656	24.0758	86.5745	18.4842	27.542	21.6578	19.7995	17.1936	26.4236	26.2676	21.4277	20.2805	25.8055
Siae	sialic acid acetylesterase	ENSMUSG00000001942	0	0.25741	0.868635	0.0656022	0.816577	0.0174982	0.783763	774.111	624.415	607.014	472.708	818.666	343.957	348.652	325.692	384.904	325.273	391.655	376.661	298.493	314.383	412.272	611.652	871.835	797.977	739.708	780.689	410.919	407.621	407.56	468.588	423.773	469.333	440.58	431.615	444.144	508.256
Vsig2	V-set and immunoglobulin domain containing 2	ENSMUSG00000001943	0	NA	1.08554	0.619569	0.73402	0.593407	0.706135	13.3621	20.5165	14.988	22.2337	6.62589	1.23725	1.25414	1.95025	6.54227	1.11015	1.98307	0	0	0.900812	1.0544	15.2701	9.49367	15.9741	8.302	21.2639	2.84373	6.61007	1.96889	2.8285	4.04556	1.25827	2.38797	0	2.02805	2.24396
Esam	endothelial cell-specific adhesion molecule	ENSMUSG00000001946	0	0.786325	0.905307	0.297542	0.724422	0.0537939	0.591214	38.3047	30.3287	54.1234	54.1343	17.669	14.847	30.0995	23.403	14.1749	12.2116	22.8052	9.15894	8.63411	15.3138	17.9249	44.1136	26.8987	45.0178	39.8496	58.4758	17.0624	28.6436	28.5489	30.1707	27.3075	33.9732	31.0436	21.4277	18.2525	26.9275
Spa17	sperm autoantigenic protein 17	ENSMUSG00000001948	0	0.802765	0.904803	0.143425	0.624215	0.725764	1.14726	17.8161	11.5963	14.988	8.70015	31.657	7.42352	8.77901	10.7264	6.54227	14.4319	10.9069	10.3038	9.86755	14.413	14.7616	22.0568	18.9873	15.9741	18.2644	20.5045	15.6405	11.0168	24.6111	16.0282	12.1367	12.5827	8.35788	16.3259	6.08416	8.97583
Fam50a	family with sequence similarity 50, member A	ENSMUSG00000001962	0	0.274309	0.865856	0.00108171	0.689242	0.542429	0.917604	227.156	191.785	194.844	196.237	267.981	112.59	116.635	77.0349	91.5918	134.328	123.942	139.674	144.313	145.932	133.909	212.085	297.468	262.846	222.494	252.889	193.374	136.608	131.916	147.082	166.879	154.767	155.218	145.912	156.16	138.003
Emd	emerin	ENSMUSG00000001964	0	0.614903	0.939711	0.0941268	0.850434	0.919207	0.986018	188.851	206.949	152.378	209.77	178.899	181.876	147.989	209.652	201.72	192.056	227.061	200.352	215.853	204.484	185.575	209.54	217.563	188.784	210.871	169.352	189.108	204.912	246.111	210.252	247.791	208.872	217.305	213.257	207.875	200.834
Taco1	translational activator of mitochondrially encoded cytochrome c oxidase I	ENSMUSG00000001983	0	0.956156	1.01039	0.427655	0.899503	0.755514	1.04574	130.058	133.803	119.071	148.869	128.101	111.353	124.16	113.115	117.761	130.997	164.594	129.37	134.445	129.717	121.256	123.857	140.823	127.792	128.681	130.621	100.952	116.778	146.682	115.026	180.027	114.502	140.89	144.892	130.809	117.808
Grik3	glutamate receptor, ionotropic, kainate 3	ENSMUSG00000001985	0	NA	1.12933	0.963899	1.04691	0.797104	0.838291	1.78161	0	5.82867	2.90005	1.47242	2.47451	2.50829	0.975126	1.09038	2.2203	8.92379	1.14487	1.23344	2.70244	2.10881	0.848339	3.16456	1.45219	2.4906	2.27828	1.42186	2.20336	0.984445	2.8285	1.01139	10.0661	2.38797	4.08147	1.01403	3.36593
Gria3	glutamate receptor, ionotropic, AMPA3 (alpha 3)	ENSMUSG00000001986	0	NA	0.936871	0.980588	0.979406	0.29492	0.568558	8.01726	17.8404	20.8167	26.1004	13.2518	2.47451	3.76243	0	2.18076	3.33044	0.991533	2.28973	2.46689	0.900812	0	13.5734	11.0759	18.1523	27.3966	21.2639	2.84373	2.20336	0.984445	4.71417	1.01139	2.51653	3.58195	3.0611	1.01403	4.48791
Npas1	neuronal PAS domain protein 1	ENSMUSG00000001988	0	NA	0.899605	NA	1	NA	0.893056	0	0	0	0	0	0	0	0	0	0	0	0	0	0	0	0	0.791139	0	0	0	0	0	0	0	0	0	1.19398	0	0	0
Sipa1l2	signal-induced proliferation-associated 1 like 2	ENSMUSG00000001995	0	0.206228	1.16635	0.025781	0.788827	0.035293	0.801222	787.473	678.829	635.325	447.574	666.27	399.633	303.503	322.767	338.018	283.088	270.688	322.853	288.626	306.276	315.267	422.473	576.74	597.575	532.158	625.007	460.684	382.283	405.592	411.075	432.875	361.122	405.954	345.904	405.611	361.277
Ap4e1	adaptor-related protein complex AP-4, epsilon 1	ENSMUSG00000001998	0	0.820541	1.02663	0.212557	1.11113	0.665594	0.959232	297.529	295.259	375.533	318.039	293.012	368.702	363.702	326.667	350.012	304.181	292.502	291.941	321.929	283.756	323.702	291.829	297.468	304.959	327.099	316.68	300.013	315.08	313.054	283.793	326.679	300.726	339.091	314.273	260.605	363.521
Blvra	biliverdin reductase A	ENSMUSG00000001999	0	0.732964	0.96112	0.734193	0.95708	0.902523	1.01607	246.753	222.113	203.171	229.104	198.041	149.708	140.464	174.548	162.466	154.311	184.425	154.557	144.313	159.444	165.541	219.72	258.702	222.911	225.814	214.158	146.452	167.455	178.185	144.254	181.039	153.508	181.485	167.34	151.09	144.735
Pdzd4	PDZ domain containing 4	ENSMUSG00000002006	0	NA	0.915412	0.834942	0.871486	0.834026	0.883245	5.34484	5.35213	9.15934	5.8001	5.15347	2.47451	3.76243	4.87563	5.4519	1.11015	0	6.8692	4.93378	1.80162	6.32642	5.09003	7.91139	5.80875	7.4718	7.59425	2.84373	2.20336	2.95334	9.42834	3.03417	2.51653	4.77593	5.10183	3.04208	6.73187
Srpk3	serine/arginine-rich protein specific kinase 3	ENSMUSG00000002007	0	NA	1.59472	0.0790441	2.77309	0.03894	2.96253	2.67242	3.56809	2.498	0.966683	2.94484	2.47451	8.77901	6.82588	3.27114	6.66089	24.7883	9.15894	17.2682	0.900812	3.16321	0.848339	0.791139	2.17828	0	2.27828	0	3.30504	0	2.8285	0	10.0661	1.19398	0	2.02805	1.12198
Idh3g	isocitrate dehydrogenase 3 (NAD+), gamma	ENSMUSG00000002010	0	0.0607238	0.85826	0.266148	0.911628	0.433261	1.06875	784.8	718.97	621.17	768.513	790.69	741.115	716.116	850.31	802.519	914.762	816.031	745.309	836.275	777.401	869.883	801.68	841.772	921.412	807.784	920.424	820.416	791.005	970.663	824.979	1009.37	801.516	730.717	823.436	708.805	719.188
Pnck	pregnancy upregulated non-ubiquitously expressed CaM kinase	ENSMUSG00000002012	0	NA	0.500103	0.0888029	2.64396	0.299306	0.53682	4.45403	3.56809	4.16334	1.93337	2.94484	3.71176	7.52486	0.975126	1.09038	2.2203	0	0	2.46689	0.900812	1.0544	6.78671	6.32911	8.71312	3.3208	11.3914	0	1.10168	0	0	2.02278	2.51653	2.38797	2.04073	0	4.48791
Ssr4	signal sequence receptor, delta	ENSMUSG00000002014	0	0.203992	0.889447	0.0333727	1.1805	0.056733	1.15892	700.174	554.838	568.712	661.211	647.129	819.062	808.923	922.469	800.338	1065.74	846.769	781.944	783.237	748.575	848.794	654.069	763.449	686.884	733.897	684.242	691.026	661.007	758.023	712.782	914.297	743.635	666.242	684.666	702.721	660.845
Bcap31	B cell receptor associated protein 31	ENSMUSG00000002015	0	0.014617	0.841222	0.00422966	1.20056	0.165841	1.10161	1232.88	986.576	941.746	1056.58	1142.6	1128.38	1132.49	1169.18	1094.74	1218.94	1133.32	997.18	1057.06	1106.2	1032.26	1147.8	1391.61	1280.83	1215.41	1338.87	865.916	856.004	956.881	973.004	1123.65	914.76	1000.56	1012.2	964.339	942.462
Fam98a	family with sequence similarity 98, member A	ENSMUSG00000002017	0	0.676301	1.05101	0.571668	0.94012	0.00342492	1.2597	312.673	297.935	314.748	370.24	350.436	320.449	331.094	351.045	335.837	399.653	443.215	332.012	413.204	434.191	381.694	344.426	352.057	302.055	306.344	262.002	348.357	360.249	407.56	322.449	410.625	332.182	327.151	317.334	318.404	297.324
Ltbp2	latent transforming growth factor beta binding protein 2	ENSMUSG00000002020	0	NA	0.926694	0.0682692	0.42712	0.0144942	0.327282	11.5805	9.81224	9.15934	12.5669	9.57073	3.71176	0	2.92538	0	2.2203	0	2.28973	1.23344	0.900812	1.0544	10.1801	8.70253	9.43921	11.6228	16.7074	1.42186	3.30504	2.95334	7.54267	10.1139	7.5496	7.1639	5.10183	1.01403	4.48791
Kmt2a	lysine (K)-specific methyltransferase 2A	ENSMUSG00000002028	1	5.24021e-05	1.69907	0.955127	1.01333	0.00762617	0.7171	860.519	1061.51	1244	856.481	743.572	1028.16	1066.02	975.126	1020.59	707.164	942.947	1184.94	1074.33	679.212	837.196	582.809	502.373	490.113	622.65	590.074	1192.94	1090.66	830.872	870.235	752.474	1290.98	1392.18	1155.06	1475.41	1286.91
Ift46	intraflagellar transport 46	ENSMUSG00000002031	0	0.359901	0.889391	0.336743	0.889798	0.354706	0.89559	199.541	213.193	211.497	186.57	225.28	257.349	295.978	171.622	230.07	173.183	179.467	169.44	191.184	171.154	219.316	217.175	214.399	256.311	224.154	254.408	265.889	241.268	237.251	294.164	224.529	211.389	212.529	209.175	195.707	210.932
Tmem25	transmembrane protein 25	ENSMUSG00000002032	0	0.430014	0.873098	3.95018e-09	0.451931	0.815887	0.953944	65.9197	66.9016	57.454	48.3342	87.609	25.9823	41.3867	35.1045	31.621	41.0755	61.475	57.2434	59.2053	56.7512	61.1554	71.2604	78.3227	74.7876	62.265	89.6122	85.3119	82.6259	60.0512	88.6264	77.8771	60.3968	62.0871	53.0591	55.7715	79.6604
Cd3g	CD3 antigen, gamma polypeptide	ENSMUSG00000002033	0	0.781419	0.825974	0.493228	0.682919	0.275176	1.64302	3.56323	15.1644	3.33067	10.6335	3.68105	14.847	11.2873	2.92538	7.63265	16.6522	197.315	223.249	398.402	70.2633	74.8626	9.33173	3.95569	14.5219	9.9624	8.35368	17.0624	9.91511	11.8133	41.4847	4.04556	137.151	152.83	89.7923	39.547	133.515
Trappc6a	trafficking protein particle complex 6A	ENSMUSG00000002043	0	0.185295	0.83843	0.983138	0.995694	0.40379	1.12052	236.955	212.301	201.505	207.837	278.287	188.063	163.039	278.886	203.901	183.174	200.29	180.889	176.383	176.559	163.432	218.871	316.456	283.176	256.532	284.025	164.936	178.472	205.749	225.337	246.779	166.091	177.903	149.994	160.216	146.979
Supt6	suppressor of Ty 6	ENSMUSG00000002052	0	0.517549	1.05974	0.796029	0.974378	5.39109e-05	0.784385	1135.78	1137.33	1060.82	1080.75	1101.37	1301.59	1309.33	1187.7	1416.4	1115.7	1240.41	1443.68	1359.26	1320.59	1275.83	978.983	1088.61	1078.97	1005.37	1051.04	1464.52	1369.39	1301.44	1362.39	1005.32	1599.26	1795.75	1607.08	1730.94	1734.58
Spag5	sperm associated antigen 5	ENSMUSG00000002055	0	0.393128	1.15324	0.966561	0.990021	0.216024	1.18668	251.207	326.48	312.25	404.074	267.244	460.258	472.812	501.215	439.423	444.059	384.715	369.792	439.106	393.655	458.665	306.25	192.247	243.241	331.25	277.95	399.544	421.943	549.321	364.877	603.8	343.507	360.583	384.678	377.218	253.567
Foxn1	forkhead box N1	ENSMUSG00000002057	0	NA	0.524118	NA	0.774988	0.756866	1.28743	0	0	0	0	0	0	0	0	2.18076	1.11015	0.991533	1.14487	1.23344	1.80162	0	0	2.37342	0.726093	0	0	1.42186	1.10168	0	2.8285	0	0	0	1.02037	1.01403	1.12198
Unc119	unc-119 lipid binding chaperone	ENSMUSG00000002058	0	0.201079	0.810727	0.174191	0.739729	0.631194	0.878239	117.586	120.423	90.7607	74.4346	123.683	24.7451	26.337	18.5274	25.0787	12.2116	12.8899	17.173	22.202	17.1154	18.9793	106.891	140.032	124.888	125.36	154.923	29.8592	18.7285	29.5334	34.8848	31.3531	22.6488	19.1037	20.4073	18.2525	20.1956
Rab34	RAB34, member RAS oncogene family	ENSMUSG00000002059	1	NA	0.631566	0.508258	0.679416	0.373105	0.63343	6.23565	9.81224	7.494	15.4669	8.83452	3.71176	2.50829	0.975126	3.27114	0	3.96613	2.28973	3.70033	0	1.0544	8.48339	15.0316	20.3306	14.9436	17.4668	2.84373	2.20336	4.92223	4.71417	2.02278	2.51653	8.35788	3.0611	3.04208	2.24396
Sdf2	stromal cell derived factor 2	ENSMUSG00000002064	0	0.0625944	0.835349	0.917119	0.985227	0.99517	1.0013	277.041	249.766	219.824	215.57	294.484	321.686	288.453	263.284	285.679	298.63	320.265	278.203	294.793	289.161	279.417	251.957	342.563	332.551	260.683	318.959	324.185	300.758	271.707	315.849	268.018	284.368	267.452	306.11	280.885	320.886
Ccne1	cyclin E1	ENSMUSG00000002068	0	0.892302	1.03744	0.132638	0.767918	0.801002	1.05802	65.9197	67.7937	67.446	80.2347	82.4555	65.5745	66.4696	72.1593	50.1574	91.0322	97.1702	67.5472	72.7732	84.6763	76.9714	87.3789	59.3354	62.444	85.5106	56.9569	71.0932	81.5242	99.429	66.9412	131.481	72.9794	58.5052	95.9145	84.1642	65.0747
Hsf2bp	heat shock transcription factor 2 binding protein	ENSMUSG00000002076	0	NA	1.20325	0.231378	1.89794	0.146241	2.06325	32.9598	8.92022	20.8167	13.5336	21.3501	2.47451	5.01658	4.87563	2.18076	3.33044	3.96613	3.4346	1.23344	8.10731	1.0544	16.1184	18.1962	14.5219	15.7738	15.9479	0	0	0.984445	2.8285	3.03417	0	1.19398	3.0611	2.02805	0
Bbc3	BCL2 binding component 3	ENSMUSG00000002083	0	0.965684	1.01444	0.00285851	0.566164	0.208391	1.30888	61.4656	53.5213	52.458	27.0671	71.4124	37.1176	41.3867	28.2786	34.8921	25.5334	43.6274	44.6498	54.2715	32.4292	63.2642	44.1136	59.3354	59.5396	43.1704	56.9569	61.1402	58.389	58.0823	80.1409	40.4556	40.2645	23.8797	39.7943	42.5891	32.5374
Mybpc3	myosin binding protein C, cardiac	ENSMUSG00000002100	0	NA	1.15186	NA	1.27054	0.241669	2.13653	0.890806	1.78404	0.832667	0.966683	1.47242	0	1.25414	0	1.09038	0	0	0	1.23344	1.80162	1.0544	1.69668	0	0.726093	2.4906	0	0	0	0	0.942834	0	0	0	0	0	0
Psmc3	proteasome (prosome, macropain) 26S subunit, ATPase 3	ENSMUSG00000002102	0	0.0223847	0.835233	0.96998	0.994989	0.906014	0.987427	903.278	841.177	691.114	740.479	802.469	1024.45	870.376	1018.03	973.709	1044.65	926.091	794.538	1012.66	817.937	810.836	872.092	1036.39	986.035	938.126	932.574	880.134	912.19	1026.78	963.576	1169.17	879.528	887.129	895.882	893.358	858.313
Acp2	acid phosphatase 2, lysosomal	ENSMUSG00000002103	0	0.153202	0.873529	0.0974691	0.858862	0.00831793	0.803963	538.938	456.715	406.342	424.374	524.918	335.296	283.437	278.886	317.3	298.63	334.146	301.1	284.926	286.458	283.634	469.98	628.164	556.914	487.327	551.343	378.216	370.164	322.898	379.019	314.542	366.155	405.954	352.027	331.587	402.79
Rapsn	receptor-associated protein of the synapse	ENSMUSG00000002104	0	NA	0.422863	NA	1.87715	0.810602	1.22229	0.890806	0.892022	1.66533	0	0	0	2.50829	0.975126	0	0	0	0	2.46689	0	0	4.24169	0.791139	1.45219	3.3208	2.27828	0	0	0	0	0	0	0	0	1.01403	0
Slc39a13	solute carrier family 39 (metal ion transporter), member 13	ENSMUSG00000002105	0	0.184954	0.788985	0.229726	0.792731	0.483357	0.861155	36.5231	54.4133	40.8007	38.6673	37.5467	28.4568	25.0829	38.0299	39.2536	32.1943	28.7544	21.7525	40.7037	31.5284	18.9793	59.3837	58.5443	45.0178	50.6422	50.8815	38.3904	47.3722	31.5023	42.4275	48.5467	30.1984	31.0436	41.835	28.3927	32.5374
Celf2	CUGBP, Elav-like family member 2	ENSMUSG00000002107	0	0.917088	1.05205	0.463288	1.31089	0.0183874	1.93766	111.351	140.939	264.788	197.203	174.482	45.7784	91.5525	64.3583	55.6093	55.5074	177.484	231.263	413.204	70.2633	67.4818	169.668	162.975	154.658	174.342	180.743	56.8746	25.3386	40.3623	70.7125	40.4556	106.953	109.846	108.159	44.6172	105.466
Nr1h3	nuclear receptor subfamily 1, group H, member 3	ENSMUSG00000002108	1	0.751319	0.947613	1.24212e-05	0.63779	4.57123e-13	0.499358	294.857	214.977	200.673	200.103	212.029	212.808	195.646	230.13	200.63	210.928	252.841	280.493	183.783	210.79	218.261	208.691	280.063	237.433	227.475	230.865	366.841	363.554	279.583	396.933	249.813	461.784	485.951	404.065	451.242	507.134
Ddb2	damage specific DNA binding protein 2	ENSMUSG00000002109	0	0.812148	1.0365	0.00799957	0.766317	0.272066	1.13303	175.489	177.512	187.35	159.503	169.328	155.894	115.381	127.741	130.845	143.209	165.586	163.716	136.912	133.32	158.16	178.999	143.987	163.371	187.625	165.555	167.78	172.964	214.609	142.368	181.039	133.376	117.01	164.279	139.936	111.076
Spi1	spleen focus forming virus (SFFV) proviral integration oncogene	ENSMUSG00000002111	0	NA	1.33477	0.632145	1.26763	0.355484	1.44405	20.4885	22.3005	14.1553	26.1004	14.7242	4.94902	10.0332	5.85075	7.63265	6.66089	9.91533	9.15894	18.5017	5.40487	2.10881	14.4218	8.70253	15.9741	18.2644	14.4291	5.68746	5.50839	2.95334	9.42834	3.03417	3.7748	10.7458	4.08147	4.05611	6.73187
Sf3a1	splicing factor 3a, subunit 1	ENSMUSG00000002129	0	0.445449	1.0615	0.0794596	0.893541	0.165311	1.09442	571.007	565.542	594.524	609.977	583.815	602.543	551.823	637.732	552.822	588.379	601.86	575.868	636.457	620.659	559.888	586.202	500	533.679	602.725	533.876	655.48	597.11	663.516	624.156	745.395	600.193	555.202	540.794	570.897	470.109
Stat6	signal transducer and activator of transcription 6	ENSMUSG00000002147	0	0.980319	1.00301	0.166383	0.90588	0.00201274	0.828157	932.674	929.487	829.336	789.78	846.642	1206.32	1173.88	1117.49	1342.26	1221.16	1288.99	1309.73	1174.24	1167.45	1253.69	849.187	882.12	871.312	850.125	861.948	1458.83	1414.56	1225.63	1500.99	1097.36	1435.68	1523.52	1361.17	1515.97	1647.06
Clgn	calmegin	ENSMUSG00000002190	0	NA	1.26415	NA	0.74411	0.0106555	4.43722	0	0	0	0.966683	0	2.47451	1.25414	0	1.09038	0	2.9746	5.72434	11.101	0	0	0	0	0	0	0	1.42186	3.30504	0.984445	0.942834	1.01139	0	0	0	1.01403	0
Napsa	napsin A aspartic peptidase	ENSMUSG00000002204	0	NA	1.08497	0.409638	1.55764	0.19888	1.77096	5.34484	16.0564	9.992	11.6002	6.62589	2.47451	22.5746	8.77613	7.63265	12.2116	33.7121	26.332	62.9057	6.30568	6.32642	5.93837	9.49367	10.1653	13.2832	6.0754	4.26559	5.50839	3.93778	15.0853	2.02278	22.6488	9.55186	12.2444	6.08416	20.1956
Vrk3	vaccinia related kinase 3	ENSMUSG00000002205	0	0.994144	1.00157	0.985708	1.00299	0.921112	0.986014	258.334	297.935	251.465	217.504	262.827	319.211	273.403	234.03	309.668	334.155	274.655	333.156	288.626	251.327	266.764	220.568	268.987	286.081	233.286	276.431	288.639	295.25	271.707	342.249	264.984	308.275	271.034	265.295	295.082	292.836
Smg9	smg-9 homolog, nonsense mediated mRNA decay factor (C. elegans)	ENSMUSG00000002210	0	0.53241	1.07648	0.0998666	0.852492	0.00722484	0.789912	155.891	174.836	159.872	167.236	141.352	150.945	164.293	151.145	170.099	117.676	134.848	135.094	156.647	127.915	151.834	144.218	151.108	146.671	150.266	148.088	197.639	177.37	195.905	177.253	139.572	189.998	185.067	185.707	179.483	152.589
Paxip1	PAX interacting (with transcription-activation domain) protein 1	ENSMUSG00000002221	0	0.254803	1.09215	0.0252432	0.863205	0.0326521	0.869288	321.581	355.025	365.541	370.24	311.417	351.38	306.011	338.369	370.729	328.604	297.46	296.521	296.027	329.697	339.518	356.302	292.721	307.137	317.136	303.77	378.216	377.876	410.514	368.648	428.83	353.573	355.807	337.741	370.12	380.351
Rmnd5a	required for meiotic nuclear division 5 homolog A	ENSMUSG00000002222	0	0.166948	0.903589	0.725637	0.968707	0.000892685	0.822077	2449.72	2519.07	2398.08	2305.54	2433.91	1776.7	1902.54	1842.99	1897.26	1576.41	1365.34	1586.79	1263.05	1490.84	1788.27	2464.42	2826.74	2653.87	2518	2937.46	1912.41	1793.53	1826.15	1833.81	1922.65	1794.29	1730.08	1812.17	1810.04	1976.93
Mov10	Moloney leukemia virus 10	ENSMUSG00000002227	0	0.969206	0.9882	0.0282515	0.687988	0.589575	0.894375	1447.56	1322.87	987.543	1048.85	1133.03	480.054	432.68	307.165	607.341	331.934	431.317	631.967	473.643	397.258	427.033	1009.52	1430.38	1228.55	1016.99	1325.96	735.104	691.854	499.114	890.978	344.884	510.856	575.5	430.595	533.378	594.648
Ppm1j	protein phosphatase 1J	ENSMUSG00000002228	1	0.979935	1.01351	0.000454912	0.412724	3.26909e-17	0.140492	62.3565	98.1224	39.968	55.1009	22.8225	63.0999	125.414	78.9852	110.128	36.6349	31.729	45.7947	53.0381	42.3382	51.6657	31.3885	73.5759	58.8136	48.1516	61.5135	240.295	186.184	153.573	359.22	111.253	230.263	329.539	310.191	402.569	501.524
Rhoc	ras homolog family member C	ENSMUSG00000002233	0	0.273605	0.76666	0.618931	0.876334	0.0744572	0.700951	1069.86	646.716	633.66	544.243	829.709	508.511	555.586	365.672	522.292	456.271	449.164	532.363	442.806	585.528	364.823	652.372	1277.69	1025.24	888.314	1048.77	635.574	515.586	435.125	931.52	239.7	606.484	721.166	623.444	675.342	795.483
Tead3	TEA domain family member 3	ENSMUSG00000002249	0	0.0418591	1.19664	0.463288	0.930376	0.0463428	0.85131	169.253	184.649	165.701	185.603	159.758	183.114	200.663	200.876	202.811	203.157	163.603	202.642	164.048	158.543	164.487	150.156	138.449	167.728	127.851	135.178	230.342	219.234	218.547	214.966	186.096	184.965	214.917	194.89	214.974	189.614
Ppard	peroxisome proliferator activator receptor delta	ENSMUSG00000002250	0	0.0129311	1.44778	0.185612	1.19827	0.122848	0.820385	170.144	139.155	176.525	121.802	118.53	789.368	854.072	786.927	1008.6	802.637	496.758	702.949	643.858	547.694	492.406	95.8623	98.1012	100.927	122.039	82.0179	793.401	735.921	612.325	923.977	469.285	695.821	736.687	662.218	751.394	673.187
Def6	differentially expressed in FDCP 6	ENSMUSG00000002257	1	0.943622	0.95195	0.939738	0.948347	0.0176997	2.37955	4.45403	13.3803	14.988	18.367	4.41726	3.71176	15.0497	12.6766	10.9038	6.66089	49.5766	45.7947	101.142	13.5122	22.1425	11.8767	7.12025	11.6175	14.9436	12.9102	7.10932	9.91511	10.8289	18.8567	5.05695	22.6488	25.0736	15.3055	4.05611	22.4396
Peg3	paternally expressed 3	ENSMUSG00000002265	0	0.773304	1.04016	0.884851	0.976669	0.0524775	1.25609	367.012	339.86	414.668	289.038	332.031	188.063	147.989	190.15	166.828	183.174	83.2887	87.0099	120.878	104.494	112.821	390.236	302.215	328.194	311.325	344.779	200.483	174.065	183.107	166.882	176.993	96.8865	85.9668	78.5682	64.8977	78.5385
Zim1	zinc finger, imprinted 1	ENSMUSG00000002266	0	NA	1.06069	0.808192	0.804412	0.538617	1.55491	2.67242	6.24415	6.66134	7.73347	2.20863	2.47451	0	0	0	1.11015	0	2.28973	0	0.900812	1.0544	3.39335	7.12025	6.53484	3.3208	3.0377	0	0	0.984445	2.8285	1.01139	0	1.19398	0	0	0
Metrn	meteorin, glial cell differentiation regulator	ENSMUSG00000002274	0	0.683912	0.878539	0.97646	1.01296	0.6674	1.15289	29.3966	30.3287	24.1473	23.2004	48.5899	24.7451	30.0995	22.4279	22.898	33.3044	24.7883	11.4487	14.8013	18.9171	18.9793	39.8719	26.1076	32.6742	49.812	31.1364	31.281	19.8302	30.5178	15.0853	35.3987	10.0661	25.0736	11.224	13.1823	17.9517
Lmf1	lipase maturation factor 1	ENSMUSG00000002279	0	0.892302	1.02063	0.216554	1.14697	0.798338	1.03672	188.851	187.325	208.167	169.17	186.997	171.978	127.923	135.542	165.738	157.641	119.975	138.529	152.947	106.296	105.44	190.028	183.544	177.893	171.851	198.969	137.921	124.49	126.993	125.397	146.652	138.409	124.174	123.464	121.683	89.7583
Narfl	nuclear prelamin A recognition factor-like	ENSMUSG00000002280	0	0.564276	0.932847	0.760932	1.04238	0.0273105	1.22454	193.305	173.944	144.051	186.57	163.439	170.741	190.63	163.821	200.63	218.699	180.459	192.338	208.452	207.187	173.977	184.938	189.873	195.319	170.191	180.743	160.671	192.794	173.262	159.339	217.449	133.376	154.024	165.299	154.132	176.151
Angptl4	angiopoietin-like 4	ENSMUSG00000002289	1	0.974886	0.984164	0.367305	0.759648	1.03791e-09	0.253962	40.9771	63.3336	41.6334	84.1014	47.8537	249.925	368.718	198.926	584.443	144.319	117.001	125.935	81.4073	328.796	182.412	70.4121	42.7215	60.9918	58.114	50.1221	369.685	417.536	265.8	512.901	494.57	566.22	639.975	777.519	770.66	759.579
Dbf4	DBF4 zinc finger	ENSMUSG00000002297	0	0.42563	1.12459	0.0808987	1.22844	0.0132512	1.31382	218.248	312.208	322.242	389.573	307	487.478	502.912	493.414	412.163	490.686	434.291	340.026	429.239	405.365	401.728	302.857	235.759	267.928	312.155	257.445	332.716	378.978	404.607	299.821	520.866	284.368	306.854	339.782	301.166	293.958
Daxx	Fas death domain-associated protein	ENSMUSG00000002307	0	0.615985	0.939657	0.916543	1.01551	0.645231	1.05303	260.115	240.846	194.844	206.87	251.048	263.535	259.608	219.403	315.12	270.876	239.951	310.259	299.727	259.434	260.438	234.141	284.81	248.324	231.626	230.106	281.529	257.793	275.645	258.336	235.654	234.038	292.526	239.786	275.815	254.689
Cd320	CD320 antigen	ENSMUSG00000002308	0	0.735261	0.928623	0.805291	0.944645	0.267781	1.21906	64.1381	49.9532	43.2987	62.8344	57.4244	65.5745	56.4365	67.2837	57.7901	56.6176	45.6105	45.7947	40.7037	50.4455	64.3186	61.9287	50.6329	76.9659	54.7932	53.9192	63.9839	56.1856	73.8334	43.3703	84.9568	42.7811	34.6255	40.8147	46.6452	37.0253
Ipo4	importin 4	ENSMUSG00000002319	0	0.516609	1.08257	0.56436	0.930263	0.0170271	0.797897	299.311	297.043	318.079	340.273	309.944	202.91	214.459	283.762	223.528	259.775	185.417	196.917	218.32	206.286	196.119	292.677	295.095	299.15	282.268	274.912	240.295	246.776	256.94	206.481	326.679	218.938	213.723	276.519	302.18	242.347
Tm9sf1	transmembrane 9 superfamily member 1	ENSMUSG00000002320	0	0.397004	0.936196	0.449295	1.06015	0.880581	1.01381	658.306	583.382	524.58	551.009	549.949	644.609	549.315	562.648	598.618	662.759	571.123	508.321	511.879	559.404	536.691	537.847	684.335	627.345	581.14	628.804	537.465	558.551	588.698	573.243	583.572	507.081	546.844	531.611	553.659	513.866
Rec8	REC8 meiotic recombination protein	ENSMUSG00000002324	0	0.146816	1.5022	0.315361	0.738402	0.138126	0.678034	334.052	397.842	191.513	317.072	133.99	44.5411	26.337	32.1792	49.0671	38.8552	75.3565	83.5753	28.3692	27.9252	40.0673	162.881	184.335	176.441	127.851	248.332	73.937	70.5074	37.4089	51.8558	31.3531	75.496	85.9668	66.3238	74.024	81.9044
Irf9	interferon regulatory factor 9	ENSMUSG00000002325	0	0.969331	0.989843	0.000184411	1.6667	0.239247	1.20511	773.22	584.274	484.612	487.208	512.402	499.851	578.16	447.583	585.534	502.897	488.826	487.714	514.346	469.323	443.904	444.529	723.101	599.027	490.648	612.856	365.419	262.2	289.427	455.389	184.073	335.957	440.58	405.086	352.881	454.401
Gmpr2	guanosine monophosphate reductase 2	ENSMUSG00000002326	0	0.523238	0.919763	0.889102	1.02401	0.275988	0.879819	126.495	96.3384	113.243	106.335	106.75	116.302	104.094	88.7365	103.586	122.116	112.043	91.5894	77.707	108.097	72.7538	120.464	116.297	129.245	117.888	113.154	108.062	85.9309	110.258	104.655	111.253	105.694	109.846	104.077	110.529	99.8561
Mdp1	magnesium-dependent phosphatase 1	ENSMUSG00000002329	0	0.516105	0.945573	0.297542	1.08606	0.0178979	1.17248	737.588	677.045	586.198	588.71	691.301	519.647	499.149	531.444	491.761	498.457	527.495	472.83	499.545	527.876	460.774	598.927	768.196	696.323	657.518	748.793	442.2	430.756	481.394	475.188	505.695	401.387	410.73	416.31	439.074	454.401
Dhrs1	dehydrogenase/reductase (SDR family) member 1	ENSMUSG00000002332	0	0.156184	1.35865	0.997354	1.00131	0.258668	0.796552	826.668	941.083	392.186	1147.45	371.05	419.429	238.287	286.687	347.831	315.282	327.206	285.072	218.32	310.78	309.994	531.06	559.335	580.149	422.572	593.111	311.388	324.995	286.474	328.106	353.987	407.678	395.208	291.825	354.909	384.839
Ncan	neurocan	ENSMUSG00000002341	0	NA	1.04254	NA	1.83482	0.634167	0.697354	0.890806	0	0.832667	0	0	1.23725	0	1.95025	0	3.33044	0.991533	0	0	0	1.0544	0	0.791139	0.726093	0	0	0	0	0	1.88567	0	1.25827	1.19398	1.02037	0	1.12198
Tmem161a	transmembrane protein 161A	ENSMUSG00000002342	0	0.352477	0.889081	0.0919449	0.822277	0.504586	0.916851	242.299	194.461	214.828	194.303	256.937	133.623	120.398	158.946	129.755	175.403	186.408	122.501	159.114	135.122	147.616	229.051	303.797	232.35	240.758	237.7	174.889	161.947	190.982	159.339	190.141	177.416	164.77	167.34	172.385	138.003
Armc6	armadillo repeat containing 6	ENSMUSG00000002343	0	0.875836	1.03307	0.856592	1.03639	0.359507	0.876526	80.1726	57.0894	79.936	87.0015	75.8297	65.5745	95.3149	96.5375	76.3265	85.4814	66.4327	67.5472	75.2401	80.1723	82.2434	56.8387	80.6962	81.3224	78.0388	69.8671	61.1402	69.4058	90.569	79.198	101.139	90.5952	76.4149	85.7108	90.2484	81.9044
Borcs8	BLOC-1 related complex subunit 8	ENSMUSG00000002345	0	0.425946	0.897975	0.493156	0.909705	0.282722	0.879341	159.454	130.235	99.0874	101.502	135.463	115.065	131.685	141.393	114.49	126.557	122.95	125.935	128.278	123.411	120.202	123.009	152.69	154.658	129.511	137.456	160.671	148.727	114.196	153.682	119.344	137.151	154.024	124.485	139.936	151.467
Slc25a42	solute carrier family 25, member 42	ENSMUSG00000002346	1	0.00139362	1.4668	2.74689e-06	0.563419	1.05388e-08	0.50498	279.713	340.752	242.306	229.104	192.887	64.3372	70.2321	65.3334	76.3265	64.3886	76.348	68.692	53.0381	68.4617	56.9378	164.578	180.38	153.206	181.814	192.135	152.14	136.608	101.398	106.54	117.321	118.277	145.666	121.424	148.048	115.564
Snx9	sorting nexin 9	ENSMUSG00000002365	0	0.741912	0.953046	0.141564	1.16791	0.449907	0.91794	2329.46	1981.18	1707.8	1655.93	2037.83	1513.16	1378.3	1401.26	1557.06	1456.51	1240.41	1372.7	1230.98	1421.48	1267.39	1624.57	2382.91	2184.81	1808.18	2192.46	1229.91	1236.08	1123.25	1616.96	1041.73	1410.52	1398.15	1265.25	1419.64	1629.11
Ranbp3	RAN binding protein 3	ENSMUSG00000002372	0	0.18582	0.919668	0.105539	0.909096	5.82807e-05	0.81426	404.426	380.893	351.385	390.54	415.223	429.327	391.293	456.359	411.073	440.729	382.732	367.502	397.169	384.647	373.259	397.023	448.576	430.573	426.723	410.09	480.59	480.332	483.363	445.96	459.171	464.3	485.951	468.348	501.943	418.498
Ndufa11	NADH dehydrogenase (ubiquinone) 1 alpha subcomplex 11	ENSMUSG00000002379	0	0.0604702	0.829725	0.38112	0.910193	0.587249	1.06166	300.202	244.414	199.007	267.771	267.981	299.415	250.829	271.085	305.306	340.816	318.282	306.824	319.462	292.764	284.689	268.923	330.696	340.538	299.702	301.492	274.42	300.758	323.883	326.22	383.317	288.143	263.87	318.354	288.998	271.519
Bmp8b	bone morphogenetic protein 8b	ENSMUSG00000002384	0	0.584468	0.768082	0.255024	0.686069	0.150423	0.647854	8.90806	3.56809	9.15934	3.86673	7.3621	58.1509	57.6906	36.0797	56.6997	45.5161	75.3565	59.5331	34.5364	76.569	49.5569	11.8767	3.95569	5.08265	13.2832	11.3914	73.937	60.5923	56.1134	163.11	23.262	86.8204	106.264	62.2424	77.066	136.881
Nr2f6	nuclear receptor subfamily 2, group F, member 6	ENSMUSG00000002393	0	0.684886	0.964338	0.0875226	0.895061	0.0154303	0.864597	486.38	542.349	417.166	426.307	520.501	514.698	591.956	567.523	555.003	631.674	553.275	547.247	489.677	576.52	504.005	477.615	487.341	500.278	505.592	512.612	624.199	636.77	681.236	641.127	612.903	602.71	616.095	597.935	674.328	602.502
Use1	unconventional SNARE in the ER 1 homolog (S. cerevisiae)	ENSMUSG00000002395	0	0.00183557	0.773895	0.000404569	0.760732	0.632468	0.952416	419.57	419.25	318.079	328.672	446.88	300.653	290.961	340.319	340.198	360.798	365.876	411.007	351.532	416.175	386.966	445.378	556.962	523.513	482.346	493.627	410.919	407.621	396.732	479.902	455.126	436.618	416.7	377.536	409.667	391.57
Ocel1	occludin/ELL domain containing 1	ENSMUSG00000002396	0	0.864698	0.96569	0.394238	0.878872	0.269671	0.861376	182.615	162.348	137.39	145.002	137.671	134.861	106.602	149.194	184.274	137.658	123.942	156.847	175.149	175.658	150.78	134.038	193.038	168.454	132.002	163.276	223.233	147.625	143.729	171.596	133.504	179.932	176.709	173.462	181.511	197.468
Dyrk1b	dual-specificity tyrosine-(Y)-phosphorylation regulated kinase 1b	ENSMUSG00000002409	0	0.368516	1.23104	0.193904	0.767057	0.248834	0.794359	136.293	169.484	110.745	80.2347	108.223	142.284	105.348	78.9852	110.128	75.4901	71.3903	117.921	92.5083	81.0731	120.202	74.6538	111.551	109.64	88.0012	104.801	149.296	169.659	122.071	160.282	69.7859	111.986	136.114	116.322	112.557	133.515
Braf	Braf transforming gene	ENSMUSG00000002413	0	0.0314332	1.16216	0.191857	1.10252	0.537826	0.951376	615.547	621.739	783.54	694.079	630.196	506.037	560.602	514.866	478.676	410.755	457.097	464.816	447.74	463.017	422.816	581.96	565.664	572.888	556.234	599.946	474.903	470.417	397.716	455.389	444	440.393	470.429	485.695	480.649	492.548
Ndufb2	NADH dehydrogenase (ubiquinone) 1 beta subcomplex, 2	ENSMUSG00000002416	0	0.961034	0.992453	0.106389	1.15942	0.104451	1.15357	413.334	320.236	353.883	363.473	415.959	404.582	356.177	370.548	404.531	467.372	453.13	388.11	425.538	377.44	353.225	323.217	411.392	392.09	364.458	390.345	309.967	293.047	368.183	338.477	412.647	362.381	352.225	331.619	334.629	350.057
Hltf	helicase-like transcription factor	ENSMUSG00000002428	0	0.133717	1.13171	0.000184337	1.28877	0.0386018	1.16072	486.38	636.012	551.226	576.143	487.371	569.137	536.774	521.692	516.84	542.863	591.945	523.204	583.419	454.009	481.862	501.368	483.386	485.03	462.421	482.995	426.559	450.587	433.156	362.991	411.636	459.267	422.67	485.695	413.723	483.573
Prpf6	pre-mRNA splicing factor 6	ENSMUSG00000002455	0	0.042724	0.885461	0.0386457	0.885928	0.664085	0.969486	539.829	589.626	527.911	548.109	616.944	493.664	551.823	477.812	508.117	482.914	582.03	591.896	583.419	551.297	531.419	607.41	683.544	638.236	624.31	637.158	594.34	558.551	581.807	614.727	487.49	619.067	612.513	559.161	564.813	575.575
Rgs19	regulator of G-protein signaling 19	ENSMUSG00000002458	0	0.87835	1.07579	0.507344	1.30718	0.0315798	1.86847	17.8161	18.7325	17.486	19.3337	22.8225	8.66078	21.3204	14.6269	10.9038	11.1015	18.8391	33.2012	49.3378	13.5122	13.7072	14.4218	22.943	16.7001	20.755	14.4291	8.53119	4.40672	6.89112	17.9138	11.1253	15.0992	15.5218	14.2851	6.08416	14.5857
Rgs20	regulator of G-protein signaling 20	ENSMUSG00000002459	0	NA	1.70904	NA	1.02004	NA	0.799455	1.78161	0	0	0.966683	0.73621	1.23725	0	0.975126	1.09038	0	0.991533	0	0	0	0	0	0	0	0	0.759425	0	2.20336	0	0.942834	0	0	0	0	1.01403	1.12198
Abhd3	abhydrolase domain containing 3	ENSMUSG00000002475	0	0.362891	1.27918	0.000715574	1.97133	0.123599	1.40534	1208.82	918.783	436.318	1097.19	253.993	665.643	686.017	711.842	625.878	512.889	530.47	512.901	400.869	582.825	412.272	512.397	704.114	712.298	403.477	702.469	325.607	301.86	274.66	378.076	308.474	349.798	336.703	315.293	320.432	394.936
Snrpd1	small nuclear ribonucleoprotein D1	ENSMUSG00000002477	0	0.53241	0.894434	0.823328	0.955944	0.0137852	1.3733	347.415	344.32	384.692	529.742	424.057	433.039	479.083	510.966	472.134	516.219	502.707	330.867	430.472	501.752	455.502	536.998	372.626	426.217	524.686	412.368	430.825	456.095	576.885	390.333	668.529	290.66	304.466	398.963	362.008	254.689
Tchp	trichoplein, keratin filament binding	ENSMUSG00000002486	0	0.991004	0.997008	0.644437	0.919947	0.428301	1.1274	71.2645	62.4415	70.7767	66.7011	75.0934	44.5411	51.4199	67.2837	58.8805	81.0408	63.4581	72.1266	80.1739	72.065	64.3186	66.1704	60.1265	74.7876	71.3972	75.1831	76.7807	58.389	56.1134	65.0555	77.8771	79.2708	63.2811	53.0591	53.7434	63.9528
Tiam1	T cell lymphoma invasion and metastasis 1	ENSMUSG00000002489	0	0.0539828	1.28087	0.102706	0.829191	0.783746	0.959969	120.259	181.08	149.88	187.537	144.297	285.806	269.641	258.408	224.618	240.902	235.985	248.436	260.257	205.385	239.349	151.004	85.443	116.175	140.304	116.952	277.264	318.385	344.556	282.85	318.588	207.614	253.124	248.969	294.068	231.128
Tsc2	tuberous sclerosis 2	ENSMUSG00000002496	0	0.184546	1.15219	0.191857	0.877103	0.00204871	0.769557	554.082	614.603	539.568	463.041	494.733	532.019	465.287	452.458	525.563	485.135	455.113	577.013	508.179	435.993	449.176	420.776	466.772	463.974	484.007	476.16	668.276	581.686	499.114	627.927	434.898	581.319	694.898	550.998	666.216	658.601
Rpl3l	ribosomal protein L3-like	ENSMUSG00000002500	0	NA	1.17718	NA	0.682953	0.799828	1.22546	0.890806	0	1.66533	0	0.73621	0	0	0.975126	0	3.33044	0	1.14487	0	0	0	0	0	1.45219	0	0.759425	0	3.30504	0.984445	0	4.04556	0	0	0	0	0
Slc9a3r2	solute carrier family 9 (sodium/hydrogen exchanger), member 3 regulator 2	ENSMUSG00000002504	0	0.908451	1.04351	0.927713	1.03855	0.0965478	0.660242	37.4139	19.6245	34.972	25.1338	17.669	16.0843	12.5414	17.5523	20.7172	29.974	19.8307	12.5935	18.5017	14.413	15.816	33.0852	22.943	29.7698	21.5852	21.2639	15.6405	15.4235	21.6578	16.971	23.262	33.9732	23.8797	15.3055	34.4769	17.9517
Puf60	poly-U binding splicing factor 60	ENSMUSG00000002524	0	0.107778	0.897607	0.20649	0.918948	0.0582326	1.12066	724.226	676.153	568.712	597.41	660.381	638.423	635.851	679.663	646.595	690.512	720.844	657.154	704.297	737.765	719.103	685.458	765.031	742.067	694.877	707.784	703.823	674.227	767.867	692.04	744.383	689.53	647.139	633.648	660.131	530.696
Golga2	golgi autoantigen, golgin subfamily a, 2	ENSMUSG00000002546	0	0.868629	0.974363	0.704759	1.05166	0.328087	0.903285	941.582	854.557	717.759	656.378	822.347	847.519	856.58	777.175	914.828	854.814	732.743	832.319	821.474	829.648	757.061	720.24	922.468	855.338	748.01	852.075	938.431	836.174	721.599	934.348	613.914	865.687	951.604	735.684	907.554	941.34
Uck1	uridine-cytidine kinase 1	ENSMUSG00000002550	0	0.974292	1.00567	0.0187294	0.79694	0.0688714	0.83837	910.404	694.885	567.879	556.81	694.246	343.957	326.077	356.896	369.639	353.027	371.825	413.297	342.897	390.052	375.367	588.747	757.911	747.876	605.216	703.987	398.122	423.045	439.063	488.388	448.046	434.102	445.356	405.086	460.368	517.232
Scin	scinderin	ENSMUSG00000002565	1	0.866275	1.03658	3.20638e-07	0.572904	2.11198e-16	0.424749	407.989	524.509	567.879	686.345	443.935	2042.71	2021.68	2021.44	2323.6	1388.8	2730.68	3133.5	2003.11	2783.51	2258.53	435.198	543.512	511.896	508.913	535.395	3612.96	3599.18	3089.19	4284.24	2614.44	5974.25	6039.17	6292.6	5662.33	6690.36
Ikzf4	IKAROS family zinc finger 4	ENSMUSG00000002578	0	NA	1.27968	0.526372	1.44769	0.39157	1.48651	6.23565	8.92022	7.494	3.86673	3.68105	3.71176	0	4.87563	6.54227	3.33044	7.93226	5.72434	11.101	4.50406	4.21761	4.24169	1.58228	4.35656	6.6416	6.0754	4.26559	2.20336	2.95334	1.88567	1.01139	2.51653	7.1639	6.1222	4.05611	1.12198
Mien1	migration and invasion enhancer 1	ENSMUSG00000002580	0	0.129721	0.815008	0.054742	1.28038	0.239489	1.16919	354.541	212.301	250.633	207.837	358.534	173.216	191.884	198.926	192.997	203.157	224.086	175.165	194.884	210.79	183.466	279.952	394.778	350.703	319.627	358.449	135.077	134.405	142.745	160.282	173.959	167.349	145.666	184.686	170.356	176.151
Pon1	paraoxonase 1	ENSMUSG00000002588	0	NA	0.870427	NA	1.22622	NA	1.22313	0	0	0.832667	0	0	0	0	0	0	1.11015	0	1.14487	0	0	0	0.848339	0.791139	0	0	0	0	0	0	0	0	0	0	0	0	0
Axl	AXL receptor tyrosine kinase	ENSMUSG00000002602	0	0.581993	0.846965	0.769784	1.15093	0.436097	0.769998	569.225	424.602	514.588	295.805	632.405	12.3725	6.27072	1.95025	14.1749	12.2116	8.92379	16.0281	27.1358	5.40487	7.38082	430.956	680.379	625.166	488.158	666.776	7.10932	9.91511	1.96889	9.42834	11.1253	15.0992	16.7158	9.1833	19.2665	23.5615
Tgfb1	transforming growth factor, beta 1	ENSMUSG00000002603	0	0.835779	1.11502	0.912553	1.06617	0.0255128	2.16548	28.5058	41.925	29.1433	43.5007	24.2949	13.6098	13.7956	10.7264	15.2653	8.88119	20.8222	25.1871	61.6722	10.8097	3.16321	25.4502	30.0633	30.4959	28.2268	34.1741	15.6405	6.61007	7.87556	19.7995	8.09112	16.3575	13.1338	9.1833	6.08416	6.73187
Ccdc97	coiled-coil domain containing 97	ENSMUSG00000002608	0	0.0116094	1.35238	0.347369	0.883408	0.00430301	0.742217	167.472	203.381	205.669	138.236	153.132	152.182	193.138	156.02	195.178	140.989	151.704	201.497	186.25	163.948	152.888	117.071	127.373	119.805	139.474	136.697	226.077	174.065	165.387	219.68	165.868	252.912	249.542	204.073	236.268	212.054
Zfp40	zinc finger protein 40	ENSMUSG00000002617	0	0.260002	1.18787	0.933361	0.977694	0.825459	0.953413	81.9542	86.5261	114.075	74.4346	87.609	34.6431	47.6575	50.7065	27.2595	44.4059	36.6867	41.2152	43.1705	40.5365	55.8834	82.2889	68.0379	68.2528	82.1898	74.4237	34.1248	45.1688	43.3156	39.599	46.524	49.0724	34.6255	53.0591	46.6452	43.7571
Akap8l	A kinase (PRKA) anchor protein 8-like	ENSMUSG00000002625	0	0.88975	0.976795	0.0282106	0.794259	0.908936	0.982578	374.139	420.142	311.417	265.838	335.712	211.57	238.287	214.528	248.606	242.012	297.46	265.609	307.128	216.195	275.199	307.947	427.215	358.69	312.985	340.982	274.42	324.995	299.271	295.107	261.95	310.792	305.66	259.173	261.619	247.957
Shh	sonic hedgehog	ENSMUSG00000002633	0	NA	1.15879	0.826693	1.18122	0.423799	0.609229	7.12645	5.35213	6.66134	1.93337	5.88968	4.94902	6.27072	3.9005	0	2.2203	2.9746	0	0	1.80162	0	4.24169	1.58228	5.80875	8.302	3.0377	1.42186	3.30504	0.984445	1.88567	6.06834	3.7748	2.38797	3.0611	2.02805	0
Pdcd2l	programmed cell death 2-like	ENSMUSG00000002635	0	0.351166	0.894645	0.908241	1.02007	1	1	90.8623	99.0144	84.932	102.468	91.2901	96.5058	96.5691	83.8608	88.3207	78.8205	80.3141	75.5612	72.7732	81.0731	84.3522	105.194	103.639	118.353	92.1522	102.522	81.0463	82.6259	83.6779	85.7979	99.1163	80.529	79.9968	94.8941	69.9678	69.5626
Gtf2f1	general transcription factor IIF, polypeptide 1	ENSMUSG00000002658	0	0.207165	0.892905	0.771176	0.967984	0.327324	1.08499	481.926	400.518	341.393	430.174	409.333	489.952	515.453	497.314	566.997	546.193	598.886	577.013	567.384	612.552	533.528	440.288	471.519	519.883	434.195	442.745	553.105	470.417	518.803	635.47	523.9	502.048	555.202	590.792	528.308	485.817
Clpp	caseinolytic mitochondrial matrix peptidase proteolytic subunit	ENSMUSG00000002660	0	0.491024	0.898665	0.0619451	0.794012	0.516399	1.09852	212.903	160.564	152.378	162.403	197.304	171.978	147.989	188.199	153.743	189.835	168.561	140.819	181.316	179.262	169.759	188.331	204.114	203.306	197.588	193.653	196.217	165.252	234.298	191.395	287.235	173.641	146.86	179.585	157.174	106.588
Alkbh7	alkB homolog 7	ENSMUSG00000002661	0	0.873654	0.960722	0.0344281	0.720501	0.339815	1.17604	84.6266	54.4133	49.1274	52.2009	76.5659	60.6254	47.6575	53.6319	64.3324	78.8205	90.2295	53.8088	61.6722	90.0812	97.0051	59.3837	69.6202	63.1701	69.7368	69.1077	68.2495	77.1175	96.4757	87.6835	94.0593	75.496	65.6691	60.2016	76.052	58.3429
Pspn	persephin	ENSMUSG00000002664	0	NA	1.53766	NA	0.581147	NA	0.979616	0.890806	0.892022	0	0	0	0	1.25414	0	1.09038	0	0	0	0	0	1.0544	0	0	0	0	0	2.84373	0	0.984445	2.8285	0	0	1.19398	0	0	0
Dennd1c	DENN/MADD domain containing 1C	ENSMUSG00000002668	0	0.780978	1.18553	0.575437	1.35045	0.0444875	2.13406	8.90806	19.6245	9.992	13.5336	8.09831	11.1353	18.8122	9.75126	14.1749	8.88119	44.619	40.0704	112.243	18.0162	8.43522	13.5734	3.16456	10.8914	15.7738	6.0754	11.3749	7.71175	7.87556	13.1997	4.04556	28.9401	27.4616	13.2648	8.11221	19.0736
Med6	mediator complex subunit 6	ENSMUSG00000002679	0	0.227545	0.881724	0.295394	1.11509	0.889382	1.01822	146.092	120.423	153.211	151.769	168.592	147.233	180.597	183.324	179.913	212.038	189.383	163.716	168.982	181.063	170.813	172.213	181.171	170.632	158.568	159.479	147.874	156.438	184.091	138.597	182.05	168.608	157.606	177.544	171.371	184.004
Prkd1	protein kinase D1	ENSMUSG00000002688	0	NA	0.762601	0.309041	1.75283	0.298604	0.552833	11.5805	8.0282	16.6533	10.6335	8.83452	0	3.76243	1.95025	7.63265	4.44059	0	0	0	0	4.21761	13.5734	9.49367	17.4262	14.1134	18.9856	2.84373	1.10168	1.96889	2.8285	0	3.7748	1.19398	2.04073	1.01403	3.36593
Lcp2	lymphocyte cytosolic protein 2	ENSMUSG00000002699	0	0.74473	1.20926	0.997354	1.00284	0.0607276	2.03598	24.9426	49.0612	37.47	45.4341	13.2518	13.6098	12.5414	5.85075	14.1749	16.6522	114.026	151.122	262.724	53.1479	29.5233	33.9335	15.8228	34.8525	27.3966	25.061	12.7968	2.20336	5.90667	32.0563	9.10251	65.4298	90.7427	44.8961	20.2805	57.2209
Cse1l	chromosome segregation 1-like (S. cerevisiae)	ENSMUSG00000002718	0	0.732905	1.05641	0.250549	1.14865	0.0856787	1.20488	550.518	749.298	719.424	976.35	701.608	966.295	847.801	1074.59	877.755	1045.76	864.616	785.379	883.146	898.109	827.706	801.68	639.24	649.853	780.388	626.526	782.026	746.938	920.456	694.868	1040.72	630.391	675.794	800.988	766.604	654.113
Naa20	N(alpha)-acetyltransferase 20, NatB catalytic subunit	ENSMUSG00000002728	0	0.87835	0.971826	0.060088	1.23909	0.0138378	1.30374	169.253	144.508	164.868	213.637	158.285	227.655	262.116	265.234	204.991	258.665	275.646	178.599	226.954	217.096	248.839	180.696	182.753	187.332	148.606	173.908	169.202	182.879	214.609	163.11	249.813	156.025	199.395	170.401	170.356	182.882
Prkra	protein kinase, interferon inducible double stranded RNA dependent activator	ENSMUSG00000002731	0	0.857934	1.02203	0.357791	0.923957	0.658836	1.04086	199.541	206.949	212.33	232.004	242.949	294.466	300.995	261.334	256.239	301.96	305.392	314.839	266.424	294.566	326.865	215.478	189.873	241.063	223.324	201.248	291.482	331.605	285.489	307.364	311.508	299.467	311.63	274.479	263.647	304.056
Fkbp7	FK506 binding protein 7	ENSMUSG00000002732	0	0.905632	0.960201	0.887334	0.95147	0.12016	1.39834	16.0345	33.8968	26.6453	31.9005	25.7674	35.8804	20.0663	19.5025	27.2595	26.6436	31.729	54.9536	34.5364	23.4211	43.2305	23.7535	21.3607	27.5915	38.1892	28.8582	22.7498	31.9487	31.5023	23.5708	25.2848	28.9401	32.2375	29.5906	18.2525	23.5615
Plekha3	pleckstrin homology domain-containing, family A (phosphoinositide binding specific) member 3	ENSMUSG00000002733	0	0.811277	1.02852	0.015663	1.18295	0.670301	0.96364	187.069	183.757	178.191	193.337	178.899	373.651	324.823	337.394	312.939	324.163	336.13	360.633	298.493	315.284	334.246	182.393	184.335	176.441	180.153	171.63	285.795	261.098	305.178	316.792	241.722	328.408	345.061	353.047	301.166	380.351
Ykt6	YKT6 v-SNARE homolog (S. cerevisiae)	ENSMUSG00000002741	0	0.334487	0.907617	0.580336	1.06061	0.498626	0.93717	1270.29	835.824	811.85	914.482	1016.71	1075.17	950.641	955.623	1108.92	965.829	969.719	915.894	872.045	943.15	880.427	978.983	1167.72	1139.24	1017.83	1040.41	891.509	850.496	970.663	1048.43	1000.27	953.766	1007.72	948.941	934.933	1046.81
Baz1b	bromodomain adjacent to zinc finger domain, 1B	ENSMUSG00000002748	0	0.0342472	1.19147	0.97059	0.994951	0.3821	0.929239	1530.41	1849.16	1809.39	1987.5	1612.3	1889.29	2095.67	2271.07	1948.51	2068.21	1936.46	1831.79	1996.95	2074.57	2083.5	1667.83	1382.12	1394.1	1593.98	1333.55	2058.86	1992.94	2200.24	1693.33	2382.84	2011.97	2147.98	2140.73	2337.33	2043.12
Pex6	peroxisomal biogenesis factor 6	ENSMUSG00000002763	0	0.613355	1.05556	0.516198	1.06517	0.575065	0.949898	367.012	367.513	293.099	308.372	347.491	402.107	432.68	397.851	450.327	422.966	420.41	424.746	432.939	406.266	461.829	301.16	371.835	314.398	310.495	296.935	430.825	417.536	388.856	428.989	313.531	408.937	434.61	434.676	486.733	491.426
Mrpl2	mitochondrial ribosomal protein L2	ENSMUSG00000002767	0	0.0948606	0.867034	0.515362	0.936526	0.309281	1.09877	310.001	298.827	242.306	321.906	311.417	253.637	239.541	299.364	260.601	315.282	221.112	208.366	244.222	228.806	230.914	316.43	340.981	362.321	335.401	355.411	272.998	263.301	300.256	281.907	343.873	205.097	210.141	207.134	219.03	188.492
Mea1	male enhanced antigen 1	ENSMUSG00000002768	0	0.0342472	0.811819	0.530796	0.92796	0.811735	0.969895	318.018	293.475	248.135	243.604	311.417	253.637	244.558	267.184	237.703	288.639	294.485	247.291	261.49	291.863	264.655	272.317	416.139	360.142	347.854	348.576	228.92	261.098	296.318	316.792	284.201	291.918	278.198	295.906	256.549	282.738
Gnmt	glycine N-methyltransferase	ENSMUSG00000002769	0	NA	1.06061	0.757814	1.25102	0.347267	0.602056	2.67242	2.67607	3.33067	0	2.20863	3.71176	6.27072	2.92538	3.27114	1.11015	6.94073	2.28973	1.23344	0.900812	1.0544	1.69668	0.791139	2.90437	4.151	0.759425	2.84373	3.30504	1.96889	2.8285	2.02278	2.51653	7.1639	5.10183	7.09819	1.12198
Grin2d	glutamate receptor, ionotropic, NMDA2D (epsilon 4)	ENSMUSG00000002771	0	0.117862	1.49594	0.401379	0.780176	0.0907853	0.637622	48.1035	73.1458	33.3067	46.4008	21.3501	32.1686	23.8287	12.6766	21.8076	19.9827	20.8222	13.7384	11.101	14.413	10.544	27.9952	36.3924	27.5915	25.7362	28.0987	29.8592	33.0504	27.5645	29.2278	22.2506	32.7149	20.2977	17.3462	19.2665	25.8055
Kdelr1	KDEL (Lys-Asp-Glu-Leu) endoplasmic reticulum protein retention receptor 1	ENSMUSG00000002778	0	0.661678	0.957213	0.513436	1.0611	0.0144942	1.18634	1111.73	862.585	800.193	808.147	865.047	812.876	693.542	729.394	780.711	845.933	738.692	746.454	680.861	767.492	752.844	846.642	1009.49	946.1	892.465	950.801	622.777	746.938	727.505	753.324	781.805	626.617	608.931	632.627	658.103	580.063
Tmem143	transmembrane protein 143	ENSMUSG00000002781	0	0.30867	0.882451	0.146811	0.837964	0.441898	0.904673	170.144	151.644	123.235	116.002	160.494	102.692	85.2818	101.413	106.857	99.9133	106.094	99.6035	97.4421	83.7755	121.256	149.308	187.5	173.536	146.945	161.758	130.812	115.676	106.32	115.969	127.435	94.37	128.95	111.22	106.473	120.052
Pdxk-ps	pyridoxal (pyridoxine, vitamin B6) kinase, pseudogene	ENSMUSG00000002791	0	NA	1.23757	NA	0.683496	0.63763	0.699683	1.78161	1.78404	0.832667	2.90005	5.15347	2.47451	0	2.92538	0	0	0	0	1.23344	0	0	3.39335	2.37342	0	0.8302	3.0377	2.84373	2.20336	0	1.88567	3.03417	0	1.19398	0	1.01403	1.12198
Ggct	gamma-glutamyl cyclotransferase	ENSMUSG00000002797	0	0.0858689	1.30581	0.662964	0.918002	0.044468	0.755362	107.788	59.7655	80.7687	70.5679	89.8176	85.3705	62.7072	72.1593	55.6093	78.8205	86.2633	51.519	65.3725	68.4617	62.2098	67.0188	68.0379	66.8006	64.7556	46.325	85.3119	63.8974	85.6468	76.3695	75.8543	86.8204	89.5487	99.9959	77.066	92.0022
Jag2	jagged 2	ENSMUSG00000002799	0	0.461994	0.89281	0.752291	0.934142	0.898521	1.03123	231.61	196.245	199.007	161.436	226.017	56.9137	66.4696	78.0101	53.4286	62.1683	41.6444	27.4768	32.0695	52.2471	55.8834	223.961	229.43	215.65	224.984	244.535	46.9215	58.389	68.9112	68.8269	94.0593	30.1984	42.9834	41.835	50.7013	38.1473
Btbd6	BTB (POZ) domain containing 6	ENSMUSG00000002803	0	0.339763	0.877301	0.0120591	0.764058	0.751043	1.04748	121.15	137.371	125.733	97.635	152.396	138.572	150.497	133.592	181.003	172.073	176.493	156.847	149.247	168.452	182.412	134.886	135.285	157.562	138.643	159.479	214.702	203.811	197.874	253.622	147.663	163.575	161.188	171.422	145.006	155.955
Nudt14	nudix (nucleoside diphosphate linked moiety X)-type motif 14	ENSMUSG00000002804	0	0.436218	0.900486	0.462962	0.898248	0.701314	0.942796	155.891	130.235	104.083	117.935	136.935	97.743	89.0442	92.637	90.5015	88.8119	87.2549	82.4305	78.9404	99.0893	92.7875	137.431	136.867	159.741	128.681	153.404	90.9994	82.6259	112.227	119.74	102.15	89.3369	93.1307	117.342	97.3466	70.6846
Epdr1	ependymin related protein 1 (zebrafish)	ENSMUSG00000002808	1	0.717264	0.890066	0.000637253	0.459326	0.675674	0.873595	68.5921	48.1692	67.446	57.0343	104.542	22.2706	40.1326	22.4279	19.6268	7.77104	19.8307	26.332	9.86755	21.6195	30.5777	73.8055	69.6202	79.8703	78.0388	89.6122	36.9685	46.2705	56.1134	37.7133	72.8201	25.1653	27.4616	35.7128	22.3086	14.5857
Flii	flightless I actin binding protein	ENSMUSG00000002812	0	0.625328	0.937744	0.850611	1.02756	0.326818	0.904311	1175.86	1016.9	890.954	915.449	1074.87	1534.19	1639.17	1454.89	1779.5	1660.78	1582.49	1964.59	1614.58	1723.25	1504.63	906.874	1265.03	1148.68	1031.94	1060.16	1709.08	1566.59	1442.21	1921.49	1212.66	1839.59	1968.88	1664.22	1854.65	1955.61
Top3a	topoisomerase (DNA) III alpha	ENSMUSG00000002814	0	0.487481	1.10008	0.268117	0.87299	0.454618	1.09968	118.477	157.888	138.223	127.602	134.726	126.2	94.0608	123.841	154.834	140.989	124.933	141.964	152.947	135.122	109.658	106.042	113.133	128.519	139.474	127.583	159.249	124.49	145.698	131.997	175.982	122.052	114.622	125.505	117.627	122.296
Atg4d	autophagy related 4D, cysteine peptidase	ENSMUSG00000002820	0	0.991004	0.997557	0.994997	1.0012	0.00262656	0.763976	365.231	313.992	261.457	296.772	301.11	566.662	527.995	541.195	712.018	578.387	585.996	591.896	542.715	561.206	574.65	277.407	371.835	312.946	268.985	309.846	601.449	607.025	528.647	737.296	449.057	775.092	756.985	679.564	738.211	796.604
Qtrt1	queuine tRNA-ribosyltransferase 1	ENSMUSG00000002825	0	0.903213	0.973721	0.0901865	0.790996	0.984512	0.995239	98.8795	99.9064	100.753	101.502	133.254	86.6078	117.89	124.816	93.7726	128.777	105.102	83.5753	118.411	127.915	127.583	115.374	83.0696	113.271	119.549	119.23	146.452	139.913	145.698	110.312	159.8	109.469	113.428	136.729	124.725	80.7824
Plin4	perilipin 4	ENSMUSG00000002831	0	NA	0.70594	NA	1.43186	0.115536	0.374373	0	0	0	0	0.73621	0	0	0.975126	1.09038	2.2203	0	1.14487	0	0	0	0.848339	0.791139	0	0.8302	0	1.42186	0	0	0.942834	0	2.51653	1.19398	1.02037	1.01403	2.24396
Hdgfrp2	hepatoma-derived growth factor, related protein 2	ENSMUSG00000002833	0	0.645392	0.960899	3.239e-06	0.76396	0.975801	1.00361	212.012	226.574	204.003	208.804	212.765	197.961	221.983	207.702	222.437	215.369	247.883	226.684	231.887	233.31	245.676	218.023	234.968	225.815	206.72	220.993	267.311	277.623	282.536	269.65	296.337	232.779	234.021	239.786	239.31	235.615
Chaf1a	chromatin assembly factor 1, subunit A (p150)	ENSMUSG00000002835	0	0.993616	0.997903	0.868608	0.970109	0.984572	1.0042	185.288	213.193	202.338	279.371	198.777	272.196	285.945	302.289	254.058	313.062	219.129	217.525	249.156	242.318	235.132	229.9	189.873	216.376	244.909	198.969	244.561	291.945	323.883	227.223	382.306	195.031	259.094	255.092	268.717	178.395
Adprh	ADP-ribosylarginine hydrolase	ENSMUSG00000002844	0	0.497107	0.914525	0.822391	0.962134	0.0205357	1.28188	250.317	197.137	207.334	203.97	248.839	127.437	120.398	119.94	151.563	125.447	190.374	149.978	189.95	165.749	124.42	226.506	265.031	274.463	220.003	226.309	115.171	114.575	153.573	150.853	132.492	139.668	140.89	122.444	128.781	107.71
Tmem39a	transmembrane protein 39a	ENSMUSG00000002845	0	0.546144	1.07035	0.298695	1.10203	0.607784	0.951469	174.598	203.381	201.505	216.537	213.501	258.586	329.84	328.617	271.504	327.494	319.273	298.81	357.699	343.209	300.505	206.146	203.323	161.919	194.267	179.224	227.498	274.318	307.147	263.993	297.349	320.858	323.569	339.782	351.867	364.643
Timmdc1	translocase of inner mitochondrial membrane domain containing 1	ENSMUSG00000002846	0	0.979633	1.00463	0.363432	0.905145	0.253125	1.11785	137.184	92.7703	122.402	130.502	126.628	141.047	161.785	170.647	153.743	156.531	205.247	195.772	188.717	189.171	176.085	137.431	133.702	116.901	104.605	114.673	187.686	155.337	173.262	155.568	198.233	176.157	158.8	192.849	170.356	154.833
Pla1a	phospholipase A1 member A	ENSMUSG00000002847	0	NA	0.619271	0.0778616	0.408097	0.97375	1.02952	4.45403	2.67607	6.66134	4.83342	9.57073	1.23725	1.25414	1.95025	1.09038	1.11015	1.98307	4.57947	7.40066	0.900812	1.0544	6.78671	18.1962	8.71312	7.4718	6.83483	7.10932	4.40672	4.92223	5.657	1.01139	2.51653	4.77593	3.0611	2.02805	2.24396
Mcm2	minichromosome maintenance complex component 2	ENSMUSG00000002870	0	0.907897	0.977831	0.158842	0.837147	0.463729	1.10509	602.185	640.472	630.329	755.946	633.877	467.682	576.906	615.304	495.032	627.234	487.834	457.947	546.416	593.635	548.29	771.14	538.765	670.184	749.67	607.54	582.965	555.246	758.023	539.301	892.046	397.612	485.951	524.468	555.687	416.254
Tpra1	transmembrane protein, adipocyte asscociated 1	ENSMUSG00000002871	0	0.957275	0.989559	0.00529437	0.739485	7.04817e-06	0.637306	536.265	371.973	361.377	318.039	411.542	267.247	208.188	219.403	246.426	225.36	212.188	273.623	175.149	218.897	259.383	372.421	435.126	412.421	356.986	443.504	339.826	310.673	289.427	378.076	263.973	357.348	359.389	338.762	349.839	390.448
Nab1	Ngfi-A binding protein 1	ENSMUSG00000002881	0	0.273877	0.892278	0.0129127	1.22343	0.137138	1.13438	263.679	262.254	293.931	261.004	329.822	575.323	510.437	495.364	514.659	619.463	588.97	517.48	675.927	524.273	491.352	289.283	356.804	335.455	268.985	333.388	432.247	434.061	450.876	445.017	453.103	495.757	499.085	442.839	468.48	557.623
Adgre5	adhesion G protein-coupled receptor E5	ENSMUSG00000002885	0	0.692028	1.06117	0.0368837	0.807675	0.0300587	1.24323	225.374	323.804	308.919	321.906	263.563	337.77	400.072	329.593	408.892	350.807	405.537	401.848	467.475	320.689	357.443	290.132	246.835	264.298	281.438	276.431	500.496	365.757	395.747	448.789	555.253	334.699	305.66	340.802	296.096	288.348
Il17ra	interleukin 17 receptor A	ENSMUSG00000002897	0	0.979751	1.00482	0.333396	0.892691	0.792106	0.965279	237.845	243.522	201.505	186.57	228.225	223.943	249.575	240.856	237.703	215.369	307.375	328.577	277.525	242.318	250.948	211.236	247.626	212.745	204.229	217.196	292.904	280.928	221.5	314.906	201.267	276.819	316.405	252.031	298.124	313.032
Lamb1	laminin B1	ENSMUSG00000002900	0	0.414453	0.759401	0.797331	1.10896	0.844671	1.07934	246.753	212.301	336.397	244.571	162.702	94.0313	96.5691	176.498	129.755	91.0322	49.5766	67.5472	65.3725	52.2471	75.917	328.307	299.842	329.646	308.004	337.944	58.2965	59.4907	69.8956	52.7987	286.223	70.4629	44.1774	61.222	49.6873	60.5868
Kcnn1	potassium intermediate/small conductance calcium-activated channel, subfamily N, member 1	ENSMUSG00000002908	0	NA	0.616694	NA	1.02357	0.975055	0.965215	0	1.78404	0	1.93337	2.20863	0	1.25414	0	2.18076	0	0.991533	1.14487	0	0.900812	0	1.69668	3.16456	1.45219	3.3208	1.51885	1.42186	0	0.984445	0	1.01139	0	1.19398	1.02037	0	1.12198
Arrdc2	arrestin domain containing 2	ENSMUSG00000002910	0	0.672845	1.08831	0.104513	0.784588	0.473002	0.88885	140.747	146.292	109.912	79.268	138.408	110.116	137.956	94.5872	115.58	122.116	102.128	111.052	129.512	143.229	138.127	90.7722	123.418	119.079	115.398	116.192	140.765	153.133	130.931	198.938	115.299	143.442	112.234	127.546	155.146	164.931
Cd36	CD36 antigen	ENSMUSG00000002944	0	0.41436	1.48901	0.276824	0.609684	0.0517478	0.478461	439.168	439.767	138.223	640.911	109.695	23.5078	17.558	10.7264	10.9038	16.6522	50.5682	77.851	20.9686	36.9333	119.148	157.791	310.126	214.198	128.681	328.072	11.3749	48.4739	28.5489	28.285	25.2848	111.986	207.753	63.2627	88.2203	226.64
Map2k7	mitogen-activated protein kinase kinase 7	ENSMUSG00000002948	0	0.665623	0.961059	4.06528e-05	0.772207	0.00111336	0.811128	375.92	342.536	368.039	329.639	362.952	280.857	319.807	305.214	256.239	249.783	263.748	288.507	331.796	262.136	315.267	348.667	367.88	389.912	370.269	375.156	386.747	399.909	367.198	327.163	352.975	364.897	358.195	339.782	374.176	359.033
Timm44	translocase of inner mitochondrial membrane 44	ENSMUSG00000002949	0	0.542004	0.944176	0.804191	1.02693	0.177757	1.10669	416.007	441.551	384.692	467.875	404.916	525.833	428.917	499.264	505.936	523.99	487.834	459.092	436.639	465.72	497.678	455.558	416.139	450.178	442.497	473.122	445.044	462.705	510.927	418.618	579.527	426.552	436.998	429.574	455.298	372.497
Ap2a2	adaptor-related protein complex 2, alpha 2 subunit	ENSMUSG00000002957	0	0.536729	0.916103	0.614915	0.932061	7.97869e-05	0.686592	3755.64	3018.6	2620.4	2508.54	2928.64	2204.79	1898.77	1937.58	2209.11	1828.41	1867.06	2218.75	1810.7	1915.13	1909.52	2644.27	3803	3504.13	2869.17	3378.68	2390.15	2365.3	1880.29	2543.76	1641.49	2692.69	2851.23	2568.26	2794.66	3290.76
Pnkp	polynucleotide kinase 3'- phosphatase	ENSMUSG00000002963	0	0.286427	0.882462	0.252517	0.882032	0.0123214	0.792813	225.374	201.597	137.39	176.903	191.415	228.892	193.138	194.05	228.98	219.809	190.374	220.959	224.487	199.98	202.445	172.213	250.791	229.445	197.588	205.804	240.295	255.589	233.314	265.879	212.392	266.752	271.034	237.745	260.605	273.763
Med25	mediator complex subunit 25	ENSMUSG00000002968	0	0.306937	0.898929	0.0278594	0.829546	0.144499	0.877595	352.759	321.128	295.597	249.404	359.271	345.194	312.282	356.896	415.434	380.781	293.494	332.012	345.364	325.193	308.94	313.037	406.645	349.977	337.891	351.614	430.825	453.892	414.452	499.702	387.363	388.804	328.345	361.21	391.414	357.911
Bcam	basal cell adhesion molecule	ENSMUSG00000002980	0	0.201935	0.835015	0.203717	0.808129	0.000519811	0.599873	97.0979	105.259	109.079	90.8682	75.8297	38.3549	36.3702	64.3583	35.9825	43.2958	30.7375	36.6358	29.6027	27.9252	35.8497	105.194	107.595	125.614	116.228	116.952	56.8746	52.8806	49.2223	69.7697	45.5126	54.1055	53.7292	45.9165	50.7013	66.1967
Clptm1	cleft lip and palate associated transmembrane protein 1	ENSMUSG00000002981	0	0.120983	0.851352	0.183755	1.13935	0.996208	0.998819	1223.97	994.604	952.571	975.383	1166.16	1338.71	1299.29	2086.77	1414.22	1398.79	1360.38	1435.66	1270.45	1471.03	1341.2	1075.69	1349.68	1321.49	1228.7	1270.52	1319.49	1296.68	1239.42	1505.71	1255.14	1352.64	1367.11	1351.99	1442.96	1373.3
Relb	avian reticuloendotheliosis viral (v-rel) oncogene related B	ENSMUSG00000002983	0	0.978675	1.00868	0.946612	1.0187	0.394178	0.858519	208.449	169.484	171.529	136.302	218.654	772.046	894.205	1119.44	912.647	750.46	687.132	992.6	785.704	923.332	1045.97	132.341	195.411	193.867	203.399	172.39	1050.76	926.512	714.707	1226.63	450.069	1035.55	1087.72	903.025	1034.31	1118.61
Tomm40	translocase of outer mitochondrial membrane 40 homolog (yeast)	ENSMUSG00000002984	0	0.888839	1.03056	0.787942	1.05077	0.761744	1.0518	297.529	318.452	274.78	396.34	278.287	442.937	446.475	787.902	442.694	521.77	409.503	340.026	421.838	424.282	357.443	338.487	293.512	307.864	293.891	283.266	436.513	451.688	498.129	462.931	665.495	393.837	349.837	401.004	389.386	322.008
Apoe	apolipoprotein E	ENSMUSG00000002985	0	0.699376	0.862362	0.680858	1.16648	0.584233	1.19195	268.133	312.208	286.437	406.974	135.463	102.692	85.2818	96.5375	101.405	92.1423	221.112	204.931	387.301	75.6682	72.7538	302.009	216.772	380.473	310.495	434.391	75.3588	78.2192	79.7401	102.769	69.7859	205.097	113.428	211.216	115.599	152.589
Apoc2	apolipoprotein C-II	ENSMUSG00000002992	0	0.315793	1.38164	0.000239462	2.42061	0.146073	1.49131	10714.6	8201.25	3144.15	8523.25	2776.98	989.803	496.641	670.887	788.344	679.411	257.798	203.786	143.08	188.27	197.173	3228.78	5364.71	5243.12	3754.16	6210.58	264.467	245.674	215.594	373.362	331.736	145.959	125.368	72.446	115.599	189.614
Hbp1	high mobility group box transcription factor 1	ENSMUSG00000002996	0	0.719763	0.938667	0.56171	1.09394	0.783025	0.95629	1422.62	1373.71	1259.83	951.216	1537.94	1071.46	1146.29	848.359	1112.19	861.475	793.226	904.445	769.669	640.477	824.543	1180.89	1501.58	1566.91	1194.66	1534.04	1066.4	884.648	841.701	1139.89	670.552	810.323	805.938	812.212	749.366	934.608
Prkar2b	protein kinase, cAMP dependent regulatory, type II beta	ENSMUSG00000002997	0	0.699034	0.921276	0.0239857	0.659732	0.00385844	1.78929	244.972	152.536	200.673	123.735	240.741	35.8804	32.6077	45.8309	28.3499	28.8639	22.8052	30.9114	43.1705	29.7268	39.0129	196.815	216.772	227.267	202.569	204.285	45.4997	52.8806	65.9578	44.3132	54.6151	22.6488	15.5218	20.4073	18.2525	12.3418
Cdkn1b	cyclin-dependent kinase inhibitor 1B	ENSMUSG00000003031	0	0.903033	0.986826	0.200133	0.912111	5.68969e-09	1.3914	560.317	593.195	579.536	557.776	584.551	647.084	663.442	567.523	690.21	688.292	817.023	811.711	900.414	691.824	820.326	603.169	557.753	607.014	556.234	590.074	618.511	705.074	772.79	693.926	769.668	603.968	497.891	630.587	577.995	584.551
Klf4	Kruppel-like factor 4 (gut)	ENSMUSG00000003032	0	0.889737	0.958277	0.773453	1.07873	0.27167	0.808877	797.272	645.824	731.082	469.808	782.591	2621.74	2332.71	2078.97	2836.08	2199.2	2185.34	2583.97	1800.83	2287.16	1861.02	486.946	1070.41	664.375	664.99	693.355	2513.86	2127.34	1713.92	3614.82	1199.51	2631.03	2555.12	2382.56	2506.67	3236.91
Ap1m1	adaptor-related protein complex AP-1, mu subunit 1	ENSMUSG00000003033	0	0.661986	0.933037	0.0473117	0.78216	0.000717108	0.687319	311.782	231.926	322.242	225.237	291.539	150.945	125.414	146.269	155.924	111.015	132.865	176.31	162.815	131.519	109.658	258.743	348.101	316.577	254.041	306.048	204.749	172.964	157.511	197.995	153.731	196.29	229.245	195.91	223.086	192.98
Rab8a	RAB8A, member RAS oncogene family	ENSMUSG00000003037	0	0.315289	0.902388	0.851235	0.975882	0.366918	0.919129	1674.72	1219.39	1127.43	1176.45	1400.27	1114.77	945.624	1025.83	1034.77	1163.44	1190.83	1215.85	1049.66	1171.96	1144.03	1211.43	1642.4	1583.61	1376.47	1500.62	1079.2	1043.29	996.259	1234.17	1061.96	1332.5	1288.31	1282.6	1178.3	1203.88
Hmgn2	high mobility group nucleosomal binding domain 2	ENSMUSG00000003038	0	0.539225	0.900379	0.944841	0.984838	0.0243167	1.32168	1146.47	1143.57	1413.04	1610.49	1422.36	1236.02	1267.94	1308.62	1140.54	1495.37	1112.5	907.88	1111.33	1035.03	1067.06	1762	1200.95	1467.43	1592.32	1467.21	1020.9	1079.65	1480.61	1060.69	1903.44	742.377	770.119	948.941	848.74	636.162
Fam32a	family with sequence similarity 32, member A	ENSMUSG00000003039	0	0.0737911	0.834497	0.34459	0.903776	0.560181	1.06556	712.645	545.025	521.25	606.11	742.1	541.917	541.79	546.07	618.245	615.022	671.268	662.878	715.398	604.445	624.207	603.169	774.525	853.886	699.858	819.42	654.058	637.872	596.574	709.011	573.458	595.16	608.931	522.428	693.594	652.991
Elf3	E74-like factor 3	ENSMUSG00000003051	0	0.603628	1.05803	4.94111e-08	1.44555	2.65087e-08	1.45781	1748.65	2081.09	1552.92	1669.46	1672.67	3831.77	3588.11	3910.25	3736.73	4679.27	3515.97	4132.97	3185.99	3907.72	3683.03	1470.17	1751.58	1529.88	1847.19	1644.92	2727.14	2808.18	2905.1	2922.78	2277.65	2542.96	2570.65	2405	2626.33	2477.33
Cyp2c29	cytochrome P450, family 2, subfamily c, polypeptide 29	ENSMUSG00000003053	0	NA	1	NA	0.215892	0.0807991	0.342293	0	0	0	0	0	0	0	0.975126	0	1.11015	0	1.14487	0	0	0	0	0	0	0	0	7.10932	4.40672	3.93778	2.8285	4.04556	0	1.19398	0	7.09819	1.12198
Stard3nl	STARD3 N-terminal like	ENSMUSG00000003062	0	0.216134	0.85165	0.380702	0.893224	0.868061	0.974918	274.368	174.836	299.76	222.337	265.772	363.753	309.774	294.488	305.306	338.595	338.113	362.923	265.19	386.448	409.108	277.407	349.683	254.133	262.343	312.883	351.201	356.944	304.194	409.19	382.306	374.963	359.389	370.393	343.755	362.399
Stk11	serine/threonine kinase 11	ENSMUSG00000003068	0	0.187243	1.09466	0.721035	0.970762	0.0610844	1.1156	502.415	547.701	423.828	525.876	517.556	638.423	541.79	613.354	578.991	640.556	585.004	639.981	598.22	595.437	589.411	443.681	492.879	450.178	460.761	450.339	621.355	618.042	642.843	639.241	583.572	590.127	540.874	505.082	564.813	495.914
Efna2	ephrin A2	ENSMUSG00000003070	0	NA	1.14971	0.735815	1.27608	0.739678	0.797937	12.4713	8.0282	10.8247	7.73347	16.9328	0	2.50829	1.95025	1.09038	7.77104	1.98307	0	0	2.70244	2.10881	15.2701	8.70253	7.98703	9.1322	7.59425	2.84373	0	0.984445	0.942834	5.05695	2.51653	4.77593	1.02037	2.02805	0
Atp5d	ATP synthase, H+ transporting, mitochondrial F1 complex, delta subunit	ENSMUSG00000003072	0	0.438029	0.923916	0.804136	0.97098	0.118218	1.13415	1346.9	1207.8	892.619	1149.39	1158.06	1478.52	1363.25	1344.7	1590.86	1707.41	1538.86	1397.88	1514.67	1465.62	1455.08	1135.08	1285.6	1320.76	1226.21	1260.65	1414.76	1309.9	1600.71	1750.84	1627.33	1379.06	1185.62	1378.52	1276.66	1276.81
Ppp5c	protein phosphatase 5, catalytic subunit	ENSMUSG00000003099	0	0.252217	1.08497	0.00247093	0.845349	0.121202	0.912963	436.495	451.363	375.533	413.74	413.75	407.056	474.066	513.891	492.851	531.761	531.461	517.48	590.82	572.016	541.963	387.691	380.538	394.269	391.024	372.118	557.371	565.161	589.683	539.301	616.948	591.385	573.112	621.403	648.977	577.819
Cdk12	cyclin-dependent kinase 12	ENSMUSG00000003119	0	0.00248314	1.19805	0.826693	0.980749	0.0578567	0.896691	1272.96	1395.12	1274.81	1189.02	1175.73	1280.56	1394.61	1280.34	1343.35	1232.26	1220.58	1356.67	1290.18	1194.48	1216.78	1016.31	1091.77	1066.63	1037.75	1048.77	1498.65	1398.03	1250.25	1365.22	1156.02	1316.15	1473.37	1263.21	1425.72	1521.4
Lipe	lipase, hormone sensitive	ENSMUSG00000003123	0	0.772097	1.08941	0.837346	0.941176	0.000822065	0.549465	471.237	404.086	273.947	259.071	278.287	572.848	442.713	354.946	618.245	418.526	350.011	490.003	337.964	267.541	427.033	195.118	393.987	333.277	288.91	332.628	631.308	557.449	411.498	692.04	270.041	625.358	827.43	533.652	678.384	794.361
Pafah1b2	platelet-activating factor acetylhydrolase, isoform 1b, subunit 2	ENSMUSG00000003131	0	0.292113	0.914496	0.289303	1.09159	0.810602	1.02419	1123.31	980.332	1101.62	1118.45	1094.01	784.419	706.083	831.782	672.764	793.756	732.743	607.925	687.028	779.202	683.253	1142.71	1321.2	1169.01	1139.86	1152.81	641.261	633.465	724.552	626.041	842.488	708.404	642.363	735.684	667.23	657.479
Tbc1d8	TBC1 domain family, member 8	ENSMUSG00000003134	1	0.626173	1.07038	6.62628e-08	0.634433	1.48205e-23	0.454009	147.874	177.512	184.852	176.903	141.352	207.859	214.459	217.453	211.534	198.717	170.544	217.525	196.118	207.187	219.316	153.549	143.196	145.945	163.549	166.314	430.825	332.707	317.976	345.077	241.722	410.195	445.356	446.921	451.242	480.207
Cnot11	CCR4-NOT transcription complex, subunit 11	ENSMUSG00000003135	0	0.194505	0.880616	0.475011	0.925879	0.0540204	1.18449	302.874	250.658	268.119	274.538	292.275	280.857	242.05	228.179	245.335	309.731	264.739	240.422	259.023	269.343	272.036	297.767	310.126	339.812	290.57	338.704	241.717	252.284	310.1	255.508	344.884	240.329	229.245	192.849	223.086	218.786
Slc2a3	solute carrier family 2 (facilitated glucose transporter), member 3	ENSMUSG00000003153	0	0.921299	1.07058	0.389477	1.5905	0.0523789	2.16495	8.01726	17.8404	12.49	30.9339	11.7794	4.94902	11.2873	6.82588	7.63265	6.66089	30.7375	37.7806	97.4421	19.8179	7.38082	16.1184	6.32911	19.6045	16.604	15.9479	1.42186	2.20336	1.96889	11.314	3.03417	12.5827	16.7158	8.16293	11.1543	32.5374
Foxj2	forkhead box J2	ENSMUSG00000003154	0	0.433669	1.15433	0.719936	0.929737	0.217226	0.833025	176.38	137.371	144.051	119.869	161.23	169.504	175.58	159.921	200.63	123.226	154.679	233.553	189.95	190.972	181.357	117.071	151.108	119.079	116.228	135.937	210.436	200.506	163.418	220.623	99.1163	211.389	250.736	198.972	228.156	253.567
Sri	sorcin	ENSMUSG00000003161	0	0.11507	0.901817	0.352374	1.06392	0.2253	1.07501	1231.99	970.52	1058.32	1038.22	1249.35	1625.75	1573.95	1499.74	1559.24	1687.43	1957.29	1773.4	1720.65	1966.47	1839.93	1133.38	1318.83	1245.25	1163.11	1296.34	1458.83	1445.4	1483.56	1630.16	1444.27	1683.56	1721.72	1752.99	1679.23	1778.34
Dgcr2	DiGeorge syndrome critical region gene 2	ENSMUSG00000003166	0	0.2595	0.935169	0.306881	0.940768	1.01975e-07	0.785076	780.346	770.707	794.364	753.046	771.548	690.388	689.779	724.518	674.945	700.504	582.03	645.705	619.189	646.783	680.09	783.865	848.892	772.563	841.823	892.325	662.589	733.718	728.49	788.209	777.759	714.695	810.714	800.988	856.853	856.069
Irf3	interferon regulatory factor 3	ENSMUSG00000003184	0	0.801887	0.972972	0.679344	0.960102	0.876514	0.984717	398.19	372.865	281.441	333.506	362.215	397.158	398.818	419.304	453.598	429.627	465.029	472.83	514.346	466.621	483.971	338.487	420.095	339.812	340.382	357.689	419.45	464.908	466.627	427.104	408.602	459.267	458.489	530.591	491.803	494.792
Bcl2l12	BCL2-like 12 (proline rich)	ENSMUSG00000003190	0	0.525381	1.12118	0.716239	0.931707	0.158292	1.23365	51.6668	62.4415	61.6174	63.8011	49.3261	61.8627	63.9613	55.5822	58.8805	82.151	69.4073	52.6639	57.9719	72.065	57.9922	61.0804	40.3481	54.457	49.812	50.8815	63.9839	61.694	66.9423	64.1127	87.991	50.3307	46.5653	62.2424	51.7154	40.3912
Zfp959	zinc finger protein 959	ENSMUSG00000003198	0	0.555255	1.109	0.696286	0.924952	0.179707	1.2333	57.0116	57.9814	48.2947	61.8677	63.3141	44.5411	40.1326	63.3832	44.7055	54.3973	41.6444	46.9396	57.9719	43.239	63.2642	53.4453	45.886	55.9092	46.4912	57.7163	56.8746	59.4907	52.1756	50.913	51.5809	49.0724	37.0135	36.7332	36.505	44.8791
Mpnd	MPN domain containing	ENSMUSG00000003199	0	0.0877029	0.866836	4.3214e-06	0.746362	1.49049e-05	0.758146	443.622	342.536	323.907	338.339	409.333	572.848	504.166	580.2	600.799	661.648	560.216	618.228	511.879	617.056	616.826	383.449	428.006	453.808	444.157	435.91	769.229	776.684	773.774	855.15	742.361	814.098	766.537	755.071	725.029	805.58
Sh3gl1	SH3-domain GRB2-like 1	ENSMUSG00000003200	0	0.534509	0.910554	0.157627	0.839189	0.133575	0.838883	566.553	446.903	344.724	385.707	390.191	329.11	273.403	352.02	340.198	368.569	351.003	367.502	335.497	391.853	324.756	363.089	614.715	464.7	453.289	448.061	396.7	403.214	356.369	488.388	341.85	411.453	446.55	391.821	413.723	452.157
Ebi3	Epstein-Barr virus induced gene 3	ENSMUSG00000003206	0	NA	1.68606	0.8973	0.900208	0.538995	1.4782	4.45403	5.35213	5.82867	5.8001	0.73621	3.71176	3.76243	0.975126	1.09038	2.2203	0.991533	4.57947	3.70033	1.80162	1.0544	2.54502	3.16456	2.17828	0	3.79713	5.68746	1.10168	1.96889	2.8285	2.02278	2.51653	1.19398	1.02037	2.02805	0
Ccdc94	coiled-coil domain containing 94	ENSMUSG00000003208	0	0.324268	0.843937	0.0459745	0.738312	0.844899	1.04211	75.7185	61.5495	49.1274	49.3008	75.8297	58.1509	37.6243	50.7065	45.7959	81.0408	67.4242	49.2293	64.1391	71.1641	63.2642	67.0188	74.367	75.5137	83.02	71.386	68.2495	62.7957	78.7556	75.4267	85.9682	56.622	70.445	63.2627	49.6873	63.9528
Ranbp2	RAN binding protein 2	ENSMUSG00000003226	0	0.936537	1.00803	0.0139485	1.14966	0.911467	0.990561	2699.14	3255.88	3144.98	3598.96	3049.38	3614.02	3662.1	3977.54	3330.02	3667.93	3865.99	3604.04	3801.47	3791.52	3478.48	3391.66	3181.96	2948.66	3092.49	3006.57	3031.42	3373.34	3362.87	2764.39	3339.61	3750.89	3677.47	3768.21	3722.49	3800.14
Edar	ectodysplasin-A receptor	ENSMUSG00000003227	0	NA	0.765851	NA	0.653707	0.018438	0.251193	0	1.78404	0	1.93337	0	0	0	0	0	0	0	0	0	0	0	1.69668	1.58228	0.726093	0.8302	0.759425	1.42186	1.10168	0	0	0	2.51653	5.96991	3.0611	0	0
Grk5	G protein-coupled receptor kinase 5	ENSMUSG00000003228	0	0.184425	1.29218	0.029771	1.42374	0.480995	0.877386	95.3163	115.071	95.7567	88.9349	69.2038	105.167	163.039	110.189	138.478	139.879	115.018	149.978	109.777	140.527	98.0595	77.1988	59.3354	76.9659	68.9066	74.4237	99.5305	110.168	72.849	124.454	51.5809	118.277	159.994	131.627	117.627	173.907
Dvl3	dishevelled segment polarity protein 3	ENSMUSG00000003233	0	0.00476941	1.49753	0.0340159	0.751617	0.0012333	0.67297	161.236	184.649	184.019	146.936	112.64	195.486	169.309	171.622	189.726	118.786	194.34	224.394	183.783	189.171	153.943	88.2272	111.551	103.831	122.87	97.2065	271.576	263.301	181.138	250.794	163.845	276.819	260.288	263.255	320.432	289.47
Abcf3	ATP-binding cassette, sub-family F (GCN20), member 3	ENSMUSG00000003234	0	0.906401	0.981884	0.180189	0.867492	0.00343058	0.767044	1056.5	833.148	916.766	671.845	1135.24	451.598	432.68	466.11	480.857	508.448	465.029	428.18	471.176	505.355	461.829	799.135	1077.53	1017.98	844.313	962.951	553.105	540.924	508.958	619.442	478.388	642.974	569.53	606.098	593.206	635.04
Eif2b5	eukaryotic translation initiation factor 2B, subunit 5 epsilon	ENSMUSG00000003235	0	0.105639	0.883495	0.889733	1.01486	0.572592	1.04717	476.581	396.95	427.991	465.941	431.419	566.662	520.47	614.329	561.545	598.37	548.318	478.555	550.116	595.437	535.637	487.795	508.702	508.991	509.743	473.122	528.934	564.06	590.667	486.502	650.324	525.955	470.429	582.629	515.126	492.548
Cyth2	cytohesin 2	ENSMUSG00000003269	0	0.759836	0.964182	0.0525639	0.8544	0.116537	0.882028	405.317	374.649	313.083	320.939	365.896	420.666	411.359	401.752	443.784	368.569	453.13	498.017	418.138	466.621	438.632	330.852	391.614	371.034	351.175	400.977	520.403	512.281	443.985	541.186	381.294	493.24	528.934	489.776	501.943	567.721
Sult2b1	sulfotransferase family, cytosolic, 2B, member 1	ENSMUSG00000003271	0	0.896234	0.962437	0.833023	0.954906	0.0153812	0.717804	65.9197	36.5729	43.2987	33.8339	55.2158	656.982	578.16	588.001	788.344	562.845	649.454	795.683	583.419	744.971	597.847	31.3885	63.2911	46.47	53.963	50.1221	669.698	688.549	540.461	961.69	465.24	943.7	977.872	889.76	865.979	1041.2
Car11	carbonic anhydrase 11	ENSMUSG00000003273	0	NA	0.573028	NA	0.718425	0.674575	1.37528	0.890806	0.892022	0.832667	0.966683	0.73621	0	1.25414	0	0	0	0.991533	1.14487	1.23344	1.80162	2.10881	0	0	2.90437	4.151	2.27828	0	1.10168	1.96889	0	0	1.25827	1.19398	1.02037	0	1.12198
Dlgap1	discs, large (Drosophila) homolog-associated protein 1	ENSMUSG00000003279	0	0.735187	0.880316	0.854449	1.10168	0.112987	0.626902	11.5805	21.4085	19.984	21.267	18.4053	8.66078	7.52486	4.87563	10.9038	5.55074	7.93226	13.7384	4.93378	15.3138	10.544	27.1468	14.2405	20.3306	29.8872	14.4291	9.95305	6.61007	4.92223	5.657	7.07973	17.6157	27.4616	19.387	14.1964	8.97583
Plag1	pleiomorphic adenoma gene 1	ENSMUSG00000003282	0	0.74473	0.936071	0.396707	1.15342	0.0921009	0.785228	117.586	118.639	164.035	119.869	160.494	147.233	136.702	140.418	148.292	114.345	89.2379	127.08	83.8742	125.213	97.0051	145.914	129.747	142.314	153.587	157.96	150.718	145.422	103.367	116.911	81.9226	134.634	158.8	105.098	108.501	163.809
Hck	hemopoietic cell kinase	ENSMUSG00000003283	1	0.239219	1.53896	0.18801	0.651771	0.012595	1.95071	26.7242	23.1926	23.3147	58.9677	13.2518	24.7451	45.1492	11.7015	44.7055	35.5247	258.79	217.525	186.25	184.666	125.474	17.8151	12.6582	20.3306	20.755	18.9856	66.8276	41.8638	54.1445	80.1409	12.1367	113.244	88.3547	84.6904	98.3606	97.6121
Mrpl4	mitochondrial ribosomal protein L4	ENSMUSG00000003299	0	0.809062	0.968871	0.941103	1.01115	0.794072	0.968989	209.34	255.118	194.844	218.47	220.863	246.214	248.32	205.752	209.353	278.647	232.019	196.917	196.118	214.393	209.826	208.691	260.285	243.967	210.871	208.842	221.811	217.031	237.251	228.166	265.996	232.779	216.111	189.788	229.17	218.786
Keap1	kelch-like ECH-associated protein 1	ENSMUSG00000003308	0	0.436086	0.936542	0.549488	0.948848	0.805679	1.02322	578.133	480.8	422.162	435.007	494.733	465.207	437.696	414.428	457.959	480.694	485.851	473.975	467.475	472.025	464.992	485.25	582.278	518.431	475.705	512.612	489.122	440.672	469.58	497.816	479.399	512.114	468.041	453.043	426.905	454.401
Ap1m2	adaptor protein complex AP-1, mu 2 subunit	ENSMUSG00000003309	0	0.0384135	0.817761	0.982999	1.00336	0.507451	1.07328	2196.73	1792.07	1527.11	1532.19	2115.87	935.364	827.735	892.24	871.213	1010.23	957.82	817.435	827.641	913.423	923.657	1818.84	2572.78	2405.55	2063.88	2357.26	821.838	852.699	903.721	925.863	1014.42	853.105	866.832	863.23	793.983	760.701
Glg1	golgi apparatus protein 1	ENSMUSG00000003316	0	0.958827	1.00559	0.55845	1.04618	3.98517e-07	0.766524	1873.37	1816.16	1935.95	1590.19	1787.52	1633.17	1708.14	1636.26	1913.62	1519.79	1517.04	1729.89	1515.9	1540.39	1547.86	1638.14	1866.3	1843.55	1772.48	1833.25	1721.88	1660.23	1563.3	1685.79	1412.91	1984.29	2071.56	1888.7	2063.54	2239.47
Atp8b3	ATPase, class I, type 8B, member 3	ENSMUSG00000003341	0	NA	1.49231	NA	0.85108	NA	0.787947	0	0	0.832667	0.966683	0	0	1.25414	0	0	0	0	0	0	0	0	0	0	0	0	0	0	1.10168	0	0.942834	0	0	0	0	0	1.12198
Btbd2	BTB (POZ) domain containing 2	ENSMUSG00000003344	0	0.47777	1.06145	6.01558e-05	0.778267	0.0792978	0.883282	265.46	224.79	221.489	232.971	243.686	189.3	219.475	202.826	225.708	217.589	197.315	207.221	196.118	207.187	207.717	218.871	226.266	228.719	232.456	213.399	265.889	273.216	260.878	292.278	262.962	256.686	218.499	222.44	239.31	215.42
Csnk1g2	casein kinase 1, gamma 2	ENSMUSG00000003345	0	0.119896	0.897546	0.0461187	0.882559	0.883025	0.987045	1033.34	856.341	756.894	820.714	854.74	857.417	836.514	876.638	826.507	810.408	797.192	817.435	842.442	830.549	773.932	869.547	1045.09	970.061	962.202	967.508	945.54	962.867	899.783	1076.72	882.944	864.429	759.373	839.762	834.544	815.678
Abhd17a	abhydrolase domain containing 17A	ENSMUSG00000003346	0	0.0244275	0.816339	0.171634	1.13633	7.20179e-07	1.45887	594.168	480.8	433.82	425.341	555.839	519.647	425.155	452.458	502.665	442.949	556.25	495.728	518.047	481.934	512.44	519.183	647.152	622.988	589.442	675.129	412.341	419.74	358.338	480.845	388.374	377.48	335.509	351.006	322.461	369.131
Mob3a	MOB kinase activator 3A	ENSMUSG00000003348	0	0.909398	1.02323	0.00987379	0.744841	0.969416	0.991887	122.04	158.78	119.904	120.835	125.892	154.657	173.072	182.349	169.009	160.971	259.782	291.941	414.437	225.203	212.989	121.312	125.791	129.971	136.983	118.47	241.717	233.556	232.329	240.423	185.084	300.726	282.974	291.825	255.535	279.373
Cacnb3	calcium channel, voltage-dependent, beta 3 subunit	ENSMUSG00000003352	1	0.627077	1.08335	1.92144e-16	0.468814	0.363209	0.898486	96.2071	112.395	88.2627	72.5012	119.266	126.2	131.685	145.294	146.111	125.447	194.34	261.03	244.222	225.203	216.153	100.104	91.7721	82.0485	107.926	72.1454	324.185	272.115	254.971	353.563	246.779	261.719	262.676	245.908	259.591	238.981
Ccdc65	coiled-coil domain containing 65	ENSMUSG00000003354	0	NA	1.14922	NA	1.40013	NA	0.818699	0	0	0	0.966683	0.73621	0	0	0	2.18076	0	0	0	0	0	0	0.848339	0	0	0	0	0	0	0	0	0	1.25827	0	0	0	0
Fkbp11	FK506 binding protein 11	ENSMUSG00000003355	0	0.774701	0.924247	0.000255252	1.78945	0.00185062	1.76956	33.8506	31.2208	40.8007	37.7006	47.1175	101.455	85.2818	115.065	78.5073	97.693	52.5512	37.7806	50.5712	47.743	57.9922	55.9904	40.3481	37.0308	40.6798	34.1741	39.8122	38.5588	57.0978	43.3703	83.9454	23.9071	23.8797	28.5703	40.5611	19.0736
Ddx23	DEAD (Asp-Glu-Ala-Asp) box polypeptide 23	ENSMUSG00000003360	0	0.0915493	0.909702	0.428788	0.95254	0.465651	1.0446	652.961	636.012	539.568	619.644	569.827	664.405	675.984	697.215	656.408	729.367	618.716	654.864	653.725	674.708	688.525	699.031	676.424	679.623	660.839	598.427	695.292	694.058	741.287	728.81	732.247	637.941	667.436	608.139	628.697	610.356
Pld3	phospholipase D family, member 3	ENSMUSG00000003363	0	0.0157885	0.68335	0.57437	1.1231	0.0803888	1.32086	285.949	172.16	190.681	125.669	290.067	108.878	119.144	104.338	122.122	126.557	117.001	135.094	145.546	118.907	118.093	234.141	378.955	325.29	281.438	348.576	90.9994	103.558	93.5223	106.54	120.355	108.211	109.846	85.7108	90.2484	84.1484
Grik5	glutamate receptor, ionotropic, kainate 5 (gamma 2)	ENSMUSG00000003378	0	0.455767	1.17785	0.645195	0.881333	0.037277	0.649652	51.6668	60.6575	67.446	66.7011	43.4364	27.2196	27.5912	23.403	35.9825	22.203	16.8561	18.3179	18.5017	27.9252	17.9249	50.052	41.1392	50.8265	55.6234	47.0844	49.7653	27.542	24.6111	29.2278	27.3075	20.1323	37.0135	31.6314	45.6312	21.3176
Cd79a	CD79A antigen (immunoglobulin-associated alpha)	ENSMUSG00000003379	0	0.747106	1.2651	0.187982	2.02454	0.00443926	3.64913	12.4713	22.3005	20.8167	3.86673	11.7794	6.18627	53.9282	18.5274	26.1691	14.4319	94.1956	42.3601	150.48	4.50406	9.48963	14.4218	7.12025	13.7958	12.453	5.31598	9.95305	4.40672	11.8133	18.8567	4.04556	26.4236	1.19398	16.3259	11.1543	7.85385
Rabac1	Rab acceptor 1 (prenylated)	ENSMUSG00000003380	0	0.199198	0.82481	0.895695	0.97365	0.163855	1.20428	98.8795	104.367	73.2747	76.368	108.223	85.3705	117.89	134.567	101.405	144.319	138.815	130.515	136.912	117.106	132.855	89.0756	131.329	115.449	110.417	114.673	100.952	124.49	136.838	102.769	134.515	105.694	82.3848	128.566	111.543	113.32
Etv3	ets variant 3	ENSMUSG00000003382	0	0.14935	1.18564	0.335964	1.11801	0.0491328	1.21138	620.001	638.688	519.584	587.743	512.402	1108.58	1136.25	978.051	1090.38	962.499	1278.09	1552.44	1412.29	1220.6	1184.09	466.586	475.474	488.661	480.686	511.853	1063.55	966.172	852.53	1174.77	659.427	1034.29	1182.04	938.737	1065.74	1258.86
Prkcsh	protein kinase C substrate 80K-H	ENSMUSG00000003402	0	0.322263	0.910831	0.86343	1.02083	0.978188	0.996048	1145.58	935.731	826.838	869.048	1049.84	1054.14	1054.73	1041.43	1196.15	1079.06	917.168	1016.64	938.651	1011.61	982.704	851.732	1157.44	1142.14	1038.58	1111.04	1049.34	1014.65	1056.31	1244.54	947.673	965.09	999.364	967.308	986.648	968.267
Elavl3	ELAV (embryonic lethal, abnormal vision, Drosophila)-like 3 (Hu antigen C)	ENSMUSG00000003410	0	NA	0.924959	NA	1.04132	0.821698	0.825981	0.890806	0.892022	0	0.966683	0.73621	0	2.50829	0.975126	0	2.2203	0.991533	1.14487	0	0.900812	0	0.848339	0.791139	0	0.8302	1.51885	0	2.20336	0	1.88567	1.01139	0	2.38797	1.02037	0	1.12198
Rab3b	RAB3B, member RAS oncogene family	ENSMUSG00000003411	0	NA	0.874753	0.22986	2.07915	0.910566	1.09452	1.78161	2.67607	0	3.86673	5.15347	1.23725	7.52486	6.82588	2.18076	0	2.9746	1.14487	0	2.70244	4.21761	5.09003	0.791139	1.45219	5.8114	3.0377	1.42186	0	0.984445	1.88567	2.02278	1.25827	2.38797	2.04073	2.02805	2.24396
St8sia6	ST8 alpha-N-acetyl-neuraminide alpha-2,8-sialyltransferase 6	ENSMUSG00000003418	0	NA	1.54992	0.968055	1.04216	0.105745	2.36926	6.23565	7.13617	9.992	12.5669	4.41726	3.71176	1.25414	0.975126	2.18076	4.44059	13.8815	11.4487	27.1358	0	3.16321	2.54502	3.16456	11.6175	3.3208	2.27828	2.84373	2.20336	2.95334	3.77133	0	10.0661	0	5.10183	0	3.36593
Fcgrt	Fc receptor, IgG, alpha chain transporter	ENSMUSG00000003420	0	0.936735	1.02315	4.56566e-05	1.87133	0.0124899	1.50719	34734.3	24282.6	13089.5	19387.8	12031.9	696.574	521.724	654.309	719.65	596.15	365.876	460.237	402.103	360.325	397.51	14427.7	21526.9	24775	16788.3	23621.2	348.357	304.063	321.914	386.562	320.611	269.269	273.422	267.336	251.479	243.469
Nosip	nitric oxide synthase interacting protein	ENSMUSG00000003421	0	0.0349933	0.816764	0.54403	0.931607	0.642441	1.0557	220.92	198.029	163.203	173.036	214.973	202.91	209.442	185.274	203.901	237.572	187.4	184.324	213.386	160.345	181.357	213.781	226.266	272.285	227.475	249.092	209.014	206.014	224.454	255.508	216.438	191.256	185.067	180.605	151.09	168.297
Pih1d1	PIH1 domain containing 1	ENSMUSG00000003423	0	0.306159	0.901351	0.572925	0.937484	0.680583	1.04791	200.431	197.137	194.844	198.17	230.434	196.723	180.597	172.597	195.178	224.25	209.213	159.137	203.518	169.353	187.684	212.085	232.595	239.611	234.947	215.677	176.311	197.201	242.174	186.681	226.551	168.608	188.649	157.136	192.665	178.395
Rps11	ribosomal protein S11	ENSMUSG00000003429	0	0.326554	0.881608	0.0272029	0.796166	0.303254	1.12386	6121.62	5548.38	3577.97	4903.98	4446.71	2887.75	2681.36	3284.22	2939.66	3691.24	3057.89	2850.72	3070.04	3039.34	3506.94	5274.97	5291.93	6160.9	5431.17	5764.8	3405.37	3463.68	4139.59	3612.94	4857.71	2870.11	2569.45	3058.04	2905.19	2398.79
Supt5	suppressor of Ty 5	ENSMUSG00000003435	0	0.112074	0.902965	0.0887532	0.902283	0.0187692	0.87731	1100.15	1128.41	910.105	951.216	1038.79	914.331	895.459	865.912	1011.87	928.084	886.43	912.459	950.985	892.705	937.364	1057.88	1210.44	1232.91	1041.07	1136.1	1053.6	986.003	977.554	1125.74	973.969	1043.1	1093.69	988.735	1061.69	1033.34
Dll3	delta-like 3 (Drosophila)	ENSMUSG00000003436	0	NA	0.990097	0.77781	0.851583	0.282245	0.583901	15.1437	14.2723	17.486	9.66683	11.0432	12.3725	8.77901	10.7264	4.36152	2.2203	0	0	0	5.40487	4.21761	12.7251	7.12025	9.43921	23.2456	15.9479	7.10932	7.71175	14.7667	2.8285	13.1481	2.51653	5.96991	4.08147	4.05611	4.48791
Paf1	Paf1, RNA polymerase II complex component	ENSMUSG00000003437	0	0.380708	0.916882	0.451545	0.925814	0.458882	1.07432	682.358	669.908	467.126	557.776	602.956	369.939	343.635	367.622	414.344	385.221	373.808	412.152	426.772	408.969	408.054	572.629	740.506	706.489	605.216	624.248	449.309	383.384	413.467	426.161	364.101	395.096	362.971	370.393	395.47	363.521
Timm50	translocase of inner mitochondrial membrane 50	ENSMUSG00000003438	0	0.556573	0.919438	0.874449	1.02686	0.119288	1.18714	237.845	228.358	238.143	247.471	239.268	294.466	280.928	325.692	275.866	371.9	283.578	227.829	300.96	326.094	247.785	275.71	232.595	285.355	242.418	259.723	250.248	247.878	349.478	265.879	391.408	231.521	234.021	261.214	241.338	198.59
Med29	mediator complex subunit 29	ENSMUSG00000003444	0	0.19943	0.844106	0.124812	0.810822	0.676553	1.07183	137.184	114.179	94.924	120.835	140.616	59.3882	75.2486	82.8857	74.1458	93.2525	63.4581	81.2856	80.1739	88.2796	75.917	125.554	165.348	155.384	113.737	160.239	88.1556	103.558	99.429	82.9694	103.162	67.9464	72.833	74.4868	73.0099	74.0506
Bicd1	bicaudal D homolog 1 (Drosophila)	ENSMUSG00000003452	0	0.810974	0.95376	0.674637	1.0772	0.000238331	0.647307	432.932	314.884	542.066	346.073	458.659	392.209	452.746	451.483	380.542	307.511	274.655	274.768	188.717	340.507	315.267	451.316	507.911	363.773	440.006	436.67	355.466	389.994	397.716	356.391	340.839	379.996	361.777	426.513	486.733	512.744
Ncstn	nicastrin	ENSMUSG00000003458	0	0.27736	0.868233	0.896872	1.02219	0.0104797	0.770376	1824.37	1449.54	1548.76	1205.45	1822.12	1536.67	1344.44	1283.27	1584.32	1289.99	1176.95	1364.68	1158.2	1292.67	1197.8	1502.41	2155.85	1839.19	1646.29	1909.2	1498.65	1366.08	1252.21	1739.53	1028.58	1488.53	1751.57	1503	1600.13	1708.77
Pex19	peroxisomal biogenesis factor 19	ENSMUSG00000003464	0	0.131225	0.881976	0.865689	1.02005	0.542623	0.947323	1054.71	822.444	774.38	827.481	845.169	725.031	659.68	634.807	646.595	699.393	663.335	664.023	553.816	644.981	667.437	876.334	1117.09	1019.43	850.125	1038.89	654.058	668.719	652.687	689.211	632.119	675.689	679.376	607.118	685.482	728.164
Phyhip	phytanoyl-CoA hydroxylase interacting protein	ENSMUSG00000003469	0	NA	0.789416	NA	1.29312	0.449082	0.584355	0	1.78404	0.832667	0.966683	0.73621	7.42352	0	0	1.09038	0	0.991533	0	1.23344	0	0	0.848339	0.791139	0.726093	4.151	0	1.42186	1.10168	0	1.88567	1.01139	1.25827	1.19398	2.04073	0	2.24396
Crhr2	corticotropin releasing hormone receptor 2	ENSMUSG00000003476	0	NA	1.70675	NA	0.703757	NA	1	1.78161	0	0.832667	1.93337	0	0	0	0	0	0	0	0	0	0	0	0	0	0.726093	0	0	0	0	1.96889	0	0	0	0	0	0	0
Inmt	indolethylamine N-methyltransferase	ENSMUSG00000003477	0	NA	0.401177	NA	0.783227	NA	0.750312	0.890806	0	0.832667	0.966683	0	0	0	0	0	0	0	0	0	0	0	2.54502	3.16456	1.45219	1.6604	0.759425	0	0	0	0.942834	0	1.25827	0	0	0	0
Cyp4f18	cytochrome P450, family 4, subfamily f, polypeptide 18	ENSMUSG00000003484	0	NA	0.92192	0.132237	2.00072	0.0323114	2.4261	16.9253	24.9766	10.8247	30.9339	11.7794	6.18627	16.3039	5.85075	7.63265	12.2116	14.873	10.3038	30.8361	2.70244	5.27202	22.9051	11.8671	20.3306	26.5664	22.0233	1.42186	3.30504	2.95334	11.314	1.01139	2.51653	2.38797	6.1222	5.07013	5.60989
Impdh1	inosine 5'-phosphate dehydrogenase 1	ENSMUSG00000003500	0	0.78019	0.947775	0.529548	0.90381	0.993543	0.997604	94.4255	123.991	116.573	130.502	120.002	133.623	150.497	156.995	136.297	121.006	100.145	109.907	90.0414	92.7836	93.8419	129.796	121.835	115.449	132.832	118.47	135.077	110.168	160.465	131.054	234.643	98.1448	87.1607	92.8534	114.585	94.2462
Psg18	pregnancy specific glycoprotein 18	ENSMUSG00000003505	0	NA	0.987691	0.0548165	2.74688	0.712267	1.26469	3.56323	3.56809	4.16334	2.90005	1.47242	4.94902	5.01658	5.85075	3.27114	6.66089	1.98307	9.15894	3.70033	3.60325	1.0544	0.848339	5.53797	1.45219	4.151	3.79713	5.68746	0	0.984445	0.942834	0	0	1.19398	2.04073	3.04208	7.85385
Dusp3	dual specificity phosphatase 3 (vaccinia virus phosphatase VH1-related)	ENSMUSG00000003518	0	0.548755	0.889959	0.0350733	1.40739	0.98817	0.995613	678.795	402.302	577.871	399.24	627.987	108.878	150.497	147.244	110.128	117.676	116.009	114.487	111.01	110.8	83.2978	469.131	829.113	601.931	513.894	609.819	90.9994	80.4226	98.4445	101.826	75.8543	111.986	71.639	109.179	131.823	112.198
Prodh	proline dehydrogenase	ENSMUSG00000003526	0	0.503381	0.900128	0.598832	1.08622	0.680583	0.940098	647.616	508.452	535.405	380.873	712.651	546.866	410.105	472.936	606.251	628.344	585.004	628.532	641.391	548.594	545.126	493.733	607.595	721.011	636.763	640.196	563.058	418.638	475.487	510.073	486.479	687.013	668.63	640.79	519.182	622.698
Dgcr14	DiGeorge syndrome critical region gene 14	ENSMUSG00000003527	0	0.260002	0.880626	0.508218	0.919915	0.827178	1.03017	117.586	101.69	127.398	109.235	114.849	89.0823	102.84	118.965	138.478	121.006	113.035	128.225	146.78	138.725	120.202	116.222	116.297	143.04	137.813	135.178	136.499	124.49	129.947	117.854	117.321	118.277	133.726	118.363	134.866	121.174
Slc25a1	solute carrier family 25 (mitochondrial carrier, citrate transporter), member 1	ENSMUSG00000003528	0	0.313478	0.90995	0.215005	0.898665	0.0165883	0.834841	1079.66	835.824	777.711	940.583	992.411	685.439	657.171	776.2	775.26	834.831	651.437	619.373	682.095	712.542	593.629	957.774	1094.14	1106.57	947.258	978.899	767.807	774.48	764.914	939.062	904.183	814.098	810.714	736.705	757.478	790.995
Dgcr6	DiGeorge syndrome critical region gene 6	ENSMUSG00000003531	0	0.27455	0.853896	0.0284515	0.759517	0.924956	0.982349	254.771	186.433	168.199	133.402	241.477	127.437	121.652	143.343	173.37	135.438	190.374	206.076	187.484	181.964	178.194	200.208	244.462	250.502	214.192	246.813	183.421	179.574	190.982	224.394	148.674	184.965	224.469	193.87	178.469	179.517
Ddr1	discoidin domain receptor family, member 1	ENSMUSG00000003534	0	0.616868	0.910958	0.988198	0.996581	0.204053	0.836857	522.013	465.635	467.126	373.14	594.122	700.286	754.995	769.374	797.067	683.851	547.326	729.281	529.148	671.105	651.621	479.311	542.721	546.022	547.932	547.546	892.931	808.632	594.605	984.318	440.966	710.92	776.089	603.037	812.235	844.85
Ier3	immediate early response 3	ENSMUSG00000003541	0	0.685728	1.10675	0.392862	0.832426	0.0172282	1.5169	63.2473	130.235	54.956	50.2675	60.3692	49.4902	62.7072	47.7812	61.0612	76.6002	64.4496	81.2856	71.5398	90.0812	81.189	65.3221	60.9177	63.1701	67.2462	66.8294	85.3119	56.1856	75.8023	72.5982	69.7859	44.0393	57.3112	59.1813	54.7574	38.1473
Fosb	FBJ osteosarcoma oncogene B	ENSMUSG00000003545	0	0.00011908	2.6633	0.311463	0.744104	0.143108	0.682187	891.697	1450.43	479.616	1164.85	575.716	1770.51	970.707	1183.8	1499.27	943.626	2925.02	3343.01	2385.48	2065.56	1913.74	401.264	200.949	389.186	278.947	362.246	2195.36	2461.15	1645.99	1734.81	638.187	3806.26	3384.94	3981.47	4088.56	3571.26
Klc4	kinesin light chain 4	ENSMUSG00000003546	0	0.724496	0.934267	0.964755	1.01064	0.102144	0.807427	1482.3	1234.56	925.093	1009.22	1247.88	1732.16	1637.91	1476.34	1867.82	1560.87	1571.58	1828.35	1529.47	1660.2	1560.52	968.803	1507.12	1387.56	1126.58	1328.24	1780.17	1671.25	1484.54	2234.52	1016.45	1901.24	2119.32	1846.86	1963.16	2287.71
Ercc1	excision repair cross-complementing rodent repair deficiency, complementation group 1	ENSMUSG00000003549	0	0.0439931	0.743029	0.941767	0.983531	0.161388	0.81632	40.9771	57.0894	49.1274	37.7006	48.5899	75.4725	53.9282	96.5375	59.9708	71.0495	42.6359	49.2293	57.9719	54.9495	63.2642	61.9287	63.2911	60.9918	69.7368	60.754	73.937	73.8125	64.9734	78.2552	74.8429	56.622	65.6691	64.2831	80.1081	60.5868
Cyp17a1	cytochrome P450, family 17, subfamily a, polypeptide 1	ENSMUSG00000003555	1	NA	1.62421	0.000831697	0.257923	6.50053e-06	0.214514	0.890806	1.78404	0	0	0	2.47451	1.25414	2.92538	3.27114	2.2203	1.98307	4.57947	2.46689	3.60325	11.5984	0	0	0	0	0	15.6405	9.91511	15.7511	13.1997	3.03417	30.1984	15.5218	30.611	21.2946	26.9275
As3mt	arsenic (+3 oxidation state) methyltransferase	ENSMUSG00000003559	0	0.154678	0.885304	0.00053833	0.783059	0.113117	0.886714	384.828	285.447	272.282	316.105	327.614	337.77	307.265	279.861	274.776	329.714	375.791	364.068	329.33	368.432	375.367	330.852	375.791	377.569	332.08	374.397	352.622	387.791	417.405	390.333	398.488	431.585	427.446	431.615	372.148	387.082
Homer3	homer scaffolding protein 3	ENSMUSG00000003573	0	0.684191	0.929378	0.0275012	0.60505	0.34479	0.780939	164.799	146.292	149.88	106.335	145.77	9.89803	7.52486	9.75126	14.1749	21.0928	15.8645	10.3038	9.86755	12.6114	13.7072	139.976	172.468	145.945	153.587	156.442	22.7498	22.0336	22.6422	19.7995	20.2278	7.5496	7.1639	20.4073	21.2946	23.5615
Crtc1	CREB regulated transcription coactivator 1	ENSMUSG00000003575	0	0.0385017	1.26565	0.0657364	0.797153	1.75226e-05	0.626049	207.558	239.062	273.115	202.037	205.403	98.9803	94.0608	109.214	109.038	76.6002	67.4242	89.2997	101.142	65.7593	85.4066	171.364	144.778	186.606	183.474	202.767	123.702	144.32	113.211	108.426	126.424	134.634	121.786	120.403	149.062	124.54
Rnf215	ring finger protein 215	ENSMUSG00000003581	0	0.488958	0.926752	0.23647	0.883851	0.131858	0.871273	135.403	117.747	131.561	109.235	122.211	102.692	101.586	117.015	107.948	121.006	122.95	136.239	123.344	119.808	120.202	128.947	136.867	119.079	146.115	135.937	125.124	125.591	113.211	141.425	119.344	140.926	137.308	133.668	149.062	152.589
Sec14l2	SEC14-like lipid binding 2	ENSMUSG00000003585	0	0.54238	1.14085	0.784428	0.937384	0.860684	1.04047	375.03	373.757	236.477	304.505	229.698	392.209	344.89	249.632	472.134	333.044	480.893	456.802	350.298	394.556	440.74	212.933	312.5	277.368	245.739	278.709	366.841	451.688	318.96	515.73	258.916	421.519	481.175	292.845	371.134	474.597
Aven	apoptosis, caspase activation inhibitor	ENSMUSG00000003604	0	0.77185	1.04439	0.143017	1.17561	0.962949	1.00876	152.328	154.32	166.533	174.97	182.58	168.267	215.713	179.423	175.551	183.174	149.721	107.618	146.78	170.253	163.432	159.488	178.006	150.301	151.927	156.442	136.499	147.625	147.667	153.682	194.187	118.277	127.756	161.218	162.244	161.565
Cp	ceruloplasmin	ENSMUSG00000003617	0	NA	1.21026	0.392186	1.73484	0.648698	1.33347	6.23565	12.4883	4.996	9.66683	1.47242	0	5.01658	0	4.36152	5.55074	5.9492	3.4346	11.101	0	1.0544	6.78671	2.37342	6.53484	4.9812	6.83483	1.42186	1.10168	0.984445	1.88567	1.01139	3.7748	1.19398	3.0611	4.05611	2.24396
Crot	carnitine O-octanoyltransferase	ENSMUSG00000003623	0	0.312149	0.879203	0.205646	1.15711	0.0922977	0.836862	3075.06	2820.57	2420.56	2462.14	2569.37	1480.99	1410.91	1293.99	1464.38	1076.84	915.185	1061.29	788.171	872.887	998.52	2585.74	3572.78	3051.04	2796.11	3188.07	1224.23	1171.08	946.052	1492.51	972.958	1053.17	1149.81	1016.29	1025.18	1303.74
Rps6ka1	ribosomal protein S6 kinase polypeptide 1	ENSMUSG00000003644	0	0.757392	0.972979	0.569124	1.04412	0.0782374	0.901965	2135.26	2073.06	1822.71	1806.73	1992.18	2707.11	2532.12	2474.87	2891.69	2753.17	2287.47	2524.43	2410.15	2562.81	2292.27	1847.68	2116.3	2027.25	2027.35	2084.62	2781.17	2610.98	2345.93	2813.42	2247.31	2628.52	2725.86	2508.06	2647.62	2884.61
Calb2	calbindin 2	ENSMUSG00000003657	0	NA	0.804267	NA	1.14884	NA	1	0	0	0.832667	0	0	0	0	1.95025	0	0	0	0	0	0	0	0	0	1.45219	0.8302	0	0	0	0	0	1.01139	0	0	0	0	0
Snrnp200	small nuclear ribonucleoprotein 200 (U5)	ENSMUSG00000003660	0	0.155354	0.945952	0.0177452	1.08486	0.0481921	0.934531	2010.55	1920.52	1787.74	1935.3	1969.36	2001.88	1859.9	1964.88	2008.48	2019.36	1900.77	1772.25	1815.63	1811.53	1900.03	1991.05	2070.41	2085.34	2032.33	1992.73	1815.72	1725.23	1862.57	1782.9	1897.37	1873.56	2058.43	1921.35	1967.21	2027.41
Ciao1	cytosolic iron-sulfur protein assembly 1	ENSMUSG00000003662	0	0.636434	0.946254	0.949703	1.00979	0.50743	1.07174	346.524	265.823	219.824	239.737	267.244	210.333	258.354	244.757	240.974	260.885	243.917	223.249	256.556	238.715	253.057	285.042	293.512	272.285	280.608	284.025	213.28	229.149	247.096	234.766	276.11	213.905	232.827	257.132	211.932	216.542
Has1	hyaluronan synthase1	ENSMUSG00000003665	0	NA	0.654432	NA	1.28976	NA	0.982326	0.890806	0	0	0	0	1.23725	0	0	0	0	0	0	0	0.900812	0	0	0	0.726093	0.8302	1.51885	0	0	0	0	0	0	0	0	1.01403	0
Taf6l	TATA-box binding protein associated factor 6 like	ENSMUSG00000003680	0	0.817846	0.96952	0.895888	0.981002	0.324511	1.10623	297.529	264.038	228.983	254.238	279.024	190.537	205.68	235.005	207.172	229.801	210.205	249.581	199.818	212.592	225.642	244.322	316.456	296.972	256.532	250.61	207.592	176.269	259.894	212.138	232.62	213.905	200.589	190.809	181.511	206.444
Insig2	insulin induced gene 2	ENSMUSG00000003721	0	0.992432	0.99709	1.67995e-06	1.7825	1.09044e-06	1.79374	281.495	201.597	222.322	228.137	253.256	565.425	590.702	417.354	549.551	561.735	534.436	705.238	524.214	761.186	493.461	199.36	259.494	249.05	232.456	249.851	324.185	311.775	243.158	417.675	198.233	339.732	343.867	313.253	278.857	397.18
Kpna6	karyopherin (importin) alpha 6	ENSMUSG00000003731	0	0.977702	0.997281	0.182847	1.08229	0.168907	1.08042	650.289	607.467	610.345	627.377	698.663	601.305	575.652	599.702	537.557	649.437	665.318	583.882	557.517	590.032	605.227	603.169	666.93	645.497	645.065	644.752	578.699	540.924	560.149	499.702	564.356	543.571	544.456	559.161	550.617	583.429
Man1a	mannosidase 1, alpha	ENSMUSG00000003746	0	0.199607	0.887642	2.0794e-08	1.46897	0.00952256	0.822412	2829.2	2368.32	2413.07	2150.87	2721.03	2465.85	2330.2	2359.8	2499.15	2070.43	1463.5	1668.07	1481.37	1652.09	1688.1	2282.88	3337.81	2921.8	2642.53	2885.06	1610.97	1742.86	1488.48	1701.81	1426.06	1957.86	1998.73	1728.5	1922.59	2073.42
Itpkc	inositol 1,4,5-trisphosphate 3-kinase C	ENSMUSG00000003752	0	0.414981	1.15678	0.499212	0.890989	0.00526241	0.698283	358.995	462.959	312.25	304.505	349.7	751.013	724.895	631.882	787.254	688.292	608.801	817.435	672.227	703.534	670.6	282.497	347.31	310.768	293.891	308.327	985.352	865.92	694.034	1052.2	431.864	934.892	1030.41	826.497	1052.56	1150.03
Coq8b	coenzyme Q8B	ENSMUSG00000003762	0	0.427939	0.902355	0.984478	0.996288	0.0192234	0.786723	208.449	193.569	175.693	149.836	214.237	162.08	140.464	166.747	153.743	155.421	146.747	166.006	165.282	165.749	151.834	170.516	244.462	230.898	185.135	214.158	143.608	179.574	147.667	189.51	120.355	206.356	208.947	178.564	213.96	205.322
Brd8	bromodomain containing 8	ENSMUSG00000003778	0	0.453186	1.05261	0.539776	1.04243	0.060083	1.10507	832.904	924.135	964.228	858.415	926.889	1097.44	1117.44	1030.71	1042.4	983.591	977.651	1007.48	994.156	942.249	1087.09	889.059	787.183	859.694	872.54	875.618	1042.23	1053.2	1007.09	873.064	1083.2	883.303	893.099	884.658	979.55	886.363
Kif20a	kinesin family member 20A	ENSMUSG00000003779	0	0.577067	1.10101	0.889053	0.972807	0.379625	1.13265	194.196	291.691	258.959	355.739	270.189	382.311	471.558	446.608	402.35	450.72	373.808	314.839	350.298	335.102	377.476	290.98	169.304	233.076	308.834	241.497	405.231	401.011	501.083	367.705	538.06	298.209	315.211	363.251	300.152	267.031
Farsa	phenylalanyl-tRNA synthetase, alpha subunit	ENSMUSG00000003808	0	0.709366	0.951516	0.817968	0.968794	0.365066	1.09763	225.374	234.602	229.816	260.038	264.299	303.127	302.249	357.871	297.673	307.511	296.468	253.016	323.162	313.483	309.994	288.435	272.152	233.802	259.853	224.031	329.873	336.012	337.665	251.737	368.146	237.812	236.409	303.049	313.334	268.153
Gcdh	glutaryl-Coenzyme A dehydrogenase	ENSMUSG00000003809	0	0.733102	0.960449	0.0324793	0.838618	0.325076	1.09381	261.006	283.663	231.481	252.304	278.287	266.01	234.525	256.458	254.058	301.96	301.426	279.348	265.19	287.359	292.07	322.369	283.228	262.12	248.23	246.813	281.529	279.826	344.556	291.336	366.123	281.852	244.766	265.295	264.661	247.957
Mast2	microtubule associated serine/threonine kinase 2	ENSMUSG00000003810	0	0.220644	1.1659	0.613447	1.07142	0.0185179	0.791967	715.318	751.974	855.149	693.112	678.786	1539.14	1645.44	1316.42	1635.57	1258.91	1294.94	1664.64	1436.96	1406.17	1409.74	583.657	720.727	600.479	665.82	594.63	1660.74	1502.69	1177.4	1575.47	986.106	1688.59	1925.89	1564.22	1898.26	2043.12
Dnase2a	deoxyribonuclease II alpha	ENSMUSG00000003812	0	0.0966961	0.754184	0.153259	0.757255	0.961507	1.01512	84.6266	74.0378	56.6214	41.5674	83.1918	32.1686	42.6409	26.3284	33.8018	37.745	48.5851	33.2012	57.9719	43.239	40.0673	84.8339	113.924	77.692	83.8502	94.1688	36.9685	41.8638	41.3467	53.7415	52.5923	46.5559	38.2075	42.8554	49.6873	41.5132
Rad23a	RAD23 homolog A, nucleotide excision repair protein	ENSMUSG00000003813	0	0.0150342	0.852865	0.162138	0.909762	0.898828	1.01189	339.397	315.776	294.764	308.372	294.484	350.143	362.448	383.224	365.277	379.671	344.062	351.474	346.598	348.614	337.409	382.601	335.443	356.512	385.213	360.727	359.732	393.299	424.296	381.848	460.183	322.116	333.121	375.495	362.008	310.788
Calr	calreticulin	ENSMUSG00000003814	0	0.0457008	0.847817	8.41811e-12	1.54156	0.0612067	1.14794	7765.16	6340.49	5581.37	5719.86	7514.5	7789.75	7168.69	7766.88	7792.94	8230.64	7748.83	7296.24	7765.76	7699.24	6788.25	7291.47	9347.3	7560.81	7245.98	7411.23	4662.29	4519.09	5309.11	5480.69	5120.67	6425.97	6380.64	6697.69	6435.01	6535.52
Syce2	synaptonemal complex central element protein 2	ENSMUSG00000003824	0	0.869565	0.957155	0.751592	0.922507	0.8645	1.04676	63.2473	58.8734	69.1114	84.1014	65.5227	37.1176	50.1658	58.5075	51.2478	57.7277	36.6867	33.2012	30.8361	41.4373	43.2305	63.6254	69.6202	61.7179	90.4918	70.6266	42.6559	53.9823	69.8956	31.1135	78.8885	40.2645	29.8496	37.7536	42.5891	26.9275
Nfat5	nuclear factor of activated T cells 5	ENSMUSG00000003847	0	0.00435198	1.5595	0.708661	1.08145	5.92439e-05	0.584292	1313.05	1478.08	1769.42	1249.92	1142.6	1703.7	1941.41	1509.49	1842.74	1207.84	1324.69	1717.3	1192.74	1529.58	1369.67	883.969	889.24	842.268	890.804	922.702	1942.27	1792.43	1147.86	1849.84	848.557	2194.42	2516.92	2126.44	2460.03	3009.15
Nob1	NIN1/RPN12 binding protein 1 homolog	ENSMUSG00000003848	0	0.770049	1.04811	0.022358	0.780429	0.345889	1.12245	118.477	151.644	141.553	140.169	135.463	100.218	146.735	134.567	138.478	128.777	125.925	137.384	145.546	165.749	160.269	146.763	115.506	129.971	136.153	127.583	152.14	136.608	193.936	138.597	210.369	124.568	136.114	132.648	140.95	120.052
Nqo1	NAD(P)H dehydrogenase, quinone 1	ENSMUSG00000003849	0	0.147891	0.833364	0.000109457	0.689139	0.889493	1.02077	130.949	107.043	114.908	146.936	167.856	202.91	171.818	163.821	182.093	222.03	315.307	238.132	241.755	281.954	263.601	145.914	193.829	142.314	151.927	170.111	234.608	268.81	328.805	276.25	257.905	245.362	272.228	277.54	267.703	252.445
Ppfia3	protein tyrosine phosphatase, receptor type, f polypeptide (PTPRF), interacting protein (liprin), alpha 3	ENSMUSG00000003863	0	0.897689	1.03698	0.00575418	0.645974	0.55161	0.891695	122.04	77.6059	87.43	59.9344	150.187	121.251	121.652	128.717	118.851	133.218	194.34	192.338	199.818	197.278	168.704	71.2604	111.551	102.379	84.6804	110.876	233.186	202.709	154.558	259.279	125.412	245.362	204.171	234.684	184.553	201.956
Gys1	glycogen synthase 1, muscle	ENSMUSG00000003865	0	0.792371	0.959843	0.566322	0.918313	0.712066	0.946326	123.822	128.451	107.414	103.435	129.573	74.2352	79.0111	97.5126	97.0437	112.125	78.3311	87.0099	104.843	86.4779	82.2434	117.071	136.076	121.258	106.266	137.456	105.218	95.8461	102.382	100.883	100.128	111.986	108.652	79.5886	87.2063	77.4165
Ruvbl2	RuvB-like protein 2	ENSMUSG00000003868	0	0.439126	0.899153	0.73276	1.05308	0.665594	1.05959	286.84	316.668	293.931	341.239	281.969	439.225	403.834	471.961	430.7	560.625	380.749	311.404	381.134	398.159	421.761	359.696	297.468	346.346	365.288	322.756	392.435	377.876	465.643	353.563	598.743	358.606	376.105	355.088	398.513	298.446
Lin7b	lin-7 homolog B (C. elegans)	ENSMUSG00000003872	0	NA	1.34028	NA	2.09741	0.974083	0.966701	2.67242	2.67607	1.66533	0.966683	4.41726	9.89803	3.76243	0.975126	0	1.11015	0.991533	2.28973	1.23344	1.80162	2.10881	1.69668	2.37342	0.726093	0.8302	3.0377	0	1.10168	0.984445	0.942834	2.02278	1.25827	1.19398	3.0611	2.02805	1.12198
Bax	BCL2-associated X protein	ENSMUSG00000003873	0	0.2612	0.845954	0.742177	0.939689	0.839706	1.03821	305.547	204.273	190.681	184.636	243.686	133.623	127.923	173.572	150.472	202.047	162.611	130.515	164.048	146.832	138.127	216.326	323.576	286.081	252.381	258.205	154.983	158.642	162.433	154.625	209.358	148.475	128.95	168.361	138.922	129.027
Il7r	interleukin 7 receptor	ENSMUSG00000003882	1	0.988785	0.988641	0.778983	1.21185	0.00793955	2.6067	9.79887	20.5165	4.16334	5.8001	6.62589	2.47451	6.27072	3.9005	3.27114	4.44059	36.6867	46.9396	85.1076	21.6195	8.43522	11.8767	9.49367	8.71312	6.6416	10.632	1.42186	3.30504	2.95334	6.59984	1.01139	21.3905	15.5218	10.2037	6.08416	16.8297
Tfam	transcription factor A, mitochondrial	ENSMUSG00000003923	0	0.696333	0.954035	0.466315	1.07732	0.000671187	1.30277	464.11	462.067	502.931	533.609	496.206	579.035	697.304	620.18	576.811	668.309	606.818	498.017	551.35	625.163	642.131	555.662	521.36	503.909	521.366	476.16	538.887	544.229	641.858	478.017	708.985	403.903	453.713	465.287	513.098	405.034
Zfp81	zinc finger protein 81	ENSMUSG00000003929	0	0.69323	1.06269	0.919284	0.98166	0.346932	1.12773	144.311	206.057	228.151	208.804	187.734	159.606	161.785	174.548	147.201	155.421	169.552	117.921	162.815	138.725	153.943	212.085	149.525	174.988	196.757	184.54	160.671	169.659	172.278	131.054	181.039	124.568	130.144	141.831	150.076	109.954
Efnb3	ephrin B3	ENSMUSG00000003934	0	NA	1.41474	0.760942	0.870669	0.136094	0.620227	8.90806	17.8404	14.988	10.6335	5.88968	6.18627	20.0663	10.7264	7.63265	6.66089	8.92379	4.57947	9.86755	9.00812	9.48963	3.39335	7.91139	10.1653	6.6416	11.3914	11.3749	13.2201	13.7822	7.54267	13.1481	11.3244	13.1338	14.2851	12.1683	19.0736
Mmd	monocyte to macrophage differentiation-associated	ENSMUSG00000003948	0	0.535791	1.06203	2.29492e-11	0.638758	0.000665645	0.785802	587.932	497.748	551.226	565.51	555.102	252.4	280.928	322.767	271.504	307.511	379.757	280.493	373.734	374.738	372.204	591.292	526.898	490.839	525.517	463.25	447.887	423.045	445.954	425.218	513.786	459.267	405.954	466.308	480.649	457.767
Hlf	hepatic leukemia factor	ENSMUSG00000003949	1	0.867158	0.929167	0.00648747	0.404211	3.8258e-14	0.181889	7.12645	11.5963	20.8167	14.5002	11.7794	3.71176	5.01658	7.80101	2.18076	1.11015	6.94073	8.01407	16.0348	8.10731	8.43522	12.7251	18.9873	10.8914	16.604	12.1508	17.0624	5.50839	9.84445	15.0853	10.1139	46.5559	53.7292	40.8147	69.9678	62.8308
Fam162a	family with sequence similarity 162, member A	ENSMUSG00000003955	0	0.0354109	0.73802	4.76135e-07	1.79997	0.144867	1.22705	158.564	148.076	143.219	153.703	193.623	259.823	238.287	348.12	252.968	337.485	181.45	141.964	186.25	207.187	175.031	161.184	302.215	222.911	202.569	195.932	115.171	142.117	182.122	174.424	175.982	133.376	138.502	161.218	143.992	148.101
Rpl8	ribosomal protein L8	ENSMUSG00000003970	0	0.08187	0.840991	0.0652932	0.847232	0.66322	1.04886	3898.17	4180.91	3766.15	4393.58	4537.26	4623.62	4619.01	5103.81	4687.54	5965.94	4350.84	4119.23	4340.49	4728.36	5041.1	5076.46	4543.51	5097.17	5285.88	4723.63	5290.76	5037.98	6445.16	5388.29	7367.98	4392.61	4194.46	4825.31	4607.74	3502.82
Grm3	glutamate receptor, metabotropic 3	ENSMUSG00000003974	0	NA	1.1304	NA	1.17793	NA	1.1364	0	1.78404	0	0	0	0	1.25414	0	0	0	0	2.28973	0	0	0	0	0	0	0.8302	0	0	0	0	0	0	0	0	0	0	1.12198
Ssbp2	single-stranded DNA binding protein 2	ENSMUSG00000003992	0	0.372218	1.16008	0.526671	0.884087	0.790105	0.946609	60.5748	69.5777	68.2787	68.6345	68.4675	45.7784	58.9448	39.005	37.0729	41.0755	58.5004	46.9396	48.1043	31.5284	48.5025	61.0804	62.5	50.1004	53.1328	62.2729	56.8746	60.5923	52.1756	37.7133	44.5012	59.1385	44.1774	49.998	38.533	54.9769
Fancl	Fanconi anemia, complementation group L	ENSMUSG00000004018	0	0.296151	1.16401	0.615623	0.919039	0.740835	1.0577	89.9715	105.259	108.247	126.636	109.695	112.59	89.0442	82.8857	90.5015	78.8205	92.2125	66.4023	94.9752	86.4779	88.5699	111.981	83.0696	92.9399	86.3408	88.8528	75.3588	106.863	94.5068	88.6264	124.401	84.3038	74.0269	87.7515	96.3325	61.7088
Brinp2	bone morphogenic protein/retinoic acid inducible neural-specific 2	ENSMUSG00000004031	0	NA	0.631	NA	1	NA	1	0	0.892022	0	0	1.47242	0	0	0	0	0	0	0	0	0	0	0	0	0.726093	3.3208	2.27828	0	0	0	0	0	0	0	0	0	0
Gstm5	glutathione S-transferase, mu 5	ENSMUSG00000004032	0	0.979777	1.00693	0.183215	1.24403	0.213712	0.817106	254.771	234.602	134.892	203.003	159.758	162.08	145.481	135.542	150.472	175.403	115.018	82.4305	86.3411	118.907	95.9507	184.938	209.652	198.95	183.474	201.248	71.0932	105.761	164.402	119.74	149.686	118.277	103.877	133.668	123.711	134.637
Gstm7	glutathione S-transferase, mu 7	ENSMUSG00000004035	1	0.848611	1.05984	0.000424891	0.444309	0.77487	0.91324	44.5403	43.7091	25.8127	43.5007	39.0191	11.1353	10.0332	7.80101	14.1749	12.2116	19.8307	14.8833	13.5679	14.413	24.2513	40.7203	34.8101	39.9351	24.0758	44.8061	22.7498	38.5588	22.6422	21.6852	24.2734	15.0992	27.4616	13.2648	22.3086	17.9517
Gstm3	glutathione S-transferase, mu 3	ENSMUSG00000004038	0	0.715189	0.913123	7.19524e-05	0.548627	0.00126024	1.64491	61.4656	60.6575	48.2947	67.6678	58.1606	64.3372	71.4862	55.5822	81.7784	64.3886	195.332	93.8791	76.4735	128.816	83.2978	62.7771	65.6645	64.6223	61.4348	69.8671	100.952	129.998	136.838	113.14	138.56	71.7212	76.4149	56.1202	81.1221	65.0747
Stat3	signal transducer and activator of transcription 3	ENSMUSG00000004040	0	0.572095	0.908306	3.20638e-07	1.75339	0.892707	1.02462	1810.12	1444.18	1410.54	1168.72	1473.16	1869.49	1785.9	1881.02	1902.71	1932.77	1450.61	1790.57	1735.46	1548.5	1345.42	1327.65	1988.92	1629.35	1474.43	1632.01	1187.26	1112.7	865.328	1436.88	713.03	1395.42	1733.66	1321.37	1440.93	1787.31
Stat5a	signal transducer and activator of transcription 5A	ENSMUSG00000004043	0	0.677557	0.927248	0.180549	0.801101	0.703566	1.07404	87.299	96.3384	100.753	76.368	83.1918	39.5921	52.674	34.1294	54.519	58.8379	48.5851	65.2574	69.0729	65.7593	56.9378	75.5021	89.3987	124.162	83.8502	104.801	51.1871	63.8974	66.9423	61.2842	54.6151	66.6881	56.1172	58.1609	52.7294	50.489
Ptrf	polymerase I and transcript release factor	ENSMUSG00000004044	0	0.132685	0.624576	0.48806	1.28888	0.0384594	0.537983	65.0289	76.7139	139.055	125.669	72.1486	56.9137	26.337	21.4528	39.2536	32.1943	10.9069	26.332	11.101	13.5122	16.8704	69.5638	147.152	180.797	165.21	219.474	25.5936	27.542	13.7822	44.3132	22.2506	21.3905	28.6556	33.6721	16.2244	53.855
Map3k11	mitogen-activated protein kinase kinase kinase 11	ENSMUSG00000004054	0	0.71429	0.948456	0.936863	0.987026	0.012187	0.792678	655.634	605.683	477.951	520.076	547.74	828.96	788.856	712.817	917.009	749.35	754.556	800.262	726.499	732.36	677.981	501.368	729.43	576.518	563.706	588.555	902.884	832.869	739.319	950.376	626.051	835.489	1011.3	821.395	999.83	995.195
Akt2	thymoma viral proto-oncogene 2	ENSMUSG00000004056	0	0.76451	0.97075	0.00225357	1.21963	0.524769	1.05349	553.191	556.622	457.134	496.875	494.733	486.241	540.536	521.692	523.382	515.109	430.325	440.774	531.614	443.199	428.088	463.193	596.519	546.022	488.988	537.673	443.622	420.841	386.887	465.76	404.556	432.844	454.907	406.106	438.06	422.986
Dnaja3	DnaJ heat shock protein family (Hsp40) member A3	ENSMUSG00000004069	0	0.754219	0.959543	0.305496	1.10886	0.142765	1.14292	529.139	507.56	494.604	578.077	486.635	697.811	684.763	711.842	641.143	811.518	652.428	538.088	684.561	720.65	660.056	565.842	568.829	511.17	538.8	520.206	551.684	613.635	682.221	513.844	832.374	629.133	546.844	580.589	558.729	534.062
Hmox2	heme oxygenase 2	ENSMUSG00000004070	0	0.0533743	0.844032	0.141823	0.871925	0.565955	0.942141	330.489	273.851	263.123	310.305	300.374	216.519	218.221	220.378	189.726	244.233	219.129	190.048	236.821	244.12	229.86	301.16	381.329	361.594	346.193	359.968	238.873	229.149	231.345	241.365	307.463	229.004	238.797	247.949	218.016	256.933
Cdip1	cell death inducing Trp53 target 1	ENSMUSG00000004071	0	0.455291	1.08473	1.49054e-05	0.708345	1.11903e-10	0.61083	982.56	1082.91	813.516	970.55	769.34	437.988	435.188	384.2	408.892	318.613	365.876	375.517	353.998	345.912	386.966	757.566	971.518	884.382	772.086	866.504	639.839	560.755	545.383	591.157	471.308	617.809	611.319	585.69	560.757	626.064
Zak	sterile alpha motif and leucine zipper containing kinase AZK	ENSMUSG00000004085	0	0.0667976	1.21947	0.744469	0.955059	0.744453	0.959103	515.777	662.772	664.468	805.247	602.22	602.543	605.751	642.608	570.268	632.785	529.478	487.714	482.277	589.131	610.499	604.017	403.481	490.839	596.083	567.291	612.824	603.72	722.583	560.043	698.871	567.478	558.784	549.978	622.612	518.354
Cwc15	CWC15 spliceosome-associated protein	ENSMUSG00000004096	0	0.00197413	0.832018	0.0460207	1.12968	0.00182339	1.19258	446.294	390.706	397.182	449.508	480.009	556.764	490.37	484.638	503.755	573.947	503.699	509.466	509.412	521.57	529.31	471.676	568.038	509.717	518.045	535.395	480.59	442.875	468.596	433.703	484.456	430.327	436.998	438.758	402.569	449.913
Col5a3	collagen, type V, alpha 3	ENSMUSG00000004098	0	NA	0.71226	0.528196	1.5183	0.843335	1.16008	8.90806	8.92022	17.486	12.5669	3.68105	0	2.50829	1.95025	2.18076	5.55074	0.991533	2.28973	3.70033	0.900812	1.0544	7.63505	9.49367	15.248	16.604	24.3016	4.26559	2.20336	0	0	1.01139	1.25827	1.19398	2.04073	1.01403	1.12198
Dnmt1	DNA methyltransferase (cytosine-5) 1	ENSMUSG00000004099	0	0.888853	1.02602	0.225685	0.865161	0.229457	1.14768	1097.47	1326.44	1343.92	1554.43	1315.61	1327.57	1439.76	1579.7	1342.26	1466.51	1191.82	1180.36	1351.85	1392.66	1402.36	1478.65	973.892	1286.64	1522.59	1206.73	1514.29	1450.91	1811.38	1356.74	2146.17	1020.45	1145.03	1185.67	1328.38	992.951
Ppan	peter pan homolog (Drosophila)	ENSMUSG00000004100	0	0.911335	1.0264	0.229822	0.829865	0.68203	1.07547	218.248	195.353	219.824	259.071	240.005	207.859	255.845	324.717	262.781	319.723	248.875	249.581	217.086	332.4	305.777	237.535	189.082	220.732	243.249	212.639	258.779	313.978	332.743	250.794	499.627	244.104	239.991	285.703	288.998	199.712
Angptl2	angiopoietin-like 2	ENSMUSG00000004105	1	0.179325	0.634342	0.876652	0.89851	0.0845438	0.49837	17.8161	25.8686	45.7967	30.9339	46.3812	6.18627	1.25414	3.9005	4.36152	0	5.9492	2.28973	7.40066	1.80162	0	33.9335	60.1265	57.3614	58.114	59.2352	5.68746	2.20336	1.96889	7.54267	1.01139	7.5496	4.77593	6.1222	5.07013	15.7077
Cacna1e	calcium channel, voltage-dependent, R type, alpha 1E subunit	ENSMUSG00000004110	0	NA	1.86165	0.285811	1.69526	0.0018422	3.15617	7.12645	10.7043	10.8247	6.76678	5.88968	11.1353	5.01658	7.80101	5.4519	9.99133	24.7883	26.332	56.7384	6.30568	10.544	7.63505	6.32911	1.45219	2.4906	2.27828	2.84373	2.20336	2.95334	9.42834	3.03417	7.5496	4.77593	7.14257	6.08416	8.97583
Cacna1b	calcium channel, voltage-dependent, N type, alpha 1B subunit	ENSMUSG00000004113	0	0.798254	1.08257	0.6254	1.13229	0.154247	0.753175	17.8161	24.0846	28.3107	13.5336	22.0863	38.3549	32.6077	40.9553	32.7114	31.0842	19.8307	33.2012	27.1358	26.1235	33.7409	19.5118	17.4051	26.1394	15.7738	18.9856	29.8592	33.0504	24.6111	31.1135	36.4101	42.7811	26.2676	47.9572	42.5891	25.8055
Trmt10a	tRNA methyltransferase 10A	ENSMUSG00000004127	0	0.681528	0.923342	0.018195	1.35817	0.869974	1.03208	47.2127	58.8734	55.7887	68.6345	61.8417	92.794	90.2984	111.164	89.4111	126.557	64.4496	70.9818	72.7732	82.8747	80.1346	67.8671	49.8417	67.5267	79.6992	52.4004	76.7807	81.5242	72.849	56.57	89.0024	67.9464	76.4149	74.4868	81.1221	59.4648
Etv1	ets variant 1	ENSMUSG00000004151	0	0.870696	1.05571	0.620317	1.16328	0.438411	0.805783	24.0518	27.6527	42.466	41.5674	20.6139	25.9823	25.0829	22.4279	22.898	19.9827	20.8222	8.01407	11.101	16.2146	20.0337	20.3601	32.4367	34.1264	32.3778	27.3393	25.5936	22.0336	16.7356	16.971	19.2164	20.1323	14.3278	18.3666	17.2385	26.9275
Kifc2	kinesin family member C2	ENSMUSG00000004187	1	0.634039	1.14117	6.05809e-05	0.491301	0.0411939	0.680316	76.6094	113.287	56.6214	43.5007	61.1054	79.1842	65.2155	69.2339	71.965	65.4987	80.3141	116.776	94.9752	73.8666	102.277	44.1136	83.0696	68.9789	50.6422	59.2352	183.421	194.997	122.071	154.625	74.8429	133.376	143.278	116.322	152.104	148.101
Psap	prosaposin	ENSMUSG00000004207	0	0.0163177	0.783533	0.619066	0.93976	0.775239	1.03649	5462.43	4354.85	4368.17	3558.36	5728.45	2987.97	2952.25	2780.08	3153.38	3513.62	4051.4	3962.39	4214.68	3730.26	3797.96	4859.28	6838.6	6362.03	5254.33	6687.5	3165.07	3136.48	3572.55	3373.46	3130.25	4269.3	3610.6	4040.65	3536.93	3599.31
Ikbkg	inhibitor of kappaB kinase gamma	ENSMUSG00000004221	0	0.168832	0.925818	0.401143	0.948717	0.402918	0.952329	601.294	569.11	555.389	595.477	617.68	530.782	509.182	504.14	479.767	482.914	534.436	523.204	524.214	515.264	554.616	606.562	636.076	659.293	596.914	674.37	514.715	547.534	492.223	537.415	547.162	536.021	574.306	529.57	527.294	619.332
Wars2	tryptophanyl tRNA synthetase 2 (mitochondrial)	ENSMUSG00000004233	0	0.147718	1.18371	0.0723497	1.20415	0.0228536	1.25519	117.586	155.212	135.725	124.702	126.628	173.216	169.309	185.274	153.743	183.174	143.772	138.529	192.417	151.336	151.834	98.4073	113.924	122.71	100.454	119.989	149.296	121.185	167.356	120.683	159.8	125.827	126.562	118.363	136.894	108.832
Atn1	atrophin 1	ENSMUSG00000004263	0	0.0296234	1.86794	0.768497	0.903017	0.540237	0.843183	21.3794	19.6245	27.478	21.267	11.7794	34.6431	21.3204	36.0797	29.4402	27.7537	20.8222	43.505	27.1358	32.4292	23.1969	9.33173	11.0759	9.43921	11.6228	10.632	34.1248	38.5588	23.6267	52.7987	17.1936	22.6488	32.2375	34.6925	34.4769	50.489
Phb2	prohibitin 2	ENSMUSG00000004264	0	0.109185	0.871281	0.00335573	0.811558	0.554731	0.948383	1454.69	1304.14	1235.68	1479.03	1491.56	1535.43	1550.12	1677.22	1653.01	1964.96	1731.22	1532.98	1483.83	1741.27	1653.3	1690.74	1492.88	1639.52	1614.74	1560.62	1798.66	1886.07	2162.83	1934.69	2548.7	1786.74	1616.65	1729.52	1854.65	1603.31
Ptpn6	protein tyrosine phosphatase, non-receptor type 6	ENSMUSG00000004266	0	0.617024	0.902088	0.969024	0.988919	0.155819	1.24241	224.483	206.949	168.199	166.27	206.139	129.912	214.459	139.443	154.834	149.87	316.299	311.404	399.636	216.195	205.609	195.966	228.639	243.967	190.946	219.474	169.202	148.727	146.682	210.252	121.367	278.077	256.706	213.257	177.455	236.737
Eno2	enolase 2, gamma neuronal	ENSMUSG00000004267	0	NA	0.657985	NA	0.597684	0.980493	0.973085	0.890806	4.46011	4.996	2.90005	2.20863	1.23725	0	0	0	1.11015	0	1.14487	1.23344	0.900812	0	2.54502	3.95569	3.63047	7.4718	6.83483	1.42186	1.10168	1.96889	1.88567	0	0	0	2.04073	0	1.12198
Emg1	EMG1 N1-specific pseudouridine methyltransferase	ENSMUSG00000004268	0	0.587336	0.93023	0.27853	1.12659	0.0986981	1.17655	398.19	399.626	396.35	504.609	433.628	569.137	550.569	665.036	572.449	724.927	602.852	486.569	552.583	635.973	531.419	486.946	423.259	477.043	473.214	432.113	464.95	464.908	598.543	481.788	721.121	471.85	491.921	483.654	510.055	429.718
Lpcat3	lysophosphatidylcholine acyltransferase 3	ENSMUSG00000004270	0	0.862439	1.02943	0.00279082	1.33085	0.694757	0.950892	1375.41	1202.45	929.256	1250.89	1228	1446.35	1272.96	1250.11	1412.04	1326.63	1237.43	1365.83	946.052	1135.92	1078.65	961.168	1411.39	1130.53	1110.81	1198.37	1010.95	1013.54	821.027	1244.54	939.582	1245.68	1242.94	1067.3	1154.98	1355.35
Atp6v1f	ATPase, H+ transporting, lysosomal V1 subunit F	ENSMUSG00000004285	0	0.0168738	0.757363	0.741818	0.947109	0.347796	1.12739	595.059	430.847	424.66	362.506	619.153	240.027	264.624	274.985	278.047	328.604	274.655	250.726	287.392	274.748	261.492	519.183	740.506	709.393	577.819	673.61	275.842	258.895	302.225	311.135	315.554	269.269	231.633	237.745	236.268	221.03
Il12b	interleukin 12b	ENSMUSG00000004296	0	NA	2.15491	NA	0.670455	0.836894	1.19115	0	1.78404	0.832667	3.86673	0.73621	0	0	0	0	0	2.9746	1.14487	6.16722	0	0	0	0	0	0.8302	0.759425	1.42186	0	0	0.942834	0	1.25827	2.38797	2.04073	1.01403	1.12198
Clcn5	chloride channel, voltage-sensitive 5	ENSMUSG00000004317	1	0.31263	0.857149	0.933616	0.982483	5.62079e-16	0.424604	5618.32	3931.14	4666.27	3380.49	4589.53	780.707	701.066	807.404	875.574	621.683	684.157	841.478	619.189	771.996	608.391	4323.13	6864.71	4975.19	4617.57	5142.83	857.385	795.412	689.112	902.292	612.903	1558.99	1750.38	1459.12	1541.32	2071.17
Clcn3	chloride channel, voltage-sensitive 3	ENSMUSG00000004319	0	0.805844	1.02066	4.40905e-07	1.26485	5.10497e-06	0.807548	1387.88	1356.77	1607.05	1506.09	1406.16	2635.35	2637.46	2527.53	2515.5	2273.58	2167.49	2329.81	2148.66	2303.38	2163.64	1398.06	1454.9	1360.7	1419.64	1483.16	2137.06	2074.46	1902.93	2035.58	1804.32	2532.89	2808.25	2684.58	2637.48	3104.51
Hif3a	hypoxia inducible factor 3, alpha subunit	ENSMUSG00000004328	0	0.677557	0.89569	0.652458	0.876416	0.005649	0.520254	816.87	1007.98	969.224	756.913	774.493	44.5411	51.4199	46.806	46.8863	22.203	10.9069	17.173	22.202	9.90893	12.6528	794.045	1268.2	855.338	1055.18	867.264	41.2341	26.4403	43.3156	36.7705	94.0593	21.3905	29.8496	39.7943	29.4068	23.5615
Gpx6	glutathione peroxidase 6	ENSMUSG00000004341	0	NA	1.00019	NA	1	NA	1.42373	0	0	0	0	1.47242	0	0	0	0	0	0.991533	0	0	0	1.0544	0	0.791139	0.726093	0	0	0	0	0	0	0	0	0	0	0	0
Gpx5	glutathione peroxidase 5	ENSMUSG00000004344	0	NA	1.01867	NA	0.484123	0.0808858	2.86794	0	0	0	0	0.73621	1.23725	0	0.975126	0	0	1.98307	1.14487	1.23344	0	2.10881	0.848339	0	0	0	0	4.26559	0	0.984445	1.88567	1.01139	0	0	0	0	0
Pde1c	phosphodiesterase 1C	ENSMUSG00000004347	0	NA	1.30812	0.540101	1.35252	0.61741	1.23105	6.23565	16.0564	8.32667	19.3337	10.3069	3.71176	5.01658	6.82588	9.81341	11.1015	9.91533	17.173	9.86755	10.8097	18.9793	6.78671	6.32911	14.5219	11.6228	5.31598	8.53119	5.50839	1.96889	5.657	5.05695	15.0992	5.96991	7.14257	19.2665	5.60989
Utp20	UTP20 small subunit processome component	ENSMUSG00000004356	0	0.446813	1.11672	0.313568	1.13858	0.739306	1.04992	528.248	732.35	803.524	858.415	711.915	869.789	885.426	1018.03	859.219	943.626	750.59	669.747	748.701	879.192	792.911	769.443	526.107	621.536	749.67	585.517	708.089	795.412	870.25	626.984	1013.41	648.007	729.524	804.049	801.081	674.309
Spic	Spi-C transcription factor (Spi-1/PU.1 related)	ENSMUSG00000004359	0	NA	1.04185	NA	0.792902	0.930302	1.08668	0	0.892022	0	0	0.73621	0	2.50829	0	1.09038	0	1.98307	1.14487	1.23344	0.900812	2.10881	0	0	0.726093	0	0.759425	0	0	0.984445	0.942834	3.03417	0	0	1.02037	2.02805	3.36593
9330159F19Rik	RIKEN cDNA 9330159F19 gene	ENSMUSG00000004360	0	NA	1.28964	NA	1.0288	0.255168	0.521301	0	0	0	0.966683	0	0	0	1.95025	0	1.11015	1.98307	3.4346	2.46689	1.80162	2.10881	0	0	0	0	0	0	0	0.984445	1.88567	0	3.7748	3.58195	4.08147	9.12624	3.36593
Cul3	cullin 3	ENSMUSG00000004364	0	0.883742	1.01085	0.0147859	1.11279	0.037277	1.09607	1328.19	1313.06	1416.37	1393.96	1265.55	1448.82	1597.78	1446.11	1401.14	1434.31	1351.46	1394.45	1341.99	1451.21	1402.36	1336.98	1416.14	1293.9	1300.09	1295.58	1345.08	1269.13	1358.53	1275.65	1334.02	1197.87	1260.85	1274.44	1176.27	1426.03
Sst	somatostatin	ENSMUSG00000004366	0	0.752759	0.93781	0.155613	0.795913	0.72149	1.07041	178.161	145.4	113.243	182.703	136.935	86.6078	66.4696	79.9603	109.038	87.7017	94.1956	91.5894	83.8742	114.403	106.495	182.393	128.164	165.549	170.191	159.479	88.1556	91.4393	77.7712	131.997	150.697	85.5621	91.9367	94.8941	92.2764	94.2462
Il11	interleukin 11	ENSMUSG00000004371	0	NA	1.29588	0.729904	0.818954	0.496715	0.700801	2.67242	6.24415	8.32667	0.966683	5.88968	6.18627	7.52486	3.9005	2.18076	7.77104	3.96613	2.28973	0	4.50406	3.16321	5.09003	3.16456	3.63047	4.9812	1.51885	2.84373	9.91511	4.92223	5.657	10.1139	5.03307	5.96991	6.1222	3.04208	2.24396
Large1	LARGE xylosyl- and glucuronyltransferase 1	ENSMUSG00000004383	0	0.679368	0.924029	0.00151299	0.659514	0.0689304	0.781858	324.254	242.63	356.381	241.671	318.043	124.963	178.088	162.846	162.466	107.684	200.29	254.161	193.651	233.31	207.717	268.923	352.848	324.564	314.646	346.298	255.936	241.268	198.858	284.736	143.617	269.269	305.66	223.46	311.306	288.348
Ddx56	DEAD (Asp-Glu-Ala-Asp) box polypeptide 56	ENSMUSG00000004393	0	0.77932	0.96188	0.149025	0.865557	0.737832	0.95992	307.328	357.701	335.565	385.707	368.841	348.906	326.077	384.2	285.679	366.349	312.333	293.086	329.33	358.523	341.627	396.174	321.993	361.594	415.93	330.35	385.325	360.249	406.576	332.82	494.57	333.441	293.72	361.21	382.288	332.106
Tmed4	transmembrane p24 trafficking protein 4	ENSMUSG00000004394	0	0.88977	0.9792	0.152297	1.15135	0.723955	1.0425	1239.11	1011.55	790.201	989.884	869.464	814.113	723.641	780.101	823.236	817.069	767.446	706.383	680.861	775.599	642.131	875.486	1138.45	1039.77	864.238	1082.94	619.933	601.517	661.547	736.353	812.147	671.914	687.734	682.625	685.482	700.114
Col26a1	collagen, type XXVI, alpha 1	ENSMUSG00000004415	0	NA	1.27061	NA	2.74275	0.511428	0.631797	1.78161	2.67607	1.66533	0.966683	0.73621	1.23725	1.25414	1.95025	0	7.77104	0.991533	0	1.23344	0.900812	1.0544	0	2.37342	1.45219	0.8302	0.759425	0	1.10168	0.984445	0	0	0	1.19398	2.04073	4.05611	1.12198
Bid	BH3 interacting domain death agonist	ENSMUSG00000004446	0	0.312149	0.876801	0.679744	0.93836	0.123668	1.19266	258.334	213.193	205.669	221.37	277.551	183.114	208.188	185.274	190.816	170.963	226.069	230.118	231.887	177.46	181.357	228.203	315.664	257.037	234.116	308.327	183.421	236.861	173.262	228.166	176.993	200.064	171.934	182.646	142.978	178.395
Ralb	v-ral simian leukemia viral oncogene B	ENSMUSG00000004451	0	0.105872	0.837619	0.907216	1.01851	0.482737	0.921885	1320.18	934.839	947.575	880.648	1289.1	616.152	619.547	620.18	691.3	628.344	542.368	567.854	504.479	654.89	524.038	1057.03	1594.14	1283.01	1183.03	1305.45	635.574	609.228	569.009	706.182	597.732	617.809	594.603	641.811	588.136	592.404
Ppp1cc	protein phosphatase 1, catalytic subunit, gamma isoform	ENSMUSG00000004455	0	0.391791	0.939231	0.514887	0.953696	0.613468	1.0366	1962.45	2144.42	2037.54	2138.3	2216.73	2130.55	2262.48	2265.22	2069.54	2417.9	2047.51	1861.55	2038.88	2007.91	2069.79	2273.55	2273.73	2256.7	2251.5	2126.39	2056.02	2148.27	2495.57	2189.26	2789.41	1892.43	1838.73	2084.61	1970.25	1882.68
Dnajb11	DnaJ heat shock protein family (Hsp40) member B11	ENSMUSG00000004460	0	0.228731	0.888949	6.42777e-11	1.58232	0.356349	1.08731	1272.96	976.764	994.204	964.75	1137.44	1326.34	1319.36	1568	1484.01	1488.71	1478.38	1357.81	1503.57	1569.21	1300.08	1124.05	1585.44	1096.4	1102.51	1110.28	877.291	851.598	949.005	906.063	948.684	1335.02	1319.35	1282.6	1309.11	1383.4
Tbccd1	TBCC domain containing 1	ENSMUSG00000004462	0	0.901866	1.01688	0.0645468	1.1793	0.568375	0.944308	204.885	214.085	213.163	181.736	200.985	185.588	224.492	218.428	169.009	234.241	220.12	184.324	197.351	231.509	212.989	201.056	210.443	213.471	196.757	176.946	174.889	170.76	199.842	164.053	164.857	249.137	232.827	198.972	222.072	212.054
Clec11a	C-type lectin domain family 11, member a	ENSMUSG00000004473	0	NA	0.626019	0.369763	0.681351	0.970128	0.974057	13.3621	11.5963	19.1513	18.367	11.7794	4.94902	6.27072	6.82588	4.36152	4.44059	8.92379	4.57947	3.70033	8.10731	1.0544	13.5734	17.4051	25.4133	35.6986	28.0987	5.68746	7.71175	5.90667	5.657	16.1822	6.29133	3.58195	5.10183	6.08416	6.73187
Zfp324	zinc finger protein 324	ENSMUSG00000004500	0	0.189924	1.18529	0.647991	1.07593	0.2781	0.873776	161.236	119.531	153.211	164.336	127.364	112.59	102.84	122.866	139.569	109.905	123.942	96.1689	111.01	139.626	141.29	139.976	132.911	135.053	101.284	101.004	93.8431	106.863	124.04	100.883	119.344	148.475	133.726	154.075	138.922	129.027
Gab2	growth factor receptor bound protein 2-associated protein 2	ENSMUSG00000004508	0	0.667209	0.940937	0.998352	1.00043	0.720418	1.04936	480.145	361.269	395.517	342.206	382.093	322.923	324.823	231.105	299.854	248.673	253.832	304.535	260.257	272.045	260.438	382.601	413.766	429.121	395.175	464.009	344.091	310.673	272.691	287.564	213.403	234.038	287.75	230.603	244.38	290.592
Coro1c	coronin, actin binding protein 1C	ENSMUSG00000004530	0	0.906919	1.01729	0.342823	1.10105	0.421793	0.923567	1426.18	1251.51	1183.22	1005.35	1201.5	2189.94	2051.78	2042.89	2270.17	2037.12	2033.63	2264.55	2062.32	2052.05	1738.71	1052.79	1354.43	1201.68	1105.83	1249.25	2122.84	2016.07	1693.25	2291.09	1494.84	2128.99	2163.5	2095.83	2285.62	2320.25
Tax1bp1	Tax1 (human T cell leukemia virus type I) binding protein 1	ENSMUSG00000004535	0	0.136777	0.880197	3.59862e-15	1.62818	0.962688	0.993865	4790.76	4237.1	4167.5	4006.9	4802.3	6770.25	6442.54	5958.02	6389.62	6211.28	4672.1	5150.76	4726.56	4855.38	4777.5	4273.93	5899.52	5018.76	4698.93	5120.81	4170.33	3880.11	3590.27	4510.52	3329.5	4634.19	5261.88	4610.02	4416.09	5411.3
Psg17	pregnancy specific glycoprotein 17	ENSMUSG00000004540	0	NA	1.2271	NA	1	NA	1.69393	0	0	0	0.966683	0	0	0	0	0	0	0.991533	1.14487	1.23344	0	0	0	0	0	0	0	0	0	0	0	0	0	0	0	0	0
Ctse	cathepsin E	ENSMUSG00000004552	0	NA	0.732067	0.674637	1.35038	0.0309442	2.93657	6.23565	1.78404	7.494	5.8001	4.41726	3.71176	6.27072	0.975126	2.18076	3.33044	1.98307	6.8692	22.202	1.80162	1.0544	5.93837	4.74683	7.98703	7.4718	10.632	2.84373	0	0.984445	3.77133	3.03417	1.25827	1.19398	2.04073	1.01403	2.24396
Ndrg2	N-myc downstream regulated gene 2	ENSMUSG00000004558	0	0.611963	0.91356	0.000279223	0.669389	0.551621	1.0851	52.5576	67.7937	62.45	84.1014	68.4675	124.963	86.5359	87.7613	91.5918	127.667	151.704	153.412	135.679	179.262	183.466	74.6538	71.9936	60.2657	85.5106	75.1831	127.968	150.93	151.605	148.968	193.176	137.151	140.89	165.299	142.978	154.833
Mettl17	methyltransferase like 17	ENSMUSG00000004561	0	0.406586	0.909945	0.806653	0.967551	0.206108	1.12704	138.075	110.611	157.374	116.969	128.837	197.961	178.088	171.622	154.834	169.853	166.577	199.207	198.585	175.658	176.085	152.701	140.823	154.658	140.304	129.862	177.733	176.269	184.091	154.625	207.335	166.091	156.412	172.442	150.076	164.931
Arhgef40	Rho guanine nucleotide exchange factor (GEF) 40	ENSMUSG00000004562	0	0.963167	0.988934	0.0497534	0.790338	0.773869	0.955294	44.5403	50.8452	62.45	52.2009	55.2158	85.3705	100.332	96.5375	111.219	94.3626	90.2295	112.197	118.411	88.2796	94.8963	64.4737	40.3481	58.0875	53.1328	53.1598	135.077	112.371	109.273	154.625	108.219	98.1448	102.683	106.118	94.3045	123.418
Pnpla6	patatin-like phospholipase domain containing 6	ENSMUSG00000004565	0	0.632335	1.09381	0.34371	0.862221	0.00171516	0.676678	1130.43	1065.07	896.782	687.312	880.507	751.013	777.569	731.344	881.026	662.759	638.547	779.655	727.732	750.376	724.375	710.059	1008.7	961.348	742.199	833.09	1097.68	995.918	712.738	1066.34	550.196	1056.94	1105.63	884.658	1069.8	1258.86
Mcoln1	mucolipin 1	ENSMUSG00000004567	0	0.900151	0.970331	0.00564534	0.671755	0.000543091	0.620686	1173.19	881.318	803.524	526.842	930.57	186.825	166.801	197.951	221.347	149.87	151.704	206.076	165.282	178.361	187.684	696.486	1043.51	936.66	851.785	921.183	312.81	309.572	218.547	346.02	198.233	291.918	308.048	244.888	287.984	310.788
Arhgef18	rho/rac guanine nucleotide exchange factor (GEF) 18	ENSMUSG00000004568	0	0.876595	1.02441	0.598134	0.93843	0.000731668	0.752609	605.748	551.27	481.282	446.608	474.119	606.254	540.536	550.946	665.131	520.66	532.453	617.084	584.653	532.38	545.126	470.828	548.259	507.539	477.365	492.867	689.604	690.753	566.056	685.44	446.023	709.662	759.373	673.442	781.815	814.556
Pkn2	protein kinase N2	ENSMUSG00000004591	0	0.993616	0.998826	0.100535	1.11888	0.00135527	0.824559	1408.37	1315.73	1485.48	1405.56	1501.13	2114.47	2287.56	2156.98	2185.12	1880.59	1992.98	2247.37	1818.1	2004.31	1967.52	1420.12	1620.25	1346.9	1359.04	1380.64	2029	1915.82	1789.72	2048.78	1712.28	2345.41	2487.07	2283.58	2225.79	2831.87
Cd33	CD33 antigen	ENSMUSG00000004609	0	NA	1.3382	0.712908	0.766656	0.569066	1.38084	13.3621	15.1644	14.1553	23.2004	5.88968	4.94902	1.25414	0	1.09038	4.44059	12.8899	3.4346	14.8013	0.900812	2.10881	11.8767	4.74683	7.26093	9.1322	18.2262	2.84373	2.20336	1.96889	7.54267	2.02278	8.80786	2.38797	5.10183	1.01403	5.60989
Etfb	electron transferring flavoprotein, beta polypeptide	ENSMUSG00000004610	0	0.390826	0.904858	0.997354	1.00071	1	1	588.823	440.659	429.656	400.207	471.911	206.621	242.05	254.508	247.516	213.148	232.019	234.698	203.518	224.302	241.458	423.321	558.544	548.927	503.931	542.23	204.749	182.879	244.142	246.08	282.178	213.905	219.693	232.644	237.282	232.249
Nkg7	natural killer cell group 7 sequence	ENSMUSG00000004612	0	0.903665	1.10568	0.218554	0.524121	0.136249	1.90431	0.890806	5.35213	0	2.90005	4.41726	7.42352	3.76243	3.9005	1.09038	4.44059	121.959	121.356	241.755	41.4373	30.5777	1.69668	2.37342	2.90437	4.151	0.759425	8.53119	5.50839	3.93778	22.628	6.06834	75.496	97.9066	22.4481	17.2385	59.4648
Stxbp2	syntaxin binding protein 2	ENSMUSG00000004626	0	0.388493	0.89619	0.241305	0.875721	0.00472489	0.76386	1362.04	1082.91	948.408	862.281	1073.39	848.756	815.194	736.22	906.105	767.112	764.472	927.343	802.972	745.872	743.354	1022.25	1327.53	1298.25	1061	1240.9	1077.77	994.816	791.494	1052.2	742.361	1049.39	1102.05	925.473	1070.81	1075.98
Pcp2	Purkinje cell protein 2 (L7)	ENSMUSG00000004630	0	NA	0.860013	NA	1.00023	NA	0.80645	0	0.892022	0	0	0.73621	1.23725	0	0	0	0	0	0	0	0	1.0544	0.848339	0.791139	0	0.8302	0	1.42186	0	0	0	0	0	0	1.02037	1.01403	0
Sgce	sarcoglycan, epsilon	ENSMUSG00000004631	0	NA	0.882046	0.757256	1.27893	0.587211	0.696508	8.01726	6.24415	8.32667	10.6335	6.62589	0	1.25414	0	4.36152	2.2203	0.991533	2.28973	0	0	1.0544	7.63505	7.91139	5.80875	11.6228	12.1508	0	2.20336	0	0.942834	2.02278	1.25827	1.19398	4.08147	0	1.12198
Chn2	chimerin 2	ENSMUSG00000004633	0	0.43235	1.0915	0.579611	1.06524	0.0880008	0.861835	362.558	413.898	337.23	347.039	332.031	440.462	397.564	380.299	451.417	345.256	403.554	460.237	393.469	391.853	316.321	335.942	306.171	321.659	335.401	341.741	406.653	380.079	346.525	416.732	341.85	396.354	519.383	413.249	432.989	519.476
Wwox	WW domain-containing oxidoreductase	ENSMUSG00000004637	0	0.651065	1.0597	0.997414	0.99937	0.00633268	0.759091	194.196	199.813	245.637	167.236	162.702	102.692	111.619	132.617	131.936	118.786	100.145	101.893	106.076	96.3869	93.8419	175.606	179.588	181.523	178.493	198.969	143.608	128.896	115.18	104.655	113.276	127.085	137.308	125.505	141.964	124.54
Slbp	stem-loop binding protein	ENSMUSG00000004642	0	0.919693	0.984676	0.368616	0.908557	0.152643	1.14393	660.088	778.735	669.464	826.514	661.853	827.723	801.398	865.912	716.379	897	851.726	771.641	853.543	903.514	864.611	870.395	671.677	726.093	750.501	633.361	739.37	874.733	992.321	788.209	1124.67	718.47	703.256	794.866	814.263	676.553
Tyr	tyrosinase	ENSMUSG00000004651	0	NA	0.86625	NA	1.10956	0.38034	1.81213	0.890806	0	0	2.90005	0	1.23725	5.01658	0	3.27114	1.11015	0	3.4346	3.70033	1.80162	3.16321	1.69668	1.58228	0	0.8302	0.759425	2.84373	4.40672	1.96889	0	0	2.51653	0	2.04073	0	0
Ghrhr	growth hormone releasing hormone receptor	ENSMUSG00000004654	0	NA	1.36734	0.0635031	0.396017	0.0902673	0.448674	6.23565	4.46011	6.66134	5.8001	2.94484	0	3.76243	0.975126	2.18076	1.11015	1.98307	1.14487	0	2.70244	4.21761	3.39335	5.53797	5.08265	3.3208	0.759425	5.68746	9.91511	3.93778	0.942834	6.06834	2.51653	9.55186	6.1222	6.08416	3.36593
Aqp1	aquaporin 1	ENSMUSG00000004655	1	0.225628	0.84909	1.71856e-21	0.413344	8.16068e-10	0.553857	918.421	907.186	940.914	1008.25	1011.55	1054.14	1061.01	1078.49	1144.9	1044.65	1543.82	1858.12	1242.08	2222.3	2439.89	1292.87	865.506	1116.73	1300.92	1070.03	2631.87	2488.69	2560.54	2459.85	2979.56	3346.99	3934.17	3016.2	3366.57	3227.93
Arid3b	AT rich interactive domain 3B (BRIGHT-like)	ENSMUSG00000004661	0	0.194962	1.30225	0.0544159	0.714095	0.039176	0.713869	108.678	119.531	88.2627	74.4346	92.0263	94.0313	104.094	77.0349	127.574	82.151	140.798	169.44	129.512	98.1885	100.168	65.3221	80.6962	84.2268	61.4348	76.702	200.483	146.523	103.367	154.625	81.9226	167.349	204.171	148.974	175.427	201.956
Cnn2	calponin 2	ENSMUSG00000004665	1	0.847569	1.07324	0.196319	1.38505	0.00196755	1.90621	60.5748	116.855	64.948	87.9682	72.8848	85.3705	85.2818	99.4628	100.315	111.015	186.408	203.786	331.796	97.2877	75.917	67.8671	71.9936	79.8703	75.5482	78.9802	71.0932	49.5755	65.9578	83.9122	72.8201	109.469	107.458	83.6701	60.8416	97.6121
Polr2e	polymerase (RNA) II (DNA directed) polypeptide E	ENSMUSG00000004667	0	0.126914	0.858721	0.00111958	0.76577	0.83456	0.974605	185.288	181.972	162.37	181.736	197.304	201.672	195.646	197.951	202.811	232.021	223.095	193.483	226.954	230.608	216.153	218.023	200.949	215.65	212.531	212.639	213.28	240.166	311.085	259.279	315.554	247.878	243.572	228.562	222.072	179.517
Abca13	ATP-binding cassette, sub-family A (ABC1), member 13	ENSMUSG00000004668	0	0.76763	0.806465	0.97997	1.02529	0.0461721	2.83734	179.052	146.292	197.342	111.169	387.247	0	0	0	3.27114	2.2203	7.93226	9.15894	20.9686	0	0	206.146	424.842	235.254	193.437	245.294	1.42186	0	0.984445	0.942834	2.02278	1.25827	0	3.0611	0	2.24396
Myo9b	myosin IXb	ENSMUSG00000004677	0	0.263561	1.15413	0.763793	0.953998	0.217891	0.870394	1187.45	1052.59	1026.68	749.18	893.759	809.164	815.194	673.812	746.91	613.912	728.776	835.753	915.216	768.393	656.893	758.415	936.708	869.86	827.709	856.632	880.134	798.717	670.407	911.72	576.493	928.601	932.501	833.64	857.867	936.852
Hdac9	histone deacetylase 9	ENSMUSG00000004698	0	NA	0.842717	0.231071	1.99065	0.250085	1.76347	7.12645	9.81224	7.494	6.76678	11.0432	1.23725	5.01658	4.87563	5.4519	1.11015	7.93226	6.8692	19.7351	0	4.21761	8.48339	9.49367	10.8914	13.2832	9.11311	1.42186	0	2.95334	1.88567	0	7.5496	1.19398	6.1222	0	4.48791
Ly9	lymphocyte antigen 9	ENSMUSG00000004707	0	NA	0.946565	0.0525332	2.53925	0.0443344	2.35303	4.45403	11.5963	3.33067	4.83342	2.94484	1.23725	21.3204	9.75126	9.81341	12.2116	42.6359	19.4627	71.5398	9.90893	5.27202	4.24169	3.16456	7.26093	5.8114	8.35368	2.84373	2.20336	2.95334	6.59984	2.02278	20.1323	14.3278	6.1222	8.11221	7.85385
Cd244	CD244 natural killer cell receptor 2B4	ENSMUSG00000004709	0	0.714078	1.12812	0.0682603	0.663586	0.320312	1.24958	37.4139	47.2772	53.2907	58.9677	25.7674	59.3882	63.9613	44.8558	42.5248	56.6176	187.4	202.642	335.497	116.205	137.072	50.9003	18.9873	39.9351	48.9818	37.2118	72.5151	88.1343	74.8179	74.4839	97.0935	158.542	173.128	169.381	117.627	158.199
Adgre1	adhesion G protein-coupled receptor E1	ENSMUSG00000004730	0	0.848572	1.11999	0.61981	1.31955	0.533598	0.740922	40.9771	37.4649	44.1314	70.5679	12.5156	7.42352	5.01658	4.87563	7.63265	18.8725	6.94073	11.4487	22.202	1.80162	1.0544	36.4786	19.7785	31.9481	37.359	55.4381	4.26559	5.50839	2.95334	13.1997	5.05695	11.3244	10.7458	14.2851	13.1823	10.0978
Mtfp1	mitochondrial fission process 1	ENSMUSG00000004748	0	0.518483	1.1145	0.627818	0.920658	0.558605	1.09631	92.6439	113.287	84.932	131.469	98.6522	98.9803	89.0442	120.916	114.49	129.887	108.077	91.5894	114.71	102.693	97.0051	89.0756	95.7278	87.1312	98.7938	94.9282	98.1087	112.371	114.196	106.54	169.914	74.2377	103.877	111.22	93.2905	84.1484
Rab23	RAB23, member RAS oncogene family	ENSMUSG00000004768	0	0.626638	1.1172	0.741818	0.917886	0.936816	1.02209	58.7932	48.1692	62.45	58.001	73.621	38.3549	60.1989	63.3832	27.2595	27.7537	52.5512	57.2434	35.7699	54.0487	51.6657	55.9904	48.2595	54.457	57.2838	53.9192	36.9685	51.7789	45.2845	45.256	56.6379	55.3637	37.0135	40.8147	63.8837	49.367
Rab11a	RAB11A, member RAS oncogene family	ENSMUSG00000004771	0	0.199569	0.859814	0.0490248	1.22432	0.476336	0.919889	3933.8	2479.82	2882.69	2338.41	3696.51	1167.97	1195.2	1306.67	1235.4	1283.33	1176.95	1158.61	1129.83	1223.3	1070.22	2876.72	4200.16	3671.13	3288.42	3813.83	1073.51	976.087	950.974	1126.69	922.388	1263.3	1174.88	1242.81	1233.06	1350.86
Eif2b2	eukaryotic translation initiation factor 2B, subunit 2 beta	ENSMUSG00000004788	0	0.0901659	0.814125	0.546067	0.917702	0.811225	1.03747	208.449	158.78	125.733	126.636	202.458	141.047	180.597	143.343	188.636	192.056	158.645	166.006	176.383	163.047	179.249	184.938	226.266	209.115	193.437	199.729	153.561	187.285	187.045	196.109	194.187	172.382	149.248	164.279	163.258	162.687
Dlst	dihydrolipoamide S-succinyltransferase (E2 component of 2-oxo-glutarate complex)	ENSMUSG00000004789	0	0.602152	1.04466	0.94632	1.0071	0.000153864	0.812931	1857.33	1569.07	1528.78	1693.63	1619.66	2119.42	1969.01	1987.31	2247.27	2048.22	2219.05	2316.07	1942.67	2236.72	1994.93	1501.56	1715.19	1633.71	1432.92	1627.45	2084.45	2106.41	1881.28	2303.34	1922.65	2542.96	2756.91	2494.8	2551.29	2839.73
Pgf	placental growth factor	ENSMUSG00000004791	0	NA	1.17878	NA	0.748905	0.393736	1.74828	3.56323	8.0282	2.498	4.83342	1.47242	1.23725	0	0	0	0	0.991533	1.14487	6.16722	2.70244	0	4.24169	1.58228	5.80875	3.3208	1.51885	0	0	0	0.942834	2.02278	2.51653	0	1.02037	0	1.12198
Ulk2	unc-51 like kinase 2	ENSMUSG00000004798	0	0.89822	1.01793	0.0220195	0.817877	0.000562004	0.762444	341.179	307.748	373.035	286.138	321.724	221.468	240.796	241.831	252.968	215.369	273.663	327.432	275.058	238.715	294.178	278.255	344.937	306.411	320.457	351.614	309.967	312.877	268.754	301.707	245.768	348.54	402.372	351.006	329.559	416.254
Ccl24	chemokine (C-C motif) ligand 24	ENSMUSG00000004814	0	0.570212	1.30727	0.562407	0.701343	0.860972	0.871403	44.5403	70.4697	28.3107	92.8016	30.1846	3.71176	0	0	6.54227	2.2203	0.991533	0	2.46689	0	0	41.5686	36.3924	38.4829	26.5664	56.1975	1.42186	1.10168	6.89112	1.88567	8.09112	0	1.19398	3.0611	0	0
Dgkq	diacylglycerol kinase, theta	ENSMUSG00000004815	0	0.996365	1.00193	0.786754	0.939785	5.48868e-05	0.569155	1061.84	799.252	702.771	641.878	838.543	1570.08	1530.06	1413.93	1719.53	1280	1251.31	1682.96	1184.11	1444.9	1164.06	632.861	985.759	866.229	765.444	786.005	1913.83	1801.24	1231.54	2191.15	866.762	2257.33	2489.45	2066.24	2272.43	2841.97
Grap	GRB2-related adaptor protein	ENSMUSG00000004837	1	0.787926	1.15335	0.349632	1.49154	0.00618487	2.37186	8.90806	22.3005	13.3227	9.66683	10.3069	13.6098	17.558	20.4776	11.9942	5.55074	58.5004	36.6358	72.7732	19.8179	15.816	13.5734	3.95569	17.4262	13.2832	6.83483	12.7968	5.50839	6.89112	9.42834	10.1139	22.6488	19.1037	15.3055	10.1403	13.4637
Pou1f1	POU domain, class 1, transcription factor 1	ENSMUSG00000004842	0	NA	1.06039	0.380921	0.591318	0.967355	0.96427	0.890806	0.892022	0	1.93337	1.47242	2.47451	3.76243	1.95025	0	1.11015	2.9746	3.4346	4.93378	2.70244	2.10881	0.848339	0.791139	0	1.6604	1.51885	5.68746	4.40672	0.984445	4.71417	2.02278	2.51653	3.58195	3.0611	5.07013	2.24396
Chmp2b	charged multivesicular body protein 2B	ENSMUSG00000004843	0	0.207165	0.855198	0.0773566	1.21066	0.600285	1.06871	1393.22	898.266	1149.91	932.849	1331.8	1455.01	1446.03	1391.5	1464.38	1347.72	1272.14	1374.99	1186.57	1471.93	1340.15	1113.87	1750.79	1218.38	1269.38	1329.75	1161.66	1252.61	976.57	1406.71	1061.96	1249.46	1180.85	1294.85	1169.17	1322.81
Plod3	procollagen-lysine, 2-oxoglutarate 5-dioxygenase 3	ENSMUSG00000004846	0	0.349885	0.903505	7.18239e-06	1.44403	0.22621	1.12875	171.035	235.494	194.844	164.336	222.335	241.264	227	273.035	249.697	246.453	165.586	193.483	165.282	195.476	216.153	218.871	223.101	217.102	220.833	217.196	177.733	167.455	174.247	152.739	186.096	148.475	163.576	178.564	193.679	142.491
Ap1s1	adaptor protein complex AP-1, sigma 1	ENSMUSG00000004849	0	0.174894	0.869196	0.286085	1.11793	0.803683	1.0319	704.628	485.26	502.931	471.741	613.999	450.36	432.68	410.528	460.14	459.601	422.393	365.213	360.166	396.357	397.51	587.899	643.196	710.119	587.781	670.573	376.794	333.809	412.483	375.248	477.376	392.579	333.121	365.291	391.414	400.546
Mapk13	mitogen-activated protein kinase 13	ENSMUSG00000004864	0	0.23889	0.929435	0.255739	1.06618	0.301032	1.0588	1167.85	1046.34	939.248	1001.48	972.534	2030.33	1804.71	1751.33	1973.59	2020.47	1687.59	1640.59	1758.89	1778.2	1607.96	1009.52	1110.76	1150.86	1173.07	1069.27	1701.97	1765.99	1795.63	1905.47	1806.34	1618.13	1669.19	1554.02	1570.73	1593.21
Srpk1	serine/arginine-rich protein specific kinase 1	ENSMUSG00000004865	0	0.0272318	1.1189	0.0487823	1.09718	0.530452	0.965934	1225.75	1241.69	1179.06	1291.49	1130.82	1553.99	1555.14	1588.48	1531.98	1524.23	1252.31	1322.32	1306.22	1449.41	1312.73	1208.88	1082.28	1033.96	1087.56	1009.28	1434.66	1455.32	1316.2	1393.51	1470.56	1331.25	1414.87	1281.58	1446	1408.08
Pax3	paired box 3	ENSMUSG00000004872	0	NA	1.23908	NA	0.640769	NA	1.13374	0	0	0.832667	0.966683	0	0	0	0	0	0	0	1.14487	1.23344	1.80162	0	0.848339	0	0	0	0	1.42186	0	0	0	1.01139	1.25827	0	0	2.02805	0
Lbr	lamin B receptor	ENSMUSG00000004880	0	0.87106	0.967414	0.557507	0.912911	0.413463	1.11885	939.801	1009.77	1158.24	1460.66	1115.36	1781.65	1838.57	1982.43	1529.8	2058.21	1786.74	1538.7	1800.83	1928.64	1814.63	1479.5	847.31	1165.38	1305.07	1079.9	1738.94	1802.35	2252.41	1649.96	2630.63	1517.47	1611.88	1794.83	1633.6	1360.96
Crabp2	cellular retinoic acid binding protein II	ENSMUSG00000004885	0	NA	1.94482	NA	1.61723	0.324708	0.512753	1.78161	0	2.498	0	1.47242	0	1.25414	0	3.27114	1.11015	0	1.14487	0	0	0	0	0	0	0.8302	0.759425	0	1.10168	0	0	1.01139	0	1.19398	1.02037	1.01403	2.24396
Nes	nestin	ENSMUSG00000004891	0	0.369548	0.832994	3.26649e-05	2.48059	0.90587	1.06466	625.346	599.439	689.448	507.509	940.14	23.5078	33.8619	52.6568	16.3557	34.4146	3.96613	5.72434	2.46689	6.30568	3.16321	832.22	836.234	831.377	704.009	845.24	12.7968	5.50839	15.7511	8.4855	19.2164	2.51653	2.38797	6.1222	5.07013	3.36593
Bcan	brevican	ENSMUSG00000004892	0	NA	1	NA	1.00368	NA	0.712232	0	0	0	0	0	0	0	0.975126	0	1.11015	0.991533	0	0	0	0	0	0	0	0	0	0	1.10168	0.984445	0	0	0	3.58195	0	0	0
Hapln2	hyaluronan and proteoglycan link protein 2	ENSMUSG00000004894	0	NA	1.10499	NA	0.903269	NA	1.11483	0	0	0.832667	0	0	0	0	0	0	0	0	0	0	0	1.0544	0	0	0	0	0	0	0	0	0.942834	0	0	0	0	0	0
Prcc	papillary renal cell carcinoma (translocation-associated)	ENSMUSG00000004895	0	0.700447	0.962792	0.148867	0.898155	0.974952	1.00413	256.552	264.038	240.641	227.171	254.729	315.5	273.403	261.334	300.945	293.079	282.587	249.581	289.859	249.525	265.71	260.44	305.38	247.598	231.626	247.573	305.701	306.267	322.898	329.049	338.816	280.593	253.124	268.356	269.731	258.055
Rrnad1	ribosomal RNA adenine dimethylase domain containing 1	ENSMUSG00000004896	0	0.457445	1.08821	0.316342	0.899222	0.882946	0.980939	143.42	161.456	143.219	135.336	136.935	155.894	150.497	142.368	145.02	121.006	159.637	144.253	120.878	155.84	156.052	144.218	141.614	127.792	106.266	141.253	173.468	168.557	161.449	145.196	148.674	138.409	154.024	161.218	161.23	138.003
Hdgf	hepatoma-derived growth factor	ENSMUSG00000004897	0	0.50628	0.925733	0.225407	0.889403	0.118004	1.14944	948.709	1008.88	1045	1193.85	1146.28	1291.69	1420.95	1429.53	1262.66	1443.19	1290.98	1112.81	1153.27	1317.89	1450.86	1270.81	1023.73	1076.8	1265.22	1138.38	1397.69	1352.86	1637.13	1319.97	1993.45	1102.24	1062.64	1135.67	1167.14	1033.34
Slc25a18	solute carrier family 25 (mitochondrial carrier), member 18	ENSMUSG00000004902	0	NA	1.22215	NA	1.47493	NA	0.999487	0	0	0	0.966683	0	0	1.25414	0	0	1.11015	0	0	0	0	1.0544	0	0	0	0	0	0	0	0	0	0	0	0	1.02037	0	0
Thop1	thimet oligopeptidase 1	ENSMUSG00000004929	0	0.792371	0.955459	0.173176	0.844763	0.0680932	0.81075	203.104	226.574	193.179	249.404	270.925	248.688	209.442	295.463	263.872	278.647	215.163	180.889	234.354	210.79	225.642	240.928	232.595	239.611	262.343	222.512	234.608	288.64	322.898	280.964	407.59	207.614	271.034	310.191	293.054	233.371
Apba3	amyloid beta (A4) precursor protein-binding, family A, member 3	ENSMUSG00000004931	0	0.922955	1.02067	0.870405	0.967761	0.889131	0.975081	483.708	405.87	247.302	310.305	310.681	305.602	254.591	254.508	284.589	268.656	330.18	357.199	309.594	360.325	255.166	273.165	414.557	380.473	293.061	358.449	315.654	282.03	258.909	317.735	240.711	347.281	341.479	290.805	330.573	345.569
Matk	megakaryocyte-associated tyrosine kinase	ENSMUSG00000004933	0	0.699941	1.19712	0.115574	0.573273	0.0387144	1.81953	14.2529	30.3287	13.3227	25.1338	9.57073	3.71176	10.0332	14.6269	17.4461	13.3218	97.1702	117.921	97.4421	67.5609	53.7746	15.2701	18.9873	18.1523	14.1134	9.11311	15.6405	28.6436	26.58	36.7705	2.02278	61.655	41.7894	34.6925	45.6312	47.1231
Pias4	protein inhibitor of activated STAT 4	ENSMUSG00000004934	0	0.891028	0.980957	0.00277741	0.777251	0.0400245	0.835071	340.288	270.283	294.764	237.804	322.46	206.621	239.541	198.926	243.155	206.488	209.213	235.843	202.285	198.179	224.588	279.952	286.392	339.812	274.796	314.402	305.701	259.996	262.847	319.621	261.95	254.17	271.034	245.908	276.829	233.371
Map2k1	mitogen-activated protein kinase kinase 1	ENSMUSG00000004936	0	0.225628	0.862219	0.0319943	1.24445	0.749065	0.958122	992.358	684.181	694.444	643.811	830.445	1182.81	1073.55	1103.84	1238.67	1217.83	1000.46	1044.12	980.588	1056.65	941.582	735.51	1041.93	901.808	866.729	918.905	937.009	940.834	827.919	1217.2	743.372	996.547	1082.94	945.88	1035.32	1184.81
Sgta	small glutamine-rich tetratricopeptide repeat (TPR)-containing, alpha	ENSMUSG00000004937	0	0.0593299	0.817723	0.314758	0.891338	0.312193	0.896044	664.542	516.481	415.501	415.674	567.618	377.362	378.751	364.697	371.819	422.966	375.791	406.428	407.037	356.722	380.64	534.453	711.234	699.954	553.743	659.181	430.825	416.435	391.809	510.073	400.511	402.645	410.73	429.574	452.256	453.279
Nmrk2	nicotinamide riboside kinase 2	ENSMUSG00000004939	0	NA	1.01247	NA	1.51811	NA	0.983405	0.890806	0	0	0	0	1.23725	1.25414	0	0	0	0	0	0	0	1.0544	0.848339	0	0	0	0	0	0	0	0	0	0	1.19398	0	0	0
Tmem242	transmembrane protein 242	ENSMUSG00000004945	0	0.162604	0.863717	0.617479	0.938259	0.0228511	1.24084	316.236	308.64	290.601	328.672	343.074	241.264	223.238	228.179	231.16	280.868	247.883	230.118	245.455	237.814	262.546	329.155	373.417	356.512	383.552	396.42	207.592	194.997	299.271	262.108	313.531	218.938	212.529	212.236	173.399	169.419
Dtx2	deltex 2, E3 ubiquitin ligase	ENSMUSG00000004947	0	0.976469	0.993272	0.968579	1.00936	0.201237	0.845203	77.5002	95.4463	72.442	72.5012	83.1918	71.7607	81.5194	79.9603	82.8688	87.7017	66.4327	95.024	90.0414	74.7674	63.2642	69.5638	83.8607	87.8573	89.6616	72.9048	99.5305	70.5074	72.849	90.512	69.7859	99.403	82.3848	89.7923	76.052	112.198
Hspb1	heat shock protein 1	ENSMUSG00000004951	0	NA	0.737384	0.482929	1.65891	0.528324	0.655933	1.78161	6.24415	5.82867	1.93337	1.47242	2.47451	1.25414	0	4.36152	0	1.98307	1.14487	1.23344	0.900812	0	1.69668	3.16456	5.80875	8.302	5.31598	0	0	0.984445	0.942834	1.01139	0	3.58195	2.04073	1.01403	3.36593
Rasa4	RAS p21 protein activator 4	ENSMUSG00000004952	0	0.0335437	1.22369	0.000411078	0.752349	0.827845	1.026	290.403	301.503	341.393	290.972	293.012	269.721	264.624	300.339	304.216	275.317	422.393	478.555	365.099	287.359	339.518	235.838	231.013	247.598	275.626	249.092	389.591	352.537	370.151	396.933	376.237	408.937	355.807	371.413	359.979	345.569
Syt5	synaptotagmin V	ENSMUSG00000004961	1	0.0564632	2.0128	0.0804858	1.55221	0.0120128	0.573208	5.34484	14.2723	8.32667	8.70015	5.88968	28.4568	40.1326	34.1294	44.7055	17.7624	21.8137	16.0281	43.1705	22.5203	22.1425	2.54502	5.53797	2.90437	2.4906	5.31598	21.328	19.8302	19.6889	20.7423	23.262	41.5228	51.3413	29.5906	41.5751	57.2209
Hnrnpa2b1	heterogeneous nuclear ribonucleoprotein A2/B1	ENSMUSG00000004980	0	0.506933	1.06339	0.289027	1.08736	0.0297704	1.15806	4800.56	4659.92	5264.95	6308.57	5407.46	6673.75	6787.43	6266.16	6079.95	6565.42	6644.26	6119.32	6404.04	6064.27	6321.15	5590.55	4530.06	4862.65	5078.33	4798.81	5364.7	5923.73	6255.17	5114.87	7098.95	5418.09	5369.34	5488.55	5395.64	5561.65
Fxyd4	FXYD domain-containing ion transport regulator 4	ENSMUSG00000004988	0	NA	1	NA	0.891676	NA	1.25529	0	0	0	0	0	0	0	0	0	0	0.991533	1.14487	0	0	0	0	0	0	0	0	0	0	0.984445	0	0	0	0	0	0	0
Ccdc130	coiled-coil domain containing 130	ENSMUSG00000004994	0	0.931897	0.981251	0.0370988	0.732415	0.398719	0.874553	87.299	62.4415	64.948	69.6012	78.0383	35.8804	45.1492	49.7314	51.2478	47.7364	52.5512	69.8369	62.9057	56.7512	57.9922	49.2036	87.0253	85.679	69.7368	76.702	63.9839	69.4058	51.1912	66.9412	65.7404	74.2377	75.2209	65.3035	73.0099	54.9769
Mri1	methylthioribose-1-phosphate isomerase 1	ENSMUSG00000004996	0	0.55754	0.936061	3.70054e-05	0.712792	0.965757	0.992736	163.018	160.564	163.203	173.036	189.206	128.674	134.193	159.921	131.936	129.887	139.806	153.412	141.846	132.419	160.269	189.18	168.513	188.058	175.172	187.578	197.639	193.895	206.734	149.911	219.472	150.992	133.726	155.096	158.188	132.393
Prkacb	protein kinase, cAMP dependent, catalytic, beta	ENSMUSG00000005034	0	0.628499	0.87577	0.0299608	0.643802	0.0230607	1.54579	407.099	377.325	459.632	364.44	466.757	126.2	122.906	124.816	124.303	108.795	336.13	431.615	735.133	215.294	184.521	471.676	518.196	475.591	425.893	486.792	183.421	182.879	178.185	189.51	221.495	261.719	319.987	204.073	159.202	270.397
Sgsh	N-sulfoglucosamine sulfohydrolase (sulfamidase)	ENSMUSG00000005043	0	0.815333	0.960452	0.510704	0.90262	0.719038	1.05905	175.489	167.7	177.358	154.669	198.041	129.912	100.332	116.04	70.8746	114.345	112.043	117.921	114.71	116.205	101.223	181.544	176.424	168.454	172.682	211.88	129.39	101.354	113.211	101.826	144.629	109.469	89.5487	95.9145	141.964	92.0022
Chd5	chromodomain helicase DNA binding protein 5	ENSMUSG00000005045	0	0.593978	0.819067	0.0370915	0.592585	0.576552	0.848092	7.12645	7.13617	9.992	10.6335	6.62589	17.3216	15.0497	10.7264	13.0845	8.88119	11.8984	13.7384	20.9686	18.0162	13.7072	4.24169	13.4494	11.6175	10.7926	10.632	21.328	19.8302	17.72	31.1135	20.2278	21.3905	14.3278	20.4073	14.1964	22.4396
Cstb	cystatin B	ENSMUSG00000005054	0	0.441603	0.865671	0.506182	1.13758	0.583161	1.10834	1933.94	1053.48	1090.79	783.013	1576.23	215.282	198.155	174.548	211.534	217.589	221.112	207.221	189.95	183.766	158.16	1122.35	1778.48	1671.47	1359.04	1520.37	170.624	155.337	172.278	178.196	214.415	191.256	180.291	165.299	160.216	168.297
Sh2b2	SH2B adaptor protein 2	ENSMUSG00000005057	0	NA	0.905955	0.822804	0.856315	0.15934	1.99803	8.01726	6.24415	9.15934	3.86673	6.62589	2.47451	3.76243	2.92538	5.4519	1.11015	11.8984	1.14487	6.16722	1.80162	1.0544	7.63505	5.53797	7.98703	9.1322	7.59425	2.84373	2.20336	3.93778	6.59984	3.03417	2.51653	3.58195	1.02037	1.01403	1.12198
Pex5	peroxisomal biogenesis factor 5	ENSMUSG00000005069	0	0.772694	0.964421	0.0183276	0.817712	3.52022e-06	0.698956	791.036	751.974	654.476	575.177	738.419	454.072	443.967	385.175	510.297	424.077	407.52	431.615	374.967	384.647	396.456	662.553	839.398	754.411	662.499	722.973	567.324	554.144	484.347	616.613	491.536	542.313	593.409	487.735	598.276	638.406
Jkamp	JNK1/MAPK8-associated membrane protein	ENSMUSG00000005078	0	0.23509	0.877342	0.316403	1.134	0.689136	1.05681	174.598	156.104	183.187	163.369	196.568	120.014	110.365	142.368	90.5015	125.447	117.992	105.328	103.609	115.304	115.984	187.483	209.652	207.663	186.795	206.564	78.2026	102.456	101.398	95.2262	138.56	105.694	112.234	110.2	98.3606	103.222
Cd44	CD44 antigen	ENSMUSG00000005087	0	9.32186e-06	1.95327	0.031657	1.37647	0.00141709	1.54953	136.293	219.437	264.788	363.473	254.729	421.904	555.586	384.2	399.079	427.407	550.301	498.017	567.384	587.329	541.963	169.668	83.0696	113.997	136.983	123.786	318.498	330.504	346.525	241.365	344.884	335.957	354.613	355.088	379.246	335.471
Slc1a2	solute carrier family 1 (glial high affinity glutamate transporter), member 2	ENSMUSG00000005089	1	0.294894	1.78974	2.22011e-06	6.55946	1.99714e-07	5.4852	1.78161	1.78404	3.33067	7.73347	7.3621	9.89803	26.337	3.9005	29.4402	22.203	57.5089	43.505	46.8709	105.395	103.331	1.69668	0.791139	1.45219	4.151	2.27828	5.68746	0	0.984445	2.8285	0	7.5496	5.96991	16.3259	15.2104	11.2198
Eif2ak4	eukaryotic translation initiation factor 2 alpha kinase 4	ENSMUSG00000005102	0	0.344728	1.08498	0.367661	0.917143	0.293762	0.91061	282.386	339.86	363.043	326.739	315.098	193.012	184.359	219.403	169.009	179.844	193.349	185.469	192.417	164.849	177.14	304.554	290.348	299.877	308.834	296.176	220.389	177.37	203.78	197.052	236.665	183.707	208.947	212.236	205.847	188.492
Wdr1	WD repeat domain 1	ENSMUSG00000005103	0	0.524235	0.942233	0.616215	1.04712	0.210972	0.912807	3202.45	2696.58	2536.3	2467.94	3094.29	4433.08	4215.18	4230.1	4450.93	4471.68	4686.97	5087.79	4881.97	4870.69	4329.38	2617.97	3224.68	3189	2760.41	3067.32	4433.37	4202.9	3989.96	4717.94	3475.14	5101.01	5200.99	5221.22	5067.09	5551.55
Slc2a9	solute carrier family 2 (facilitated glucose transporter), member 9	ENSMUSG00000005107	1	0.687019	1.0851	0.000152717	0.627709	8.08516e-09	0.510895	171.926	160.564	194.011	165.303	147.242	342.719	267.133	237.931	342.379	232.021	246.892	325.142	260.257	262.136	309.994	135.734	147.152	159.741	143.625	185.3	575.855	473.722	356.369	556.272	317.577	600.193	638.781	430.595	496.873	604.746
Wisp1	WNT1 inducible signaling pathway protein 1	ENSMUSG00000005124	0	NA	0.564228	0.545818	1.5649	0.576695	0.688854	4.45403	4.46011	7.494	4.83342	5.15347	1.23725	1.25414	0.975126	1.09038	1.11015	0.991533	0	2.46689	0	1.0544	10.1801	7.12025	7.26093	7.4718	15.9479	0	0	0.984445	0.942834	0	2.51653	0	2.04073	2.02805	1.12198
Ndrg1	N-myc downstream regulated gene 1	ENSMUSG00000005125	0	0.0081793	0.723427	1.77365e-15	0.459142	0.00113975	0.703962	806.18	884.886	840.161	739.513	985.785	652.033	645.884	487.563	702.204	571.726	573.106	716.687	564.917	726.955	871.991	934.021	1401.9	1078.25	1271.04	1217.36	1339.4	1214.05	1102.58	1789.5	1259.18	990.256	1071	897.923	997.802	967.145
4930550C14Rik	RIKEN cDNA 4930550C14 gene	ENSMUSG00000005131	0	NA	1.05439	NA	1.00777	NA	0.777675	1.78161	0.892022	0.832667	0	1.47242	0	0	0.975126	0	2.2203	0	0	0	0	0	0	0.791139	2.17828	0	1.51885	1.42186	0	0	0.942834	1.01139	0	0	0	1.01403	0
Man2b1	mannosidase 2, alpha B1	ENSMUSG00000005142	0	0.0393139	0.76686	0.503732	0.904825	0.0976848	0.819511	3967.65	3026.63	3083.37	2097.7	4231.74	717.607	684.763	716.717	779.621	718.266	705.971	841.478	864.644	762.988	799.238	3318.7	5503.16	4280.32	3779.9	4566.43	841.744	778.887	767.867	893.806	720.11	885.819	989.812	954.043	1006.93	1019.88
Klf5	Kruppel-like factor 5	ENSMUSG00000005148	0	0.375893	1.07507	0.627818	1.04168	0.621873	0.962607	907.732	965.168	783.54	807.181	938.668	1502.03	1548.87	1348.6	1658.47	1685.21	1421.86	1562.74	1587.44	1472.83	1424.5	801.68	878.955	855.338	771.256	787.524	1585.38	1559.98	1446.15	1547.19	1296.6	1540.12	1622.62	1523.41	1661.99	1408.08
Wdr83	WD repeat domain containing 83	ENSMUSG00000005150	0	0.617207	0.925424	0.585632	0.919222	0.456345	1.10837	118.477	98.1224	81.6014	108.269	129.573	107.641	95.3149	102.388	104.676	108.795	116.009	104.183	104.843	105.395	105.44	110.284	132.911	119.805	94.6428	122.267	89.5775	95.8461	108.289	128.225	138.56	98.1448	87.1607	115.301	95.3185	86.3923
Prdx2	peroxiredoxin 2	ENSMUSG00000005161	0	0.4675	0.931623	0.783317	1.03113	0.00633268	1.21662	1154.49	1130.19	989.208	1239.29	1189.72	1102.39	1118.7	1164.3	1057.67	1378.8	1188.85	1060.15	1043.49	1097.19	1134.54	1232.64	1178.8	1265.58	1271.87	1173.31	965.446	1051	1243.35	1043.72	1336.05	926.084	939.664	991.796	905.526	775.287
Polr2a	polymerase (RNA) II (DNA directed) polypeptide A	ENSMUSG00000005198	0	0.000565821	1.75156	0.851491	0.955008	0.00159153	0.627122	919.312	1041.88	1346.42	831.348	673.632	1170.44	1165.1	1000.48	1136.17	758.231	1005.41	1491.76	1122.43	1061.16	1059.68	481.856	518.196	514.8	667.481	538.433	1389.16	1158.97	895.845	1393.51	645.267	1643.3	2034.55	1468.31	2036.17	2042
Senp3	SUMO/sentrin specific peptidase 3	ENSMUSG00000005204	0	0.905639	0.987677	0.662125	0.962261	1	0.999599	389.282	368.405	372.202	423.407	401.235	423.141	405.088	445.633	415.434	457.381	468.995	477.41	515.58	488.24	470.264	397.023	451.74	405.16	371.93	352.373	454.997	452.79	464.658	414.847	448.046	439.135	543.262	432.635	491.803	513.866
Corin	corin	ENSMUSG00000005220	0	NA	1.25309	NA	1.21666	NA	1.0935	0	0	0	0.966683	0	0	0	0	2.18076	0	0.991533	0	0	2.70244	0	0	0	0	0	0	0	0	0	0	1.01139	0	0	1.02037	1.01403	1.12198
Plekha8	pleckstrin homology domain containing, family A (phosphoinositide binding specific) member 8	ENSMUSG00000005225	0	0.00296662	1.33091	0.29731	1.10406	1.52494e-08	0.667224	230.719	247.982	245.637	276.471	194.359	760.911	812.685	932.22	816.694	775.994	700.022	824.305	625.356	940.448	695.906	203.601	168.513	168.454	171.021	183.022	718.042	726.006	731.443	832.522	702.916	1151.31	1111.6	1094.85	1107.32	1227.44
G6pc2	glucose-6-phosphatase, catalytic, 2	ENSMUSG00000005232	0	NA	1.19023	NA	1	NA	1.89357	0	1.78404	0	0	0	0	0	0	0	0	0	0	2.46689	0.900812	1.0544	0	0.791139	0	0	0	0	0	0	0	0	0	0	0	0	0
Spc25	SPC25, NDC80 kinetochore complex component, homolog (S. cerevisiae)	ENSMUSG00000005233	0	0.656374	1.09461	0.777	1.06091	0.0535035	1.31752	97.0979	144.508	163.203	165.303	148.714	207.859	183.105	204.776	179.913	213.148	175.501	132.805	162.815	195.476	209.826	172.213	96.5189	132.875	141.964	113.154	162.093	165.252	201.811	148.968	251.836	108.211	136.114	149.994	148.048	120.052
Dnah2	dynein, axonemal, heavy chain 2	ENSMUSG00000005237	0	0.038037	1.76217	0.229737	0.68438	0.0103001	0.506605	240.518	262.254	121.569	376.04	79.5107	21.0333	21.3204	15.602	29.4402	18.8725	12.8899	22.8973	17.2682	20.7187	32.6865	113.677	132.12	136.506	80.5294	135.178	39.8122	22.0336	20.6734	33.942	43.4898	46.5559	46.5653	40.8147	48.6733	37.0253
Ripk4	receptor-interacting serine-threonine kinase 4	ENSMUSG00000005251	0	0.794986	1.03235	4.03081e-05	0.741613	0.00518443	0.810881	553.191	577.138	457.134	484.308	605.901	498.613	527.995	519.742	520.111	590.599	620.699	625.098	574.785	659.394	702.232	546.33	505.538	510.444	503.931	529.32	777.76	697.363	744.241	816.494	554.242	714.695	734.299	774.458	862.937	841.484
Ufd1l	ubiquitin fusion degradation 1 like	ENSMUSG00000005262	0	0.147611	0.892765	0.887803	0.984373	0.717216	0.968667	352.759	320.236	346.389	344.139	318.043	353.855	318.553	389.075	395.808	380.781	418.427	401.848	407.037	399.06	378.531	351.212	429.588	376.116	367.779	357.689	372.529	349.232	368.183	440.303	338.816	373.705	438.192	409.167	399.527	448.791
Zfp287	zinc finger protein 287	ENSMUSG00000005267	0	0.987201	1.00827	0.888285	0.941673	1.85016e-08	3.58033	9.79887	19.6245	18.3187	14.5002	13.2518	19.7961	10.0332	21.4528	10.9038	21.0928	45.6105	45.7947	81.4073	37.8341	24.2513	17.8151	16.6139	16.7001	9.9624	13.6697	15.6405	16.5252	19.6889	21.6852	15.1709	16.3575	13.1338	11.224	10.1403	11.2198
Prlr	prolactin receptor	ENSMUSG00000005268	0	0.810852	1.03827	0.031657	1.2413	0.0625653	0.830886	2007.88	1739.44	2203.24	1680.1	2298.45	2227.06	2392.91	2124.8	2378.12	1885.03	2108.99	2444.29	1725.59	2247.53	2225.84	1595.73	2276.11	1845	1873.76	1972.23	2068.81	1911.41	1712.94	1847.01	1318.85	2388.19	2613.63	2481.53	2605.03	2870.02
Letm1	leucine zipper-EF-hand containing transmembrane protein 1	ENSMUSG00000005299	0	0.302715	1.11111	0.0812417	1.1478	0.800921	0.974352	386.61	298.827	336.397	342.206	299.638	1255.81	1099.88	1030.71	1279.01	1171.21	1272.14	1297.13	1182.87	1194.48	1083.93	286.738	344.937	309.316	288.079	265.799	1060.71	1016.85	1024.81	1152.14	827.317	1173.96	1257.26	1167.3	1238.13	1353.11
Ubqln1	ubiquilin 1	ENSMUSG00000005312	0	0.930617	0.993159	0.000464954	1.16232	3.84617e-05	1.19058	1764.69	1570.85	1572.91	1652.06	1672.67	1660.39	1619.1	1704.52	1612.67	1749.59	1496.22	1435.66	1450.53	1707.94	1561.57	1661.05	1768.99	1598.86	1598.13	1663.14	1404.8	1339.64	1434.34	1410.48	1587.88	1262.04	1235.77	1291.78	1327.36	1313.84
Fgfr4	fibroblast growth factor receptor 4	ENSMUSG00000005320	0	0.911335	1.03156	0.0409595	0.690767	0.00158069	0.581619	140.747	116.855	147.382	121.802	191.415	75.4725	47.6575	77.0349	71.965	64.3886	33.7121	40.0704	43.1705	72.065	57.9922	178.999	123.418	116.901	141.134	137.456	102.374	84.8293	105.336	65.9984	134.515	83.0456	84.7728	64.2831	115.599	85.2703
Cadm3	cell adhesion molecule 3	ENSMUSG00000005338	0	NA	0.612178	NA	1.43298	0.140795	0.409636	3.56323	0.892022	1.66533	0	0	0	0	0.975126	0	2.2203	0	0	1.23344	0	3.16321	0.848339	2.37342	2.17828	3.3208	3.0377	0	0	0.984445	0	0	2.51653	1.19398	3.0611	2.02805	6.73187
Fcer1a	Fc receptor, IgE, high affinity I, alpha polypeptide	ENSMUSG00000005339	0	NA	0.813014	NA	1.02436	0.518765	1.60047	0	0.892022	0	1.93337	0	0	0	0	2.18076	0	4.95766	0	17.2682	0	2.10881	0.848339	0	1.45219	1.6604	0.759425	0	0	1.96889	0	0	0	0	2.04073	7.09819	2.24396
Txn2	thioredoxin 2	ENSMUSG00000005354	0	0.787118	0.970312	0.0131657	0.83857	0.866497	0.982927	351.869	341.644	349.72	391.507	346.019	390.972	470.304	436.856	438.332	510.668	505.682	463.671	476.109	531.479	519.821	348.667	381.329	385.556	353.665	363.765	452.153	506.772	578.854	490.273	646.278	532.247	479.981	537.733	517.154	475.719
Casp14	caspase 14	ENSMUSG00000005355	0	NA	1.01256	0.0444304	0.386307	0.537977	0.700217	4.45403	3.56809	9.992	3.86673	7.3621	0	5.01658	0.975126	2.18076	2.2203	2.9746	0	1.23344	2.70244	3.16321	5.09003	3.95569	5.80875	6.6416	7.59425	4.26559	4.40672	10.8289	5.657	7.07973	3.7748	1.19398	0	9.12624	2.24396
Slc1a6	solute carrier family 1 (high affinity aspartate/glutamate transporter), member 6	ENSMUSG00000005357	0	NA	1.01984	NA	1	NA	0.624615	0.890806	0.892022	0	0	0.73621	0	0	0	0	0	0	0	0	0	0	1.69668	0	0.726093	0	0	0	0	0	0	0	1.25827	0	1.02037	0	0
Slc1a3	solute carrier family 1 (glial high affinity glutamate transporter), member 3	ENSMUSG00000005360	0	0.821995	0.930058	0.00058184	0.502241	0.420018	1.23992	23.161	27.6527	35.8047	40.6007	22.0863	17.3216	20.0663	30.2289	30.5306	14.4319	16.8561	18.3179	24.6689	32.4292	27.4145	33.9335	30.0633	26.1394	39.8496	30.377	44.0778	44.0672	42.3312	34.8848	65.7404	13.8409	13.1338	22.4481	25.3507	20.1956
Crbn	cereblon	ENSMUSG00000005362	0	0.769496	0.958343	0.48758	0.919133	0.767426	0.962778	577.243	443.335	493.772	477.542	531.544	493.664	450.238	431.006	469.953	359.688	528.487	623.953	547.649	432.39	602.064	453.013	564.873	588.136	496.46	530.838	527.512	479.23	451.86	537.415	404.556	515.889	638.781	540.794	497.887	645.137
Il5ra	interleukin 5 receptor, alpha	ENSMUSG00000005364	0	NA	1.14579	0.409348	1.75801	0.406509	1.69306	3.56323	3.56809	5.82867	5.8001	0.73621	1.23725	5.01658	0.975126	6.54227	1.11015	5.9492	3.4346	8.63411	0.900812	0	5.93837	2.37342	0.726093	5.8114	1.51885	0	0	2.95334	2.8285	0	0	2.38797	4.08147	1.01403	1.12198
Msh6	mutS homolog 6	ENSMUSG00000005370	0	0.931953	1.01469	0.693271	0.946516	0.135079	1.16779	614.656	788.547	746.07	868.082	756.824	632.237	642.122	683.563	576.811	690.512	582.03	509.466	589.586	701.732	695.906	882.272	610.759	714.476	773.746	738.162	615.667	624.652	749.163	562.872	854.625	515.889	496.697	581.609	534.392	506.012
Fbxo11	F-box protein 11	ENSMUSG00000005371	0	0.00516169	1.22638	0.599037	1.05082	0.0452254	0.868714	552.3	586.058	721.922	578.077	560.256	514.698	623.31	536.319	562.636	487.355	532.453	549.536	515.58	473.827	448.121	548.027	483.386	443.643	493.139	477.679	561.637	525.501	480.409	501.587	525.923	542.313	573.112	586.711	599.29	595.77
Mlxipl	MLX interacting protein-like	ENSMUSG00000005373	0	0.00154427	1.40955	0.0046783	0.757018	4.97736e-07	0.633446	561.208	690.425	602.018	562.61	507.249	968.77	1052.23	925.394	1145.99	763.782	764.472	952.53	711.697	859.375	1004.85	432.653	370.253	394.995	478.195	392.623	1519.97	1404.64	1255.17	1046.55	1205.58	1360.19	1432.78	1145.87	1546.39	1314.96
Tbl2	transducin (beta)-like 2	ENSMUSG00000005374	0	0.134626	1.14416	0.284342	0.905455	0.815532	0.973859	516.668	566.434	472.122	547.143	419.64	364.99	346.144	393.951	381.633	391.882	370.833	360.633	345.364	359.424	360.606	420.776	462.025	462.521	427.553	426.038	371.107	412.028	456.783	340.363	494.57	368.672	380.881	343.864	416.765	335.471
Wbscr22	Williams Beuren syndrome chromosome region 22	ENSMUSG00000005378	0	0.958474	1.0078	0.972618	1.00503	0.0435117	1.17167	184.397	170.376	167.366	185.603	193.623	253.637	260.862	285.712	264.962	289.749	296.468	240.422	286.159	317.086	242.513	191.725	165.348	188.058	176.002	173.908	250.248	246.776	295.334	244.194	310.497	218.938	226.857	235.705	257.563	241.225
Nid1	nidogen 1	ENSMUSG00000005397	0	0.342322	0.767078	0.988193	0.993729	0.239533	0.681463	258.334	205.165	383.027	199.137	320.251	50.7274	81.5194	46.806	65.4227	48.8465	17.8476	2.28973	13.5679	2.70244	10.544	252.805	532.436	292.616	356.156	362.246	55.4527	42.9655	55.1289	88.6264	51.5809	15.0992	14.3278	9.1833	8.11221	25.8055
Mcm5	minichromosome maintenance complex component 5	ENSMUSG00000005410	0	0.996451	1.00148	0.575825	0.913726	0.390999	1.12796	429.369	551.27	522.082	652.511	544.059	668.117	688.525	794.728	647.685	774.883	697.047	559.84	705.53	815.235	679.036	639.647	418.512	539.487	629.291	468.565	645.527	680.838	887.97	659.984	1038.7	549.862	568.336	693.849	723.001	525.086
Hmox1	heme oxygenase 1	ENSMUSG00000005413	0	0.312244	0.753652	0.109673	1.92379	0.920592	0.948859	197.759	97.2304	125.733	73.4679	169.328	8.66078	10.0332	3.9005	4.36152	7.77104	6.94073	9.15894	4.93378	8.10731	5.27202	141.673	268.987	181.523	140.304	155.682	1.42186	1.10168	3.93778	2.8285	5.05695	3.7748	7.1639	4.08147	9.12624	12.3418
Mprip	myosin phosphatase Rho interacting protein	ENSMUSG00000005417	0	0.307657	1.07838	3.47817e-05	0.798468	5.94683e-06	0.784405	1569.6	1672.54	1512.12	1435.52	1457.7	1419.13	1501.21	1536.8	1512.36	1351.05	1317.75	1560.45	1428.33	1554.8	1623.78	1310.68	1463.61	1412.25	1412.17	1489.99	2095.83	1942.26	1793.66	1809.3	1545.4	1912.56	1924.7	1821.35	1967.21	1923.07
Cic	capicua transcriptional repressor	ENSMUSG00000005442	0	0.0283055	1.32684	0.540101	0.912459	0.00802239	0.744498	567.444	664.556	604.516	513.309	535.961	524.596	595.718	554.847	638.962	526.21	477.919	665.168	600.687	434.191	427.033	419.928	452.531	410.969	461.591	424.519	800.51	643.38	549.321	711.839	415.681	660.59	759.373	607.118	761.534	714.7
Pafah1b3	platelet-activating factor acetylhydrolase, isoform 1b, subunit 3	ENSMUSG00000005447	0	0.411933	0.893835	0.894922	0.978038	0.891138	1.02166	237.845	205.165	179.856	253.271	253.256	272.196	285.945	352.996	303.125	404.094	284.57	209.511	294.793	264.839	247.785	255.35	200.158	288.985	270.645	249.092	311.388	280.928	356.369	337.534	369.158	242.845	273.422	274.479	250.465	232.249
Il27ra	interleukin 27 receptor, alpha	ENSMUSG00000005465	0	0.62757	1.39849	0.885278	1.12258	0.0952662	2.17603	0.890806	12.4883	3.33067	6.76678	6.62589	1.23725	5.01658	9.75126	2.18076	7.77104	32.7206	51.519	109.777	13.5122	16.8704	3.39335	2.37342	7.98703	2.4906	3.0377	5.68746	5.50839	0	10.3712	1.01139	23.9071	31.0436	5.10183	8.11221	23.5615
Prkaca	protein kinase, cAMP dependent, catalytic, alpha	ENSMUSG00000005469	0	0.52218	0.944639	0.87846	0.982881	0.569219	1.05026	610.202	522.725	512.09	493.975	597.066	424.378	386.276	390.05	466.682	480.694	416.444	413.297	410.737	410.77	400.673	553.117	636.076	549.653	552.083	608.3	446.466	408.723	417.405	512.901	399.499	403.903	390.432	377.536	398.513	383.717
Asf1b	anti-silencing function 1B histone chaperone	ENSMUSG00000005470	0	0.712615	1.0911	0.744764	0.929226	0.184625	1.24455	78.391	108.827	75.7727	125.669	80.2469	113.827	153.006	189.174	136.297	175.403	144.764	114.487	167.748	175.658	157.106	111.981	62.5	75.5137	99.624	78.9802	119.437	147.625	188.029	145.196	225.54	114.502	122.98	117.342	136.894	116.686
Myl10	myosin, light chain 10, regulatory	ENSMUSG00000005474	0	NA	1.94321	NA	0.824668	NA	1	0	0.892022	0	0.966683	2.20863	0	0	0	0	0	0	0	0	0	0	0	0	0	0	0	0	0	0.984445	0	0	0	0	0	0	0
Ddx39	DEAD (Asp-Glu-Ala-Asp) box polypeptide 39	ENSMUSG00000005481	0	0.752817	1.04405	0.675471	1.05293	0.87176	1.02078	448.966	480.8	467.126	506.542	482.954	786.893	807.669	935.146	752.362	879.237	704.98	620.518	757.335	735.963	731.756	447.923	401.107	481.4	506.422	448.061	631.308	719.396	869.265	695.811	1030.61	671.914	636.393	771.397	755.45	640.65
Dnajb1	DnaJ heat shock protein family (Hsp40) member B1	ENSMUSG00000005483	0	0.945812	0.986322	0.797885	0.956998	0.0448475	0.800531	547.846	619.063	408.84	496.875	491.052	583.984	515.453	600.678	568.087	622.793	818.014	899.866	689.495	1025.12	726.484	441.984	602.848	578.696	481.516	492.867	591.496	558.551	693.05	737.296	440.966	941.183	989.812	1030.57	1243.2	1001.93
Msh4	mutS homolog 4	ENSMUSG00000005493	0	0.942504	0.969007	0.373151	0.760123	0.381928	0.782041	14.2529	10.7043	14.988	17.4003	8.09831	13.6098	20.0663	11.7015	11.9942	6.66089	11.8984	14.8833	16.0348	15.3138	14.7616	10.1801	15.0316	16.7001	14.1134	10.632	14.2186	19.8302	16.7356	16.0282	17.1936	7.5496	22.6857	22.4481	24.3366	15.7077
Usp40	ubiquitin specific peptidase 40	ENSMUSG00000005501	0	0.346655	1.08339	0.334973	0.922948	0.00125918	0.809823	637.817	714.51	660.305	599.344	621.361	587.696	459.017	505.115	514.659	466.262	550.301	504.887	489.677	474.728	569.378	596.382	621.835	620.084	545.441	599.187	605.714	591.602	499.114	575.128	478.388	602.71	641.169	585.69	655.061	714.7
Kbtbd4	kelch repeat and BTB (POZ) domain containing 4	ENSMUSG00000005505	0	0.868629	0.969631	0.191343	0.842489	0.771999	0.955027	152.328	146.292	127.398	141.136	144.297	108.878	75.2486	128.717	123.213	135.438	114.026	103.038	117.177	137.824	139.181	135.734	182.753	127.792	139.474	148.088	113.749	120.083	162.433	138.597	144.629	134.634	111.04	145.912	132.838	116.686
Celf1	CUGBP, Elav-like family member 1	ENSMUSG00000005506	0	0.0715205	1.08972	0.841	1.01332	1.12997e-07	0.819333	1761.12	1772.45	1844.36	1771.93	1747.03	1780.41	1881.22	1953.18	1823.11	1656.34	1729.23	1811.18	1604.71	1712.44	1695.48	1674.62	1709.65	1572.72	1613.91	1594.03	1898.19	1807.85	1760.19	1696.16	1824.55	1910.05	2072.75	2032.57	2157.85	2266.4
Ndufs3	NADH dehydrogenase (ubiquinone) Fe-S protein 3	ENSMUSG00000005510	0	0.42994	0.925283	0.969719	1.00549	0.0235268	1.18687	638.708	592.303	531.242	667.011	563.937	577.798	563.111	669.911	643.324	734.918	691.098	591.896	690.729	642.279	661.111	615.894	673.259	654.21	625.971	662.978	548.84	557.449	669.423	609.07	783.828	568.736	558.784	572.426	557.715	501.524
Por	P450 (cytochrome) oxidoreductase	ENSMUSG00000005514	0	0.47777	0.897517	0.404326	0.890522	0.00186965	0.713933	757.185	637.796	513.756	547.143	516.82	712.658	564.365	538.269	731.644	603.921	516.588	704.093	463.775	637.775	527.202	557.359	721.519	684.706	655.028	694.874	733.682	675.329	579.838	927.748	624.028	741.119	740.269	769.357	857.867	895.339
Igf1r	insulin-like growth factor I receptor	ENSMUSG00000005533	0	0.0526752	1.26958	0.168511	0.842632	0.250683	0.865451	262.788	320.236	368.871	294.838	276.079	244.976	228.254	213.553	221.347	200.937	181.45	184.324	182.55	154.039	184.521	239.232	196.202	226.541	311.325	224.79	278.686	256.691	242.174	224.394	316.565	195.031	219.693	227.542	236.268	144.735
Insr	insulin receptor	ENSMUSG00000005534	0	0.819013	1.0422	0.0716605	0.807667	6.65569e-07	0.603718	1489.43	1622.59	1783.57	1344.66	1635.12	1437.69	1525.04	1328.12	1586.5	964.719	1032.19	1337.21	901.648	974.679	1320.11	1305.59	1613.13	1476.87	1491.87	1666.94	1977.81	1845.31	1439.26	1925.27	1301.66	1776.67	1916.34	1694.83	1896.23	1975.8
Fcer2a	Fc receptor, IgE, low affinity II, alpha polypeptide	ENSMUSG00000005540	0	NA	1.02296	0.0607093	2.77817	0.0544873	2.69137	3.56323	10.7043	7.494	4.83342	8.09831	1.23725	26.337	21.4528	22.898	9.99133	52.5512	17.173	72.7732	1.80162	1.0544	15.2701	7.91139	5.08265	3.3208	2.27828	7.10932	2.20336	1.96889	7.54267	2.02278	22.6488	2.38797	6.1222	5.07013	5.60989
Atp4a	ATPase, H+/K+ exchanging, gastric, alpha polypeptide	ENSMUSG00000005553	0	NA	1.44923	0.989057	0.989225	0.62296	1.3328	8.90806	14.2723	4.996	8.70015	8.09831	1.23725	3.76243	1.95025	5.4519	3.33044	1.98307	5.72434	0	2.70244	4.21761	8.48339	3.95569	5.08265	6.6416	6.0754	1.42186	4.40672	4.92223	1.88567	3.03417	3.7748	0	2.04073	2.02805	2.24396
Trim28	tripartite motif-containing 28	ENSMUSG00000005566	0	0.923387	0.9867	0.00638103	0.80755	0.390662	0.923657	1472.5	1698.41	1458.83	1730.36	1653.53	1415.42	1533.82	1742.55	1547.25	1722.95	1290.98	1238.75	1360.49	1514.26	1586.88	1807.81	1457.28	1593.05	1687.8	1576.57	1765.96	1810.06	2257.33	1765.93	2268.55	1507.4	1363.53	1544.84	1751.22	1404.72
Ube2m	ubiquitin-conjugating enzyme E2M	ENSMUSG00000005575	0	0.267102	0.898028	0.713693	0.958726	0.934898	1.0105	453.42	355.025	321.409	382.807	407.124	433.039	413.867	472.936	444.875	475.143	454.122	382.386	437.873	520.669	419.652	407.203	488.133	441.465	393.515	407.811	416.606	423.045	457.767	511.016	524.912	431.585	451.326	436.717	443.13	433.084
Adcy9	adenylate cyclase 9	ENSMUSG00000005580	0	0.993616	1.00177	0.787992	0.962959	0.000288068	0.735689	248.535	218.545	224.82	197.203	246.63	339.008	299.74	369.573	406.711	370.79	382.732	476.265	351.532	346.813	381.694	216.326	216.772	222.911	241.588	237.7	446.466	396.604	342.587	399.761	278.132	476.883	511.025	525.489	549.602	573.331
Mef2c	myocyte enhancer factor 2C	ENSMUSG00000005583	1	0.646694	1.36079	0.0239077	2.93063	0.0106437	3.18618	39.1955	60.6575	80.7687	49.3008	39.0191	17.3216	109.111	45.8309	64.3324	36.6349	145.755	98.4586	228.187	9.90893	14.7616	50.9003	20.5696	36.3047	34.8684	42.5278	14.2186	16.5252	8.86001	23.5708	8.09112	55.3637	1.19398	23.4684	15.2104	26.9275
Ctr9	CTR9 homolog, Paf1/RNA polymerase II complex component	ENSMUSG00000005609	0	0.000632493	0.832562	0.14307	0.916437	0.0313355	0.88905	756.295	728.782	716.926	675.712	830.445	736.166	663.442	718.668	718.56	679.411	690.107	603.345	620.422	652.188	649.512	888.211	940.664	915.604	827.709	888.528	782.026	829.564	719.63	705.24	807.09	776.35	704.45	716.297	673.314	755.091
Eif4g2	eukaryotic translation initiation factor 4, gamma 2	ENSMUSG00000005610	0	0.00404327	1.14789	2.25573e-06	1.21354	0.599959	0.971088	7936.19	8704.35	9539.87	9069.42	8234.51	8071.84	8249.76	8400.71	7638.11	7661.13	7628.85	7890.43	7054.07	7445.21	6893.69	7686.8	7791.93	6994.46	7906.82	7495.53	6487.97	6749.99	6778.89	6068.08	6885.55	7333.18	7766.86	7299.7	7815.1	7798.87
Mrvi1	MRV integration site 1	ENSMUSG00000005611	0	NA	1.24159	0.586096	0.773376	0.510802	0.762567	19.5977	23.1926	19.1513	14.5002	10.3069	3.71176	1.25414	8.77613	9.81341	3.33044	5.9492	8.01407	9.86755	3.60325	4.21761	12.7251	16.6139	10.1653	16.604	12.9102	5.68746	5.50839	5.90667	10.3712	9.10251	11.3244	10.7458	3.0611	5.07013	12.3418
Pcyt1a	phosphate cytidylyltransferase 1, choline, alpha isoform	ENSMUSG00000005615	0	0.771964	0.941904	0.00865968	1.41452	0.250683	0.844679	3808.2	2598.46	2451.37	2578.14	2830.73	1834.85	1540.09	1282.29	1988.85	1648.57	1041.11	1237.6	843.676	958.464	807.673	2289.67	3529.27	3236.2	2722.23	3379.44	1278.26	1223.97	949.99	1523.62	862.716	1185.29	1210.7	985.674	1093.12	1326.18
Zfp592	zinc finger protein 592	ENSMUSG00000005621	0	0.00281521	1.27748	0.535902	0.940655	8.10227e-05	0.759756	399.081	423.71	422.162	408.907	379.884	507.274	555.586	496.339	595.347	502.897	509.648	587.317	551.35	473.827	472.373	337.639	295.886	306.411	334.571	315.921	600.027	601.517	512.896	649.612	463.217	621.584	718.778	608.139	701.707	762.945
Psmd4	proteasome (prosome, macropain) 26S subunit, non-ATPase, 4	ENSMUSG00000005625	0	0.000806887	0.80228	0.767123	0.971741	0.238346	0.920415	672.559	523.617	538.736	540.376	598.539	655.745	647.138	668.936	666.222	737.138	661.352	602.2	690.729	661.196	599.955	658.311	757.12	768.207	694.877	705.506	608.558	642.279	708.801	768.409	737.304	699.596	727.136	741.807	680.412	645.137
Tmod4	tropomodulin 4	ENSMUSG00000005628	0	NA	1.04408	0.834861	1.13502	0.0711086	0.507171	4.45403	3.56809	4.16334	4.83342	1.47242	7.42352	5.01658	2.92538	6.54227	4.44059	2.9746	4.57947	4.93378	5.40487	3.16321	3.39335	1.58228	5.08265	2.4906	4.55655	4.26559	6.61007	1.96889	3.77133	6.06834	6.29133	10.7458	8.16293	13.1823	5.60989
Insrr	insulin receptor-related receptor	ENSMUSG00000005640	1	0.788376	0.88326	6.21052e-11	0.232198	1.53329e-08	0.389602	7.12645	8.0282	7.494	2.90005	5.15347	7.42352	7.52486	7.80101	10.9038	11.1015	52.5512	58.3882	39.4702	30.6276	75.917	8.48339	7.12025	4.35656	10.7926	5.31598	35.5466	69.4058	38.3934	33.942	32.3645	135.893	131.338	134.688	137.908	129.027
Cabp5	calcium binding protein 5	ENSMUSG00000005649	0	NA	1	NA	1.56631	NA	1.00911	0	0	0	0	0	0	0	0	2.18076	1.11015	0	1.14487	0	0	0	0	0	0	0	0	0	0	0	0	0	0	0	0	1.01403	0
Snx6	sorting nexin 6	ENSMUSG00000005656	0	0.580866	0.951937	0.952669	0.992801	0.284352	1.08268	1132.22	1029.39	890.121	1036.28	968.853	699.048	622.055	668.936	617.155	741.579	750.59	781.944	653.725	781.905	764.442	1036.67	1219.14	939.565	1012.01	1103.45	651.214	667.617	727.505	665.641	659.427	656.815	704.45	728.542	630.725	729.286
Mthfd2	methylenetetrahydrofolate dehydrogenase (NAD+ dependent), methenyltetrahydrofolate cyclohydrolase	ENSMUSG00000005667	0	0.539419	0.890566	0.916499	1.02417	0.526908	0.899304	133.621	125.775	122.402	148.869	147.242	168.267	131.685	192.1	160.286	186.505	144.764	113.342	150.48	172.055	163.432	184.089	175.633	137.958	137.813	127.583	139.343	145.422	184.091	129.168	220.483	144.701	164.77	173.462	225.114	120.052
Kit	kit oncogene	ENSMUSG00000005672	0	0.719763	0.944413	0.000232361	0.699055	0.699716	0.949872	236.955	243.522	275.613	286.138	259.146	363.753	362.448	361.772	354.373	320.833	484.859	546.102	457.608	409.869	525.093	331.7	231.013	216.376	326.269	274.912	491.965	514.484	499.114	407.304	615.937	567.478	475.205	597.935	483.691	426.352
Tomm40l	translocase of outer mitochondrial membrane 40 homolog-like (yeast)	ENSMUSG00000005674	0	0.841211	0.964884	0.377155	1.12158	0.037991	1.25347	121.15	117.747	100.753	129.536	125.156	147.233	155.514	175.523	184.274	193.166	196.323	147.688	172.682	167.551	159.215	121.312	122.627	117.627	122.87	131.381	108.062	146.523	168.34	148.025	187.107	117.019	136.114	169.381	141.964	105.466
Nr1i3	nuclear receptor subfamily 1, group I, member 3	ENSMUSG00000005677	1	0.592382	0.873489	0.00872135	0.615151	5.87759e-11	0.335516	374.139	387.137	302.258	277.438	267.244	148.47	68.9779	80.9354	170.099	82.151	90.2295	80.1407	34.5364	61.2552	100.168	312.189	393.196	431.299	315.476	393.382	210.436	188.387	146.682	181.967	180.027	234.038	254.318	148.974	239.31	252.445
Apoa2	apolipoprotein A-II	ENSMUSG00000005681	0	NA	0.431898	0.959952	1.04633	0.333997	0.57174	1.78161	0	0.832667	2.90005	0.73621	0	3.76243	0.975126	3.27114	7.77104	1.98307	0	1.23344	1.80162	2.10881	4.24169	2.37342	3.63047	2.4906	5.31598	2.84373	1.10168	2.95334	2.8285	5.05695	1.25827	3.58195	6.1222	2.02805	2.24396
Pan2	PAN2 poly(A) specific ribonuclease subunit	ENSMUSG00000005682	0	0.97426	1.00449	0.059316	0.864947	2.34785e-05	0.750497	537.156	567.326	522.082	437.908	509.457	529.545	519.216	471.961	557.184	455.161	428.342	495.728	409.503	438.695	441.795	505.61	529.272	540.94	510.573	476.919	655.48	612.533	516.834	576.071	573.458	615.292	616.095	483.654	571.911	669.821
Cs	citrate synthase	ENSMUSG00000005683	0	0.608825	0.937364	0.00428138	1.27889	0.308485	0.904288	3852.74	2684.09	2962.63	2865.25	3174.54	6649	5599.75	5514.34	6817.05	5913.76	5975.97	6395.23	5269.27	6147.14	5259.36	2798.67	3742.88	3517.2	3197.93	3326.28	4869.89	4549.93	4285.29	5836.14	4270.09	6403.32	6915.55	5709.97	6021.29	7092.02
Ampd3	adenosine monophosphate deaminase 3	ENSMUSG00000005686	0	0.87835	1.02847	0.00135602	1.38589	0.881943	1.0233	256.552	213.193	280.609	180.77	324.669	377.362	331.094	369.573	355.464	360.798	302.417	325.142	333.03	288.26	261.492	206.146	284.81	234.528	249.06	249.851	281.529	245.674	232.329	318.678	214.415	286.885	278.198	290.805	326.517	290.592
Bcas2	breast carcinoma amplified sequence 2	ENSMUSG00000005687	0	0.315069	0.914793	0.0159047	0.838184	0.0718442	1.1459	513.105	468.311	528.744	527.809	560.256	423.141	481.591	463.185	388.175	494.016	446.19	389.255	440.34	496.347	526.147	561.6	551.424	569.257	589.442	571.088	493.387	525.501	594.605	468.588	600.766	417.744	368.941	425.493	422.849	371.375
Sh2d1a	SH2 domain containing 1A	ENSMUSG00000005696	0	NA	1.99608	0.750394	1.31846	0.205933	2.04843	0	1.78404	0.832667	0	2.20863	1.23725	1.25414	1.95025	1.09038	1.11015	7.93226	5.72434	14.8013	2.70244	1.0544	0	0	0.726093	0	0	0	0	0.984445	2.8285	0	3.7748	4.77593	1.02037	1.01403	3.36593
Ctcf	CCCTC-binding factor	ENSMUSG00000005698	0	0.943082	0.99306	0.821665	0.980923	0.158107	1.08555	878.335	879.534	958.4	970.55	934.251	916.805	1030.91	1010.23	1022.78	995.803	987.566	1029.24	1041.03	1104.4	1086.04	1025.64	883.702	856.064	959.711	931.056	975.399	958.461	1057.29	909.834	1171.19	910.985	973.096	965.267	1027.21	955.925
Pard6a	par-6 family cell polarity regulator alpha	ENSMUSG00000005699	0	0.696113	1.1387	0.986563	1.00786	0.373961	1.30822	16.9253	25.8686	14.1553	18.367	20.6139	19.7961	11.2873	17.5523	9.81341	17.7624	9.91533	16.0281	19.7351	12.6114	16.8704	14.4218	16.6139	13.0697	24.906	15.1885	14.2186	14.3218	13.7822	18.8567	14.1595	13.8409	5.96991	8.16293	10.1403	17.9517
Agrp	agouti related neuropeptide	ENSMUSG00000005705	0	NA	1	NA	0.904376	NA	1.12465	0	0	0	0	0	0	0	0.975126	0	0	0	2.28973	0	0	0	0	0	0	0	0	0	0	0	1.88567	0	0	0	0	0	1.12198
Tfap4	transcription factor AP4	ENSMUSG00000005718	0	0.575589	0.904947	0.420073	0.877592	0.163399	1.2215	159.454	154.32	174.027	211.704	196.568	145.996	175.58	156.995	159.195	198.717	135.84	129.37	135.679	179.262	200.337	223.113	143.987	214.198	225.814	184.54	160.671	168.557	224.454	149.911	248.802	132.118	125.368	122.444	141.964	116.686
Ranbp1	RAN binding protein 1	ENSMUSG00000005732	0	0.848187	0.959156	0.949703	1.0148	0.123043	1.23571	473.018	468.311	524.58	678.612	562.465	653.27	723.641	884.439	665.131	851.484	704.98	483.134	637.691	741.368	680.09	686.306	501.582	539.487	605.216	491.348	601.449	596.008	815.121	628.87	1079.15	493.24	534.904	578.548	584.079	430.84
Cd247	CD247 antigen	ENSMUSG00000005763	0	0.481427	1.51711	0.721364	0.793532	0.08251	2.00597	3.56323	8.92022	7.494	6.76678	3.68105	3.71176	5.01658	5.85075	4.36152	5.55074	40.6528	51.519	96.2086	16.2146	11.5984	3.39335	3.16456	3.63047	2.4906	5.31598	8.53119	1.10168	6.89112	13.1997	3.03417	27.6819	28.6556	15.3055	3.04208	25.8055
Rfx5	regulatory factor X, 5 (influences HLA class II expression)	ENSMUSG00000005774	0	0.0272739	1.31411	0.194423	0.841491	0.00422366	1.37672	204.885	251.55	200.673	239.737	204.666	139.81	132.939	107.264	129.755	160.971	208.222	227.829	238.055	143.229	157.106	159.488	146.361	181.523	165.21	182.262	180.577	164.15	167.356	153.682	133.504	145.959	156.412	113.261	152.104	135.759
Psmb4	proteasome (prosome, macropain) subunit, beta type 4	ENSMUSG00000005779	0	0.347642	0.922865	0.237239	1.09569	0.00529968	1.20096	1095.69	956.247	902.611	1033.38	1070.45	1113.53	1050.97	1118.47	995.516	1278.89	1209.67	1030.38	1106.4	1080.97	1002.74	1115.57	1148.73	1102.21	1026.96	1089.02	881.556	898.97	1083.87	1006	1192.43	902.177	889.517	946.9	859.895	921.144
Mmp8	matrix metallopeptidase 8	ENSMUSG00000005800	0	NA	0.832184	NA	1.11913	NA	1	0	0	0	0	0	0	1.25414	0	0	0	0	0	0	0	0	0	1.58228	0	0	0	0	0	0	0	0	0	0	0	0	0
Slc30a4	solute carrier family 30 (zinc transporter), member 4	ENSMUSG00000005802	0	0.0345829	0.775812	0.154236	1.18258	0.000124751	0.683606	1977.59	1473.62	1843.52	1471.29	2299.92	2089.72	2252.44	2321.77	2084.8	1859.5	1701.47	1782.56	1418.46	1853.87	1626.94	1941	3087.81	2249.44	2136.93	2297.26	1768.8	1861.84	1612.52	2040.29	1674.86	2246.01	2236.33	2558.06	2265.34	2996.8
Sqrdl	sulfide quinone reductase-like (yeast)	ENSMUSG00000005803	0	0.087432	0.774349	0.897624	0.973689	0.00189826	0.686118	624.455	449.579	538.736	366.373	714.124	748.539	828.989	939.046	846.134	791.536	817.023	977.717	774.603	1079.17	1032.26	559.904	936.708	650.58	627.631	716.898	939.853	892.36	837.763	983.375	616.948	1308.6	1293.08	1460.14	1344.6	1446.23
Bloc1s6	biogenesis of lysosomal organelles complex-1, subunit 6, pallidin	ENSMUSG00000005804	0	0.343856	0.912831	0.878607	1.02064	0.497557	1.06768	318.909	285.447	281.441	243.604	329.086	243.739	243.304	205.752	238.793	274.207	265.731	277.058	242.988	286.458	303.668	294.374	310.126	350.703	331.25	314.402	201.905	218.132	255.956	260.222	236.665	256.686	265.064	243.868	243.366	282.738
Metap1	methionyl aminopeptidase 1	ENSMUSG00000005813	0	0.62767	1.05204	0.189597	1.11374	0.627689	1.04568	590.605	525.401	661.138	707.612	616.208	743.59	770.044	891.265	706.566	858.145	756.539	636.546	795.571	796.318	779.204	651.524	582.278	585.957	573.668	553.621	665.433	695.159	738.334	644.898	819.226	654.298	716.39	762.214	725.029	740.506
Gpr108	G protein-coupled receptor 108	ENSMUSG00000005823	0	0.998062	1.00061	0.000301086	0.780327	0.711602	1.03456	123.822	140.047	129.896	163.369	152.396	258.586	258.354	219.403	295.493	285.308	410.494	359.488	349.065	342.309	334.246	142.521	134.494	147.397	148.606	135.937	322.763	332.707	356.369	349.791	322.634	324.633	376.105	340.802	363.022	330.984
Tnfsf14	tumor necrosis factor (ligand) superfamily, member 14	ENSMUSG00000005824	0	NA	1.61503	0.609365	1.51282	0.27761	1.96129	0	2.67607	0.832667	2.90005	0	1.23725	0	1.95025	0	2.2203	1.98307	8.01407	19.7351	0.900812	2.10881	0	0.791139	0	0.8302	0.759425	0	0	0	1.88567	0	5.03307	3.58195	2.04073	1.01403	2.24396
Gata6	GATA binding protein 6	ENSMUSG00000005836	0	0.121843	1.1398	0.853557	1.02184	0.00718321	0.823435	1302.36	1288.97	1160.74	1167.75	1108.73	816.587	851.564	809.354	826.507	769.333	602.852	670.892	630.29	762.087	619.989	979.831	1261.87	985.309	1018.66	1039.65	767.807	738.125	804.292	942.834	728.201	724.761	795.193	737.725	827.446	911.046
Rsl1d1	ribosomal L1 domain containing 1	ENSMUSG00000005846	0	0.297378	0.873748	0.948912	1.01191	0.0204467	1.26865	629.8	772.491	736.078	940.583	792.162	785.656	844.039	997.554	788.344	894.78	828.921	748.743	756.101	985.488	906.787	1062.12	790.348	803.059	956.39	823.217	730.839	794.31	935.223	688.269	1109.5	664.365	645.945	705.073	685.482	626.064
Cnga2	cyclic nucleotide gated channel alpha 2	ENSMUSG00000005864	0	NA	1.00967	NA	0.865403	NA	1	0	0	1.66533	0	0	0	0	0	0	0	0	0	0	0	0	0	0	0	0.8302	0.759425	0	0	0	0.942834	0	0	0	0	0	0
Apc	adenomatosis polyposis coli	ENSMUSG00000005871	0	0.599421	1.04915	0.0600349	1.13645	4.80043e-07	0.746106	1860	1751.04	2149.11	1760.33	1785.31	2133.03	2228.61	2258.39	2221.1	1887.25	1916.63	2142.05	1815.63	1970.08	1832.55	1611	1952.53	1737.54	1735.95	1831.73	2100.09	1925.73	1780.86	1987.49	1649.58	2419.65	2674.52	2402.96	2613.15	2871.14
Reep5	receptor accessory protein 5	ENSMUSG00000005873	0	0.00551378	0.651233	0.784535	1.06196	0.000504871	1.59429	65.0289	53.5213	65.7807	61.8677	86.8728	98.9803	84.0276	106.289	109.038	101.023	173.518	147.688	135.679	110.8	150.78	81.4405	119.462	95.8443	103.775	116.192	63.9839	73.8125	126.993	90.512	111.253	109.469	69.251	94.8941	95.3185	78.5385
Ergic3	ERGIC and golgi 3	ENSMUSG00000005881	0	0.0667976	0.822437	0.144712	0.859128	0.392629	0.911038	1150.03	885.778	771.882	781.08	1094.74	658.219	619.547	672.837	743.639	684.961	716.878	716.687	643.858	754.88	762.333	889.907	1272.94	1277.2	1090.88	1171.03	764.963	765.667	749.163	959.805	696.848	767.542	815.49	764.255	796.011	806.702
Uqcc1	ubiquinol-cytochrome c reductase complex assembly factor 1	ENSMUSG00000005882	0	0.53241	0.935762	0.743746	1.03962	0.0156316	1.20961	301.983	303.287	293.099	320.939	278.287	304.364	309.774	339.344	308.577	344.146	351.994	279.348	353.998	373.837	359.551	364.786	310.126	298.424	328.759	298.454	295.748	309.572	317.976	253.622	369.158	288.143	271.034	275.499	323.475	262.543
Spo11	SPO11 meiotic protein covalently bound to DSB	ENSMUSG00000005883	0	NA	0.891499	0.583977	0.697869	0.349202	1.44614	4.45403	3.56809	4.16334	2.90005	2.20863	3.71176	0	0	3.27114	0	14.873	12.5935	12.3344	14.413	9.48963	0.848339	6.32911	3.63047	4.9812	3.79713	1.42186	5.50839	2.95334	1.88567	0	10.0661	3.58195	12.2444	5.07013	12.3418
Ncoa2	nuclear receptor coactivator 2	ENSMUSG00000005886	0	0.183598	1.11303	0.300624	0.922051	0.00130794	0.816243	971.87	1061.51	1036.67	1005.35	899.649	1077.65	1147.54	1019.98	1144.9	983.591	1033.18	1200.97	1132.3	991.794	1053.35	867.002	902.689	879.299	881.672	935.612	1329.44	1199.73	1065.17	1279.43	960.821	1195.35	1321.74	1273.42	1400.37	1435.01
Trh	thyrotropin releasing hormone	ENSMUSG00000005892	0	NA	0.637207	NA	0.531337	0.757768	0.777567	2.67242	2.67607	2.498	0.966683	4.41726	0	0	0	1.09038	0	0	0	0	0	0	3.39335	2.37342	4.35656	5.8114	6.0754	1.42186	1.10168	0	2.8285	0	1.25827	0	0	0	0
Nr2c2	nuclear receptor subfamily 2, group C, member 2	ENSMUSG00000005893	0	0.435723	1.07138	0.948777	0.992304	4.08588e-09	0.704284	1467.16	1437.94	1558.75	1342.72	1325.18	1576.26	1606.56	1577.75	1587.59	1252.25	1305.85	1437.95	1316.08	1279.15	1454.02	1295.41	1268.99	1349.08	1329.15	1411.77	1679.22	1563.28	1407.76	1708.41	1304.69	1903.76	1941.42	1945.84	1719.79	2144.1
Nr2c1	nuclear receptor subfamily 2, group C, member 1	ENSMUSG00000005897	0	0.595282	1.07306	0.791471	0.961938	0.0309525	0.81755	126.495	152.536	174.86	145.969	163.439	196.723	189.376	134.567	194.087	139.879	176.493	203.786	173.916	176.559	163.432	142.521	135.285	129.245	148.606	157.201	190.53	186.184	162.433	188.567	158.788	231.521	211.335	194.89	225.114	232.249
Smpd4	sphingomyelin phosphodiesterase 4	ENSMUSG00000005899	0	0.841156	1.03161	0.0271736	0.804619	0.76863	0.961346	333.162	392.49	421.33	415.674	405.652	322.923	327.332	355.921	292.222	301.96	276.638	283.927	296.027	304.474	278.362	410.596	319.62	384.829	427.553	366.043	383.904	360.249	408.545	308.307	530.98	281.852	293.72	325.497	335.643	259.177
Pex1	peroxisomal biogenesis factor 1	ENSMUSG00000005907	0	0.977478	0.99609	0.0124923	0.823323	0.00822973	0.817628	310.891	289.907	374.7	319.972	342.338	233.841	232.017	239.881	239.883	200.937	235.985	235.843	191.184	233.31	198.228	286.738	329.114	354.334	317.967	356.171	305.701	286.436	286.474	239.48	281.167	268.011	257.9	272.438	269.731	274.885
Otx1	orthodenticle homeobox 1	ENSMUSG00000005917	0	NA	1.02496	NA	2.15086	NA	0.805157	0	0	0	0	0.73621	1.23725	1.25414	0.975126	1.09038	1.11015	0.991533	1.14487	0	0	0	0	0	0	0	0.759425	0	0	0	0	1.01139	0	1.19398	0	1.01403	1.12198
Kctd20	potassium channel tetramerisation domain containing 20	ENSMUSG00000005936	0	0.728901	0.974726	0.00813939	0.873072	0.2613	1.06635	490.834	471.88	497.102	441.774	491.788	465.207	440.204	455.384	433.971	477.364	504.69	485.424	488.444	493.645	492.406	520.88	481.804	479.222	476.535	501.221	501.918	486.942	496.161	599.642	511.764	452.976	447.744	464.267	464.424	481.329
Itgae	integrin alpha E, epithelial-associated	ENSMUSG00000005947	0	0.640437	1.30946	0.512148	0.71071	0.113123	1.91505	22.2702	99.9064	73.2747	116.002	27.976	18.5588	30.0995	12.6766	38.1633	38.8552	457.097	559.84	1139.7	210.79	142.344	46.6586	32.4367	58.8136	68.9066	41.7684	38.3904	30.847	35.44	84.855	17.1936	284.368	379.687	187.747	84.1642	279.373
Ctns	cystinosis, nephropathic	ENSMUSG00000005949	0	0.869331	1.03707	0.194212	0.812339	0.449551	0.881295	1147.36	810.848	811.018	580.977	886.397	147.233	153.006	132.617	137.388	113.235	151.704	163.716	156.647	108.097	152.888	629.467	1000.79	899.63	700.689	852.835	209.014	170.76	153.573	179.138	133.504	147.217	174.321	145.912	165.286	198.59
P2rx5	purinergic receptor P2X, ligand-gated ion channel, 5	ENSMUSG00000005950	0	NA	0.841817	NA	0.730061	0.719707	0.752362	0.890806	0	0	1.93337	0.73621	0	1.25414	0	2.18076	0	1.98307	1.14487	0	0	0	1.69668	2.37342	0	0.8302	0	0	1.10168	0	2.8285	2.02278	1.25827	0	2.04073	0	2.24396
Shpk	sedoheptulokinase	ENSMUSG00000005951	0	0.416806	0.887139	0.0018854	0.689759	0.156393	0.829813	628.909	489.72	398.015	350.906	532.28	141.047	127.923	146.269	155.924	156.531	152.696	194.627	125.811	155.84	152.888	466.586	600.474	591.766	449.968	599.187	218.967	236.861	183.107	236.651	186.096	184.965	183.873	172.442	193.679	209.81
Trpv1	transient receptor potential cation channel, subfamily V, member 1	ENSMUSG00000005952	0	NA	0.83413	NA	0.873121	0.326271	0.534683	7.12645	4.46011	1.66533	0.966683	3.68105	0	1.25414	0.975126	0	0	0	0	1.23344	0.900812	1.0544	2.54502	4.74683	6.53484	2.4906	5.31598	1.42186	1.10168	0	0.942834	0	1.25827	2.38797	1.02037	1.01403	3.36593
Ephb3	Eph receptor B3	ENSMUSG00000005958	0	0.165295	1.2774	0.691093	0.920765	0.444766	1.14366	366.121	271.175	243.139	271.638	228.961	287.043	268.387	315.941	343.469	308.621	207.23	186.613	239.288	227.905	306.831	279.103	147.943	171.358	246.569	232.384	332.716	338.215	338.649	231.937	416.693	200.064	182.679	247.949	232.212	154.833
Tuft1	tuftelin 1	ENSMUSG00000005968	0	0.93962	0.979655	0.848045	0.954999	0.0650898	0.752777	456.093	498.64	483.78	389.573	554.366	619.864	660.934	525.593	585.534	555.074	530.47	788.814	600.687	556.702	527.202	343.577	577.531	509.717	508.913	493.627	784.869	593.805	499.114	892.863	318.588	775.092	804.744	721.399	839.614	866.167
Rcn1	reticulocalbin 1	ENSMUSG00000005973	0	0.398681	0.858812	0.221233	0.819568	0.661205	1.08654	180.834	180.188	214.828	237.804	192.151	159.606	130.431	225.254	124.303	149.87	130.882	119.066	140.613	130.618	110.712	313.885	178.006	202.58	261.513	217.955	179.155	143.218	211.656	175.367	257.905	128.343	100.295	132.648	113.571	105.466
Dnase1	deoxyribonuclease I	ENSMUSG00000005980	0	0.625666	0.814881	0.294491	1.43139	0.761023	1.12761	336.725	129.343	174.027	138.236	200.985	431.802	176.834	185.274	381.633	296.41	347.036	372.082	181.316	277.45	438.632	129.796	269.778	250.502	251.551	316.68	174.889	305.165	117.149	264.936	141.595	270.527	334.315	112.24	227.142	479.085
Trap1	TNF receptor-associated protein 1	ENSMUSG00000005981	0	0.93256	1.01132	0.904749	1.01473	0.242881	1.1014	588.823	728.782	648.648	762.713	669.951	888.348	767.536	833.733	835.23	1000.24	856.684	757.902	875.745	859.375	896.243	743.993	623.417	659.293	685.745	647.79	776.338	777.785	882.063	795.752	1026.56	756.218	823.848	811.192	798.039	664.211
Naa60	N(alpha)-acetyltransferase 60, NatF catalytic subunit	ENSMUSG00000005982	0	0.663586	0.941638	0.726863	0.951707	0.0528008	0.829675	397.3	304.179	298.095	272.605	326.877	289.517	337.365	308.14	304.216	351.917	306.384	370.937	330.563	364.829	311.049	296.919	402.69	323.838	327.099	348.576	359.732	330.504	276.629	409.19	297.349	354.831	450.132	370.393	431.975	424.108
1700037C18Rik	RIKEN cDNA 1700037C18 gene	ENSMUSG00000005983	0	0.0625944	0.643712	0.888609	0.950071	0.538841	1.18494	24.9426	26.7607	12.49	13.5336	32.3932	16.0843	22.5746	20.4776	29.4402	28.8639	16.8561	20.6076	29.6027	25.2227	32.6865	25.4502	36.3924	37.7569	43.1704	31.8959	17.0624	26.4403	23.6267	24.5137	31.3531	26.4236	25.0736	16.3259	15.2104	22.4396
Ankrd13d	ankyrin repeat domain 13 family, member D	ENSMUSG00000005986	0	NA	1.19983	0.82069	1.13285	0.76863	1.15139	8.90806	11.5963	5.82867	3.86673	5.88968	11.1353	5.01658	8.77613	8.72303	9.99133	9.91533	13.7384	11.101	3.60325	7.38082	7.63505	7.91139	0.726093	7.4718	6.0754	4.26559	7.71175	6.89112	7.54267	11.1253	3.7748	8.35788	13.2648	9.12624	3.36593
Tyrp1	tyrosinase-related protein 1	ENSMUSG00000005994	0	NA	1	NA	0.822506	NA	0.893096	0	0	0	0	0	0	0	0	0	0	0	0	0	0	0	0	0	0	0	0	0	0	0	1.88567	0	0	0	1.02037	0	0
Tpr	translocated promoter region, nuclear basket protein	ENSMUSG00000006005	0	0.68383	0.977187	0.0230221	1.09374	0.193059	1.05602	2368.65	2556.53	2663.7	2770.51	2585.57	2648.96	2769.15	2805.44	2760.84	2779.81	2598.81	2625.18	2733.31	2562.81	2521.08	2672.27	2740.5	2587.8	2639.21	2607.11	2454.14	2482.08	2608.78	2265.63	2773.23	2448.59	2485.87	2496.84	2479.3	2432.45
Pdc	phosducin	ENSMUSG00000006007	0	NA	1	NA	1.11885	NA	1	0	0	0	0	0	0	0	0.975126	1.09038	0	0	0	0	0	0	0	0	0	0	0	0	0	0	0.942834	0	0	0	0	0	0
BC003331	cDNA sequence BC003331	ENSMUSG00000006010	0	0.025258	0.856592	0.106817	1.1223	0.000379609	1.24921	411.553	362.161	363.875	396.34	410.805	415.717	359.939	376.399	375.09	425.187	448.173	356.054	379.901	395.456	421.761	397.871	492.088	455.987	459.931	464.768	319.92	342.622	339.634	346.963	385.34	315.825	305.66	339.782	306.236	335.471
Prg4	proteoglycan 4 (megakaryocyte stimulating factor, articular superficial zone protein)	ENSMUSG00000006014	0	NA	0.875481	0.929602	0.915358	0.0242938	0.298469	0	0	1.66533	0	3.68105	1.23725	1.25414	0.975126	0	0	0.991533	2.28973	3.70033	0	1.0544	0	0.791139	0.726093	1.6604	3.79713	0	0	0	1.88567	2.02278	5.03307	4.77593	10.2037	10.1403	4.48791
Dhx34	DEAH (Asp-Glu-Ala-His) box polypeptide 34	ENSMUSG00000006019	0	0.244352	1.13642	0.422939	0.903605	0.368353	0.900451	249.426	236.386	186.517	206.87	221.599	132.386	116.635	117.015	137.388	119.896	116.009	135.094	144.313	118.907	118.093	189.18	183.544	188.784	205.89	200.488	115.171	189.489	131.916	136.711	115.299	129.601	136.114	140.811	136.894	155.955
Kptn	kaptin	ENSMUSG00000006021	0	0.774051	1.04946	0.571535	1.09059	0.289825	0.87303	121.15	93.6623	82.434	77.3347	94.9711	120.014	102.84	88.7365	87.2303	92.1423	82.2972	68.692	104.843	90.982	86.4611	89.9239	99.6835	82.7746	92.1522	83.5368	102.374	95.8461	75.8023	93.3405	82.934	98.1448	91.9367	92.8534	107.487	105.466
Napa	N-ethylmaleimide sensitive fusion protein attachment protein alpha	ENSMUSG00000006024	0	0.568247	0.936716	0.142012	0.87171	0.0473137	0.844641	1143.8	965.168	848.488	789.78	1119.78	619.864	627.072	643.583	612.793	616.132	667.301	685.776	694.429	662.097	617.88	882.272	1186.71	1103.66	952.239	1073.83	831.791	740.328	665.485	761.81	587.618	836.747	756.985	769.357	807.165	771.921
Sra1	steroid receptor RNA activator 1	ENSMUSG00000006050	0	0.572903	0.935614	0.634776	0.946346	0.00336904	0.789466	554.972	528.969	426.326	459.175	460.868	671.829	574.398	569.473	661.86	563.955	655.403	617.084	627.823	601.742	598.901	430.108	592.563	593.944	471.554	507.296	708.089	593.805	612.325	754.267	547.162	792.708	786.835	717.318	752.408	884.119
Calcoco2	calcium binding and coiled-coil domain 2	ENSMUSG00000006056	0	NA	1	NA	1.15511	NA	1	0	0	0	0	0	1.23725	1.25414	0	0	0	0	0	0	0	0	0	0	0	0	0	0	0	0	0.942834	0	0	0	0	0	0
Atp5g1	ATP synthase, H+ transporting, mitochondrial F0 complex, subunit C1 (subunit 9)	ENSMUSG00000006057	0	0.247289	0.865192	0.837346	0.96831	0.587622	1.06998	832.013	730.566	586.198	844.881	764.186	992.278	906.746	1097.02	1055.49	1386.58	1171.99	928.487	1042.26	1053.05	1060.73	839.007	878.164	930.852	845.974	852.075	909.994	983.799	1163.61	1084.26	1472.58	1029.26	934.889	1085.67	1003.89	857.191
Snf8	SNF8, ESCRT-II complex subunit, homolog (S. cerevisiae)	ENSMUSG00000006058	0	0.896234	0.981566	0.854591	0.976173	0.637826	1.05039	316.236	250.658	269.784	256.171	320.988	316.737	342.381	307.165	355.464	365.239	405.537	348.04	356.465	365.73	309.994	251.108	313.291	297.698	267.324	312.124	318.498	352.537	329.789	359.22	365.112	308.275	403.566	307.13	310.292	373.619
Tbcb	tubulin folding cofactor B	ENSMUSG00000006095	0	0.183265	0.82986	0.444272	1.11838	0.884603	1.02524	314.455	220.329	184.019	196.237	264.299	289.517	279.674	291.563	303.125	285.308	255.815	226.684	308.361	333.3	259.383	218.023	329.114	296.972	268.155	311.364	234.608	211.522	250.049	307.364	288.246	281.852	285.362	256.112	234.24	293.958
Inpp5k	inositol polyphosphate 5-phosphatase K	ENSMUSG00000006127	0	0.776396	0.94526	0.141823	0.811187	0.097034	0.800551	364.34	323.804	307.254	285.172	343.074	322.923	308.519	254.508	287.86	209.818	245.9	285.072	279.992	208.988	303.668	255.35	386.076	368.129	323.778	385.029	381.06	375.672	278.598	440.303	233.631	327.149	364.165	285.703	300.152	379.229
Crkl	v-crk avian sarcoma virus CT10 oncogene homolog-like	ENSMUSG00000006134	0	0.479692	1.06675	0.727248	1.03653	0.0143812	0.845077	588.823	568.218	524.58	579.043	604.429	494.902	622.055	538.269	501.574	538.422	462.054	533.508	423.071	540.487	506.113	535.302	630.538	532.226	482.346	505.018	486.278	500.162	526.678	577.014	503.672	561.187	585.052	539.774	607.402	629.43
Upk3bl	uroplakin 3B-like	ENSMUSG00000006143	0	NA	1.92629	NA	0.651379	NA	1.5	0.890806	0	0	1.93337	2.94484	0	1.25414	0	1.09038	0	0	1.14487	0	0.900812	0	0	0	1.45219	0	0	1.42186	1.10168	0.984445	0	2.02278	0	0	0	0	0
Eps8l1	EPS8-like 1	ENSMUSG00000006154	0	0.935387	1.05254	0.741353	0.840572	0.612194	0.799955	54.3392	52.6293	10.8247	34.8006	33.8657	2.47451	62.7072	26.3284	73.0554	29.974	49.5766	40.0704	87.5745	34.2309	16.8704	49.2036	18.1962	41.3873	41.51	25.8205	61.1402	59.4907	37.4089	49.9702	28.3189	72.9794	52.5352	58.1609	55.7715	51.611
Clint1	clathrin interactor 1	ENSMUSG00000006169	0	0.946724	0.992154	5.03442e-17	1.60707	0.0263856	1.15779	3118.71	2858.93	2801.92	3264.49	2470.72	3180.98	3035.03	2828.84	3074.87	3188.35	2280.52	2227.91	2420.02	2157.44	2133.06	2481.39	3587.81	2782.39	2783.66	2988.34	1817.14	1960.99	1957.08	1880.95	1892.31	1857.2	2033.35	1907.07	1936.79	1948.88
Prss16	protease, serine 16 (thymus)	ENSMUSG00000006179	0	0.92124	0.948721	0.258134	1.52658	0.0339939	2.07193	23.161	11.5963	5.82867	13.5336	17.669	32.1686	16.3039	16.5771	6.54227	13.3218	9.91533	9.15894	24.6689	17.1154	14.7616	9.33173	14.2405	16.7001	14.9436	20.5045	4.26559	9.91511	10.8289	17.9138	9.10251	7.5496	5.96991	9.1833	3.04208	7.85385
Cdkal1	CDK5 regulatory subunit associated protein 1-like 1	ENSMUSG00000006191	0	0.0393139	1.15225	0.0408985	1.15784	0.785084	0.974296	308.219	317.56	312.25	272.605	295.22	275.908	260.862	259.383	224.618	225.36	221.112	251.871	225.72	214.393	223.533	256.198	272.943	260.667	260.683	256.686	216.123	230.251	213.625	186.681	229.586	239.071	237.603	224.481	241.338	222.152
Rhox6	reproductive homeobox 6	ENSMUSG00000006200	0	NA	0.848574	NA	1.47877	NA	1.11909	0	0	0	0	0	2.47451	0	0	0	0	1.98307	0	0	0	1.0544	0	0.791139	0	0	0	0	0	0	0	0	1.25827	0	0	1.01403	0
Htra1	HtrA serine peptidase 1	ENSMUSG00000006205	0	0.254307	0.63719	0.78533	1.17968	0.389047	0.680876	20.4885	21.4085	37.47	28.0338	17.669	2.47451	8.77901	4.87563	9.81341	5.55074	3.96613	9.15894	9.86755	3.60325	2.10881	22.0568	35.6012	34.8525	68.0764	41.009	0	4.40672	4.92223	11.314	4.04556	8.80786	4.77593	7.14257	3.04208	20.1956
Zbtb17	zinc finger and BTB domain containing 17	ENSMUSG00000006215	0	0.802054	0.969259	0.356462	0.917287	0.00261585	0.798757	154.11	154.32	124.9	146.936	178.163	237.553	224.492	177.473	187.545	195.386	178.476	191.193	192.417	185.567	187.684	151.853	155.063	167.728	155.247	154.163	221.811	214.827	238.236	227.223	206.324	251.653	224.469	230.603	243.366	221.03
Clcnkb	chloride channel, voltage-sensitive Kb	ENSMUSG00000006216	0	NA	1.00679	NA	0.976341	NA	1	0.890806	0	0	0	0	0	0	0	1.09038	0	0	0	0	0	0	0.848339	0	0	0	0	1.42186	0	0	0	0	0	0	0	0	0
Fam131c	family with sequence similarity 131, member C	ENSMUSG00000006218	0	NA	0.97242	0.313469	0.563175	0.975223	0.973087	9.79887	6.24415	14.1553	7.73347	10.3069	3.71176	2.50829	0.975126	0	2.2203	2.9746	4.57947	0	7.2065	0	12.7251	4.74683	8.71312	10.7926	12.9102	9.95305	2.20336	0.984445	3.77133	4.04556	6.29133	2.38797	2.04073	0	5.60989
Fblim1	filamin binding LIM protein 1	ENSMUSG00000006219	0	0.0468476	1.1996	0.00809883	0.80757	0.00108077	0.779524	560.317	669.016	562.883	529.742	547.004	559.239	455.254	509.991	517.93	470.703	557.241	705.238	571.085	568.412	573.595	466.586	461.234	484.304	443.327	533.117	720.885	638.974	558.181	708.068	494.57	776.35	752.209	708.135	832.516	749.481
Hspb7	heat shock protein family, member 7 (cardiovascular)	ENSMUSG00000006221	0	NA	0.851104	NA	0.93173	0.347789	0.525629	0.890806	0.892022	0.832667	0	1.47242	1.23725	2.50829	0	1.09038	0	0	0	0	0.900812	0	0	2.37342	0	0.8302	2.27828	0	2.20336	0	1.88567	1.01139	0	3.58195	2.04073	0	0
Epor	erythropoietin receptor	ENSMUSG00000006235	0	NA	1.57127	NA	1.59682	NA	0.992092	2.67242	0.892022	2.498	1.93337	0	1.23725	0	0	1.09038	0	0	1.14487	0	0	0	0	1.58228	0	0.8302	1.51885	0	0	0	0	0	0	0	1.02037	0	0
Ccdc159	coiled-coil domain containing 159	ENSMUSG00000006241	0	NA	1.19039	0.853292	0.898106	0.861653	1.10223	13.3621	16.9484	9.992	14.5002	23.5587	6.18627	2.50829	10.7264	3.27114	5.55074	4.95766	4.57947	6.16722	7.2065	3.16321	17.8151	17.4051	10.8914	6.6416	12.9102	4.26559	2.20336	7.87556	11.314	6.06834	5.03307	4.77593	7.14257	4.05611	2.24396
Mob1b	MOB kinase activator 1B	ENSMUSG00000006262	0	0.0528228	1.15919	1.87797e-05	1.30166	0.174172	0.90811	1009.28	1002.63	1326.44	1181.29	976.951	1478.52	1527.55	1399.31	1412.04	1331.07	1360.38	1463.14	1266.75	1358.42	1301.13	983.225	968.354	848.803	955.56	983.456	1074.93	1183.2	1076.98	1097.46	1052.86	1404.23	1508	1354.03	1448.03	1722.24
Atp6v1b2	ATPase, H+ transporting, lysosomal V1 subunit B2	ENSMUSG00000006273	0	0.353903	0.894842	0.983513	1.00355	0.62952	0.943247	3050.12	2372.78	2370.6	2022.3	2863.86	779.47	816.448	844.459	869.032	893.669	833.879	899.866	865.878	724.253	771.823	2178.53	3526.11	2961.01	2520.49	2993.66	925.634	773.379	788.541	852.322	851.591	819.131	891.905	908.126	769.646	952.559
Eps15l1	epidermal growth factor receptor pathway substrate 15-like 1	ENSMUSG00000006276	0	0.125183	1.13127	0.142524	0.89348	0.0019458	0.816674	432.932	469.204	383.027	392.473	351.908	348.906	418.884	366.647	437.242	386.332	409.503	448.788	439.106	388.25	400.673	340.184	371.835	361.594	349.514	366.802	504.762	442.875	419.374	445.017	387.363	484.433	550.426	493.857	501.943	521.72
Tep1	telomerase associated protein 1	ENSMUSG00000006281	0	0.27012	1.17109	0.934932	1.01625	0.0842283	0.817435	1672.93	1544.98	1494.64	1184.19	1378.19	2616.79	2502.02	2302.27	2805.55	2026.02	2669.21	3447.2	2793.75	2667.3	2708.76	1048.55	1393.99	1249.61	1248.62	1262.17	2902.03	2841.23	2079.15	2718.19	1518.1	3379.7	3694.18	3125.38	3494.34	3813.6
Ttc5	tetratricopeptide repeat domain 5	ENSMUSG00000006288	0	0.212399	0.899494	0.344064	0.916883	0.665594	1.0434	247.644	228.358	220.657	206.87	259.882	218.994	225.746	203.801	214.805	172.073	207.23	215.235	225.72	196.377	243.567	250.26	262.658	273.011	247.4	262.761	230.342	212.624	218.547	220.623	245.768	195.031	228.051	188.768	225.114	203.078
Osgep	O-sialoglycoprotein endopeptidase	ENSMUSG00000006289	0	0.420872	0.920583	0.178914	0.880152	0.363892	1.09461	211.121	225.682	204.836	234.904	267.244	169.504	193.138	223.304	200.63	182.064	201.281	190.048	196.118	199.079	175.031	268.923	232.595	258.489	249.89	235.422	211.858	183.98	238.236	208.366	259.927	193.773	173.128	169.381	179.483	163.809
Aamp	angio-associated migratory protein	ENSMUSG00000006299	0	0.0097889	0.857131	0.230996	0.926148	0.472008	0.953227	822.214	790.331	641.986	713.412	856.949	785.656	826.481	787.902	825.417	842.603	832.887	847.202	811.606	818.838	847.74	807.618	930.379	966.43	840.992	918.905	837.478	900.072	867.296	934.348	849.568	889.594	879.965	902.004	843.67	848.215
Tmbim1	transmembrane BAX inhibitor motif containing 1	ENSMUSG00000006301	0	0.554736	0.918618	0.946612	0.98784	0.108792	0.843066	936.238	890.238	873.468	825.547	924.68	1801.44	1656.72	1588.48	1810.03	1621.93	1728.24	1966.88	1545.51	1807.03	1605.86	886.514	1083.86	942.469	964.692	970.546	1913.83	1684.47	1395.94	2382.54	1207.6	1936.47	2022.61	1815.23	2085.85	2417.86
Arpc2	actin related protein 2/3 complex, subunit 2	ENSMUSG00000006304	0	0.0258001	0.863901	0.100171	1.10908	0.612243	0.963702	1767.36	1433.48	1586.23	1555.39	1836.11	2301.29	2238.65	1998.03	2164.4	2200.31	2156.58	2177.54	2020.38	2252.03	2081.39	1709.4	2132.12	1881.31	1804.85	1945.65	1916.67	1960.99	1807.44	2217.54	1918.61	2123.95	2274.54	2257.05	2125.4	2313.52
Kmt2b	lysine (K)-specific methyltransferase 2B	ENSMUSG00000006307	0	0.0877029	1.24091	0.400461	0.893833	0.00125918	0.716038	943.364	882.21	886.79	644.778	703.817	619.864	727.403	712.817	770.898	603.921	605.826	794.538	709.23	589.131	575.704	615.894	641.614	659.293	671.632	678.167	979.665	839.479	671.392	830.636	531.991	887.078	927.725	822.416	990.704	953.681
Zbtb32	zinc finger and BTB domain containing 32	ENSMUSG00000006310	0	NA	0.990015	0.732587	0.781408	0.822843	0.866888	1.78161	2.67607	0.832667	1.93337	1.47242	0	3.76243	0.975126	2.18076	3.33044	2.9746	3.4346	4.93378	0.900812	5.27202	3.39335	1.58228	0	2.4906	1.51885	2.84373	3.30504	0.984445	3.77133	3.03417	6.29133	3.58195	4.08147	3.04208	3.36593
Etv2	ets variant 2	ENSMUSG00000006311	0	NA	1.01243	NA	0.900485	NA	1	0	0	0	0.966683	0	0	0	0	0	0	0	0	0	0	0	0	0	0	0.8302	0	0	0	0.984445	0	0	0	0	0	0	0
Upk1a	uroplakin 1A	ENSMUSG00000006313	0	NA	2.10071	0.513156	0.74555	0.471905	0.758808	4.45403	2.67607	6.66134	6.76678	6.62589	9.89803	6.27072	12.6766	5.4519	3.33044	10.9069	13.7384	22.202	5.40487	6.32642	2.54502	3.16456	2.90437	1.6604	0.759425	4.26559	8.81343	12.7978	16.971	8.09112	11.3244	15.5218	15.3055	12.1683	22.4396
Tmem147	transmembrane protein 147	ENSMUSG00000006315	0	0.0918981	0.824257	0.704105	0.947167	0.299572	1.12356	336.725	298.827	279.776	321.906	337.184	390.972	332.348	407.603	331.475	486.245	368.85	321.708	362.633	390.052	360.606	437.743	349.683	394.995	378.571	352.373	327.029	366.859	436.109	395.047	528.957	327.149	321.181	351.006	343.755	261.421
Rps9	ribosomal protein S9	ENSMUSG00000006333	0	0.173737	0.874576	0.0847394	0.861086	0.166419	1.12784	4146.7	4793.73	4235.78	4914.62	5026.11	4381.12	4281.65	4614.3	4395.32	5420.85	4190.22	3985.28	3948.25	4478.84	4842.87	5689.81	4650.31	5327.35	5642.87	5139.03	4885.53	4894.76	5777.71	4613.28	6664.05	3935.86	3653.59	4000.86	4103.77	3310.96
Tfpt	TCF3 (E2A) fusion partner	ENSMUSG00000006335	0	0.402985	0.886533	0.101422	0.815187	0.590794	1.08227	90.8623	76.7139	74.94	49.3008	80.2469	86.6078	81.5194	64.3583	81.7784	81.0408	74.3649	84.7202	72.7732	90.982	86.4611	82.2889	80.6962	84.2268	95.473	79.7397	102.374	88.1343	103.367	96.169	94.0593	78.0125	65.6691	91.833	74.024	68.4407
Susd2	sushi domain containing 2	ENSMUSG00000006342	1	0.422031	1.31087	0.108307	0.645221	0.00148623	0.465384	377.702	367.513	180.689	366.373	195.832	1721.02	1671.77	1462.69	2018.29	1494.26	1110.52	1370.41	685.795	1277.35	1278.99	173.909	250.791	233.076	169.361	290.86	3130.95	2534.96	1758.22	4836.74	973.969	2285.01	3043.46	1554.02	2705.42	3159.49
Ggt5	gamma-glutamyltransferase 5	ENSMUSG00000006344	0	NA	0.946491	0.721364	0.792447	0.297319	1.57576	4.45403	5.35213	8.32667	8.70015	2.94484	6.18627	2.50829	0.975126	3.27114	3.33044	11.8984	14.8833	23.4354	3.60325	3.16321	5.09003	1.58228	7.26093	7.4718	9.87253	4.26559	5.50839	3.93778	4.71417	3.03417	7.5496	8.35788	7.14257	3.04208	7.85385
Ggt1	gamma-glutamyltransferase 1	ENSMUSG00000006345	0	0.25788	0.767322	0.341563	1.19513	0.000305615	0.588124	48.9944	48.1692	18.3187	37.7006	28.7122	3279.96	3016.22	3001.44	3688.75	2553.34	2325.14	3020.16	2083.29	2788.01	2541.11	31.3885	48.2595	57.3614	44.8308	56.9569	2980.23	2718.94	2024.02	3641.22	1600.02	4294.46	4812.94	3577.41	4196.04	5007.39
Crip2	cysteine rich protein 2	ENSMUSG00000006356	0	NA	0.881901	0.425438	1.39263	0.797826	1.11442	26.7242	24.0846	13.3227	10.6335	7.3621	11.1353	7.52486	6.82588	8.72303	11.1015	14.873	11.4487	13.5679	11.7106	8.43522	11.8767	15.0316	24.6872	14.1134	26.5799	7.10932	7.71175	3.93778	5.657	7.07973	11.3244	9.55186	12.2444	10.1403	10.0978
Crip1	cysteine-rich protein 1 (intestinal)	ENSMUSG00000006360	0	0.956827	0.984373	0.851271	0.955465	0.248727	0.823874	1087.67	520.049	634.492	579.043	907.747	6965.74	6213.03	6573.32	7267.38	6235.7	7508.88	7932.79	6310.3	8383.86	7320.72	409.748	871.044	748.602	939.786	820.939	6869.03	6736.77	5709.78	9705.53	5809.43	8858.19	9141.13	8902.7	8474.22	10233.6
Cbfa2t3	core-binding factor, runt domain, alpha subunit 2, translocated to, 3 (human)	ENSMUSG00000006362	0	0.0703848	1.28867	0.00146579	0.656796	7.16176e-07	0.55287	110.46	120.423	149.047	87.9682	132.518	64.3372	77.7569	61.4329	50.1574	52.177	83.2887	66.4023	55.505	52.2471	74.8626	89.9239	106.013	82.0485	106.266	82.7774	82.4682	100.253	106.32	76.3695	100.128	125.827	111.04	126.525	129.795	112.198
Fbln1	fibulin 1	ENSMUSG00000006369	1	0.502869	1.19058	0.502222	0.849981	6.27742e-07	0.42666	441.84	514.697	279.776	419.541	256.937	669.354	517.961	485.613	757.813	533.981	416.444	491.148	241.755	442.299	530.365	303.705	286.392	339.812	299.702	368.321	836.057	782.192	540.461	967.347	377.249	843.038	1127.12	703.033	1168.16	1244.27
Pgrmc1	progesterone receptor membrane component 1	ENSMUSG00000006373	0	0.0107756	0.803298	0.995383	0.999103	0.657865	0.956909	1370.06	1065.07	1186.55	1151.32	1320.02	1603.48	1531.31	1598.23	1570.15	1538.67	1652.88	1751.65	1284.02	1909.72	1785.1	1339.53	1795.09	1407.89	1437.91	1613.02	1575.43	1510.4	1525.89	1750.84	1485.73	1755.28	1779.03	1735.64	1585.94	1914.09
Gcat	glycine C-acetyltransferase (2-amino-3-ketobutyrate-coenzyme A ligase)	ENSMUSG00000006378	0	0.561616	0.926747	0.124497	0.847088	0.825686	0.968912	420.461	370.189	326.405	351.873	475.592	252.4	273.403	269.135	288.95	309.731	255.815	206.076	262.724	236.013	248.839	394.477	431.171	511.17	376.081	387.307	271.576	289.742	375.074	314.906	391.408	235.296	271.034	246.929	263.647	231.128
Tek	endothelial-specific receptor tyrosine kinase	ENSMUSG00000006386	0	NA	1.09187	0.97646	1.02986	0.524564	1.44359	24.9426	26.7607	25.8127	39.634	7.3621	1.23725	0	0	2.18076	2.2203	3.96613	4.57947	2.46689	1.80162	7.38082	32.2369	10.2848	31.9481	6.6416	31.1364	1.42186	2.20336	1.96889	0	0	5.03307	1.19398	2.04073	2.02805	2.24396
Mpl	myeloproliferative leukemia virus oncogene	ENSMUSG00000006389	0	NA	1	NA	0.817137	NA	0.855413	0	0	0	0	0	0	0	0	0	0	0.991533	0	0	0	0	0	0	0	0	0	1.42186	0	0	0	0	0	0	1.02037	0	1.12198
Elovl1	elongation of very long chain fatty acids (FEN1/Elo2, SUR4/Elo3, yeast)-like 1	ENSMUSG00000006390	0	0.278694	0.873436	0.582368	1.07656	0.00418955	0.760471	651.18	465.635	497.935	430.174	586.76	564.188	612.022	663.086	652.047	680.521	648.462	697.224	715.398	835.053	580.976	514.093	720.727	653.484	514.724	613.616	621.355	566.263	487.3	701.468	570.424	882.045	909.815	910.167	874.091	1006.41
Med8	mediator complex subunit 8	ENSMUSG00000006392	0	0.031544	0.829884	0.741153	0.962807	0.925445	0.988749	255.661	245.306	248.135	226.204	240.741	374.888	263.37	338.369	323.843	331.934	365.876	306.824	351.532	350.416	341.627	255.35	329.905	299.877	295.551	285.544	284.373	293.047	369.167	364.877	377.249	346.023	367.747	343.864	329.559	351.179
Hyi	hydroxypyruvate isomerase (putative)	ENSMUSG00000006395	0	0.0806277	0.770852	0.000716212	0.656093	0.029313	0.75325	116.696	107.935	92.426	64.7678	111.904	112.59	112.873	98.4877	101.405	98.8032	102.128	124.791	115.944	96.3869	124.42	107.739	136.867	165.549	103.775	129.102	209.014	133.303	148.651	171.596	142.606	182.449	154.024	144.892	139.936	129.027
Cdc20	cell division cycle 20	ENSMUSG00000006398	0	0.69058	1.07677	0.808211	0.955594	0.336251	1.14216	192.414	247.982	218.159	326.739	259.146	532.019	426.409	509.991	440.513	569.506	428.342	365.213	476.109	462.117	480.808	268.923	159.81	218.554	278.117	229.346	437.934	495.755	576.885	445.017	637.176	379.996	351.031	430.595	432.989	338.837
Adamts4	a disintegrin-like and metallopeptidase (reprolysin type) with thrombospondin type 1 motif, 4	ENSMUSG00000006403	0	NA	0.70607	0.177655	2.30993	0.566718	1.51652	3.56323	3.56809	3.33067	4.83342	0	4.94902	7.52486	0	1.09038	4.44059	0.991533	1.14487	1.23344	0.900812	0	5.09003	4.74683	7.26093	2.4906	3.0377	0	1.10168	3.93778	0	0	0	0	1.02037	0	0
Nectin4	nectin cell adhesion molecule 4	ENSMUSG00000006411	0	0.639011	0.853774	0.235207	0.689454	0.619699	1.17249	12.4713	8.92022	13.3227	15.4669	22.0863	17.3216	8.77901	6.82588	4.36152	12.2116	18.8391	12.5935	16.0348	15.3138	16.8704	18.6635	15.8228	15.248	17.4342	18.9856	8.53119	17.6269	13.7822	14.1425	17.1936	11.3244	9.55186	21.4277	11.1543	13.4637
Pfdn2	prefoldin 2	ENSMUSG00000006412	0	0.412147	0.890846	0.353178	0.87868	0.554971	1.08762	113.132	108.827	98.2547	106.335	118.53	92.794	95.3149	94.5872	86.1399	124.337	100.145	85.8651	98.6755	126.114	120.202	126.402	127.373	112.544	116.228	130.621	108.062	102.456	118.133	92.3977	140.583	105.694	76.4149	87.7515	119.655	99.8561
Rnf114	ring finger protein 114	ENSMUSG00000006418	0	0.414308	0.911087	0.173829	1.14223	0.862547	0.978241	880.117	794.791	618.672	631.244	777.438	889.585	788.856	810.33	917.009	910.322	788.268	886.127	831.341	817.036	809.782	674.429	899.525	861.147	757.142	872.58	848.853	724.905	720.614	878.721	605.823	811.582	936.083	837.721	776.744	862.801
C330007P06Rik	RIKEN cDNA C330007P06 gene	ENSMUSG00000006423	0	0.952002	1.00569	0.0384751	1.13475	0.173141	1.08932	516.668	466.527	492.106	519.109	504.304	412.006	382.514	376.399	379.452	389.662	403.554	377.806	351.532	383.746	403.836	496.278	523.734	498.1	447.478	517.169	371.107	349.232	353.416	298.878	341.85	358.606	376.105	339.782	324.489	370.253
Neurl1a	neuralized E3 ubiquitin protein ligase 1A	ENSMUSG00000006435	0	0.239219	0.650944	0.175433	0.695091	0.858896	0.94174	4.45403	5.35213	8.32667	7.73347	8.09831	35.8804	42.6409	21.4528	26.1691	13.3218	43.6274	37.7806	30.8361	43.239	42.1761	7.63505	7.91139	10.8914	15.7738	12.9102	46.9215	31.9487	28.5489	71.6554	22.2506	46.5559	35.8195	43.8758	47.6593	37.0253
Srm	spermidine synthase	ENSMUSG00000006442	0	0.85398	1.05612	0.944841	1.02185	0.887588	0.963809	122.04	134.695	97.422	124.702	111.904	139.81	155.514	218.428	142.84	202.047	109.069	96.1689	148.013	179.262	147.616	131.492	90.1898	105.284	136.153	95.6876	123.702	133.303	170.309	137.654	274.087	113.244	134.92	155.096	194.693	107.71
Epha2	Eph receptor A2	ENSMUSG00000006445	0	0.145297	1.33997	0.263692	0.806157	6.00352e-05	0.538494	916.64	986.576	604.516	791.714	683.939	1498.31	1394.61	1301.79	1541.8	1070.18	1347.49	1792.86	1143.4	1308.88	1163.01	417.383	664.557	673.815	557.064	640.955	2247.97	1834.3	1499.31	2138.35	761.577	2549.25	2595.72	2109.1	2525.94	2918.27
Rbm14	RNA binding motif protein 14	ENSMUSG00000006456	0	8.02234e-05	1.33429	0.840817	0.977714	0.00768998	0.832287	358.995	437.091	408.007	372.173	353.381	397.158	466.542	436.856	487.399	447.39	436.274	420.166	437.873	468.422	436.523	297.767	289.557	275.915	313.816	268.077	494.809	464.908	415.436	421.447	495.581	493.24	477.593	522.428	638.837	509.378
Actn3	actinin alpha 3	ENSMUSG00000006457	0	NA	0.630167	NA	1.00944	0.860725	0.857309	0	0.892022	0	0	1.47242	0	0	4.87563	0	0	0	2.28973	0	0.900812	0	0	1.58228	1.45219	2.4906	0.759425	0	0	0.984445	1.88567	2.02278	0	1.19398	0	1.01403	2.24396
A530013C23Rik	RIKEN cDNA A530013C23 gene	ENSMUSG00000006462	0	0.0944402	1.4975	0.170018	1.52949	0.293182	0.676943	64.1381	100.798	67.446	56.0676	47.1175	23.5078	17.558	10.7264	15.2653	17.7624	2.9746	5.72434	2.46689	7.2065	7.38082	51.7487	31.6456	45.0178	41.51	51.6409	9.95305	5.50839	6.89112	9.42834	21.2392	5.03307	9.55186	10.2037	9.12624	6.73187
Zdhhc24	zinc finger, DHHC domain containing 24	ENSMUSG00000006463	0	0.464744	0.876863	0.888328	0.966264	0.951547	1.01555	163.018	111.503	111.577	85.0681	149.451	86.6078	65.2155	66.3086	78.5073	92.1423	75.3565	92.7343	88.808	84.6763	99.1139	111.981	177.215	148.123	136.153	136.697	79.6244	80.4226	62.0201	100.883	78.8885	86.8204	72.833	95.9145	102.417	74.0506
Bbs1	Bardet-Biedl syndrome 1 (human)	ENSMUSG00000006464	0	0.455635	0.836561	0.812562	0.925159	0.51079	0.831818	44.5403	31.2208	34.1393	22.2337	37.5467	27.2196	23.8287	18.5274	19.6268	28.8639	11.8984	22.8973	14.8013	15.3138	13.7072	40.7203	53.0063	38.4829	36.5288	35.693	41.2341	29.7453	18.7045	21.6852	19.2164	23.9071	16.7158	22.4481	17.2385	14.5857
Slc34a3	solute carrier family 34 (sodium phosphate), member 3	ENSMUSG00000006469	0	0.848975	0.94835	0.0493621	0.558305	0.0014417	0.403429	327.817	238.17	169.864	174.003	209.084	12.3725	8.77901	0.975126	8.72303	7.77104	1.98307	9.15894	3.70033	7.2065	4.21761	183.241	261.076	282.45	198.418	254.408	17.0624	12.1185	10.8289	17.9138	14.1595	15.0992	17.9097	12.2444	17.2385	11.2198
Ndor1	NADPH dependent diflavin oxidoreductase 1	ENSMUSG00000006471	0	0.929808	0.987541	0.107053	0.865059	0.241896	0.899813	342.96	280.095	311.417	258.104	326.141	263.535	294.724	313.991	280.227	219.809	270.688	306.824	302.194	272.946	321.593	289.283	280.063	336.907	318.797	314.402	345.513	341.52	291.396	291.336	323.645	300.726	349.837	308.151	367.078	309.666
Nsmf	NMDA receptor synaptonuclear signaling and neuronal migration factor	ENSMUSG00000006476	0	0.801887	1.04551	0.0621979	0.803093	0.535497	1.08465	132.73	164.132	140.721	119.869	121.475	155.894	147.989	163.821	174.461	148.76	215.163	251.871	255.323	254.029	197.173	156.094	138.449	125.614	128.681	101.004	190.53	215.929	161.449	247.022	171.936	245.362	212.529	178.564	201.791	244.591
Pdk1	pyruvate dehydrogenase kinase, isoenzyme 1	ENSMUSG00000006494	0	0.805844	0.967338	0.916903	0.985353	0.00622231	1.25875	392.846	487.044	448.808	500.742	513.139	561.713	469.05	518.767	529.924	639.445	574.097	463.671	559.984	482.835	531.419	532.757	406.645	511.17	484.007	488.311	510.449	550.839	534.554	494.045	668.529	469.333	399.984	425.493	415.751	362.399
Ptbp1	polypyrimidine tract binding protein 1	ENSMUSG00000006498	0	0.625328	1.04705	0.884509	1.01565	0.507085	1.05394	2208.31	2478.04	2036.7	2368.37	2448.64	2587.1	2673.83	2821.04	2710.68	3068.45	2442.14	2340.11	2542.13	2481.74	2566.42	2295.6	1964.4	2356.17	2319.58	2084.62	2459.83	2561.4	3056.7	2471.17	3093.84	2322.76	2324.68	2456.02	2560.42	2071.17
Mvd	mevalonate (diphospho) decarboxylase	ENSMUSG00000006517	0	0.0685878	0.78693	0.0880585	0.814	0.0375408	0.794632	116.696	104.367	127.398	109.235	175.954	163.317	141.718	218.428	185.364	212.038	204.256	194.627	244.222	250.426	201.391	168.819	174.051	182.976	136.153	148.847	253.092	201.607	196.889	234.766	252.848	294.434	269.84	271.418	267.703	278.251
Cyba	cytochrome b-245, alpha polypeptide	ENSMUSG00000006519	1	0.0284015	0.838293	0.000320975	1.2901	3.84853e-40	2.45058	335.834	326.48	268.119	296.772	364.424	377.362	359.939	359.821	395.808	406.314	386.698	393.834	409.503	380.143	402.782	374.966	357.595	418.956	367.779	381.991	228.92	291.945	303.209	315.849	321.622	186.223	149.248	169.381	143.992	153.711
Itih3	inter-alpha trypsin inhibitor, heavy chain 3	ENSMUSG00000006522	0	NA	1.24257	0.699072	0.71814	0.827291	1.20489	12.4713	9.81224	4.16334	5.8001	3.68105	0	1.25414	0	0	0	0	1.14487	0	0	0	3.39335	3.16456	7.98703	4.151	9.11311	1.42186	2.20336	0	0	0	0	0	0	0	0
Tmem110	transmembrane protein 110	ENSMUSG00000006526	0	0.843715	0.961852	0.304391	0.851373	0.950022	1.01471	115.805	93.6623	104.083	109.235	100.125	77.947	63.9613	85.8111	50.1574	86.5916	83.2887	66.4023	81.4073	72.065	57.9922	106.042	96.5189	97.2965	126.19	117.711	71.0932	99.1511	86.6312	69.7697	102.15	86.8204	58.5052	59.1813	82.1362	69.5626
Sfmbt1	Scm-like with four mbt domains 1	ENSMUSG00000006527	0	0.103729	1.15411	0.0716781	0.844571	0.599552	0.944146	752.731	636.904	658.64	597.41	562.465	190.537	206.934	202.826	206.082	199.827	223.095	216.38	209.686	228.806	211.935	544.633	562.5	581.601	494.799	592.352	227.498	251.183	258.909	190.452	264.984	193.773	228.051	253.051	270.745	206.444
Itih1	inter-alpha trypsin inhibitor, heavy chain 1	ENSMUSG00000006529	0	NA	1.33912	NA	1	NA	1	0.890806	0	0	0.966683	0.73621	0	0	0	0	0	0	0	0	0	0	0	0	0.726093	0	0	0	0	0	0	0	0	0	0	0	0
Ihh	Indian hedgehog	ENSMUSG00000006538	0	0.143288	1.21256	5.65657e-07	0.610687	0.01961	0.777436	395.518	380.893	283.107	316.105	267.244	332.821	311.028	357.871	415.434	316.392	358.935	446.498	314.528	363.928	441.795	240.08	298.259	285.355	245.739	280.987	656.902	604.822	498.129	632.641	463.217	547.346	446.55	415.289	523.238	550.891
Prkag3	protein kinase, AMP-activated, gamma 3 non-catatlytic subunit	ENSMUSG00000006542	1	NA	0.528598	1.02683e-08	0.145248	1.55916e-16	0.0595129	0	0.892022	0.832667	1.93337	0.73621	1.23725	1.25414	1.95025	6.54227	2.2203	0	1.14487	0	3.60325	3.16321	3.39335	1.58228	2.17828	2.4906	2.27828	25.5936	24.2369	24.6111	30.1707	8.09112	42.7811	50.1473	27.5499	35.4909	42.6352
Cryba2	crystallin, beta A2	ENSMUSG00000006546	0	NA	0.857491	0.728945	0.810209	0.774297	1.18683	7.12645	3.56809	4.996	2.90005	5.15347	6.18627	6.27072	5.85075	3.27114	2.2203	5.9492	1.14487	3.70033	5.40487	5.27202	10.1801	2.37342	7.98703	3.3208	4.55655	5.68746	6.61007	2.95334	1.88567	13.1481	3.7748	3.58195	3.0611	6.08416	1.12198
Atp7b	ATPase, Cu++ transporting, beta polypeptide	ENSMUSG00000006567	0	0.97248	1.00925	0.00239281	0.65075	1.3831e-06	0.531659	294.857	245.306	274.78	188.503	259.882	154.657	129.177	127.741	140.659	88.8119	130.882	178.599	85.1076	108.097	168.704	220.568	263.449	250.502	245.739	271.874	214.702	225.844	171.294	225.337	154.743	210.13	268.646	210.196	275.815	309.666
Slc4a1	solute carrier family 4 (anion exchanger), member 1	ENSMUSG00000006574	0	NA	0.725693	0.148805	2.18782	0.472392	0.622806	22.2702	5.35213	13.3227	11.6002	5.88968	16.0843	15.0497	14.6269	5.4519	13.3218	0.991533	2.28973	0	0	0	13.5734	0.791139	10.1653	41.51	18.9856	2.84373	0	3.93778	14.1425	3.03417	3.7748	1.19398	2.04073	0	2.24396
Rundc3a	RUN domain containing 3A	ENSMUSG00000006575	0	0.969331	0.985329	0.125715	0.698868	0.659973	0.883734	29.3966	29.4367	27.478	17.4003	24.2949	42.0666	20.0663	17.5523	22.898	21.0928	25.7798	22.8973	30.8361	24.3219	15.816	33.9335	15.8228	29.0437	25.7362	25.8205	29.8592	25.3386	37.4089	33.942	49.5581	25.1653	35.8195	22.4481	20.2805	32.5374
Slc4a3	solute carrier family 4 (anion exchanger), member 3	ENSMUSG00000006576	0	NA	0.710276	0.985678	0.985505	0.866629	1.12855	8.01726	7.13617	14.1553	7.73347	5.15347	1.23725	3.76243	4.87563	4.36152	2.2203	1.98307	3.4346	1.23344	0.900812	2.10881	8.48339	16.6139	14.5219	8.302	12.1508	4.26559	2.20336	0.984445	7.54267	2.02278	1.25827	4.77593	1.02037	1.01403	0
Cdt1	chromatin licensing and DNA replication factor 1	ENSMUSG00000006585	0	0.952899	1.01269	0.215208	0.846544	0.918414	0.980619	252.989	304.179	245.637	302.572	268.717	211.57	312.282	289.612	268.233	258.665	160.628	157.992	189.95	214.393	192.956	324.065	249.209	235.254	297.212	251.37	258.779	255.589	358.338	309.249	400.511	143.442	182.679	213.257	229.17	163.809
Runx1t1	runt-related transcription factor 1; translocated to, 1 (cyclin D-related)	ENSMUSG00000006586	0	0.744282	1.10565	0.110539	0.66364	5.6401e-05	0.416143	30.2874	27.6527	32.474	34.8006	28.7122	14.847	17.558	12.6766	18.5364	13.3218	6.94073	3.4346	13.5679	18.0162	22.1425	27.1468	21.3607	34.1264	31.5476	24.3016	22.7498	25.3386	24.6111	20.7423	24.2734	46.5559	28.6556	40.8147	28.3927	17.9517
Snai3	snail family zinc finger 3	ENSMUSG00000006587	0	NA	1.00616	0.386119	0.654271	0.424896	1.43114	13.3621	9.81224	14.988	13.5336	8.09831	1.23725	6.27072	1.95025	1.09038	11.1015	1.98307	9.15894	16.0348	13.5122	3.16321	12.7251	11.0759	8.71312	9.1322	17.4668	8.53119	5.50839	3.93778	6.59984	11.1253	6.29133	5.96991	9.1833	4.05611	3.36593
Aprt	adenine phosphoribosyl transferase	ENSMUSG00000006589	0	0.0278172	0.802203	0.577456	0.934036	0.468916	0.923513	1120.63	883.994	741.074	796.547	1026.28	571.611	544.298	582.15	592.076	667.199	559.224	548.391	504.479	579.222	528.256	979.831	1369.46	1173.37	1014.5	1164.96	528.934	568.466	662.532	668.469	734.269	614.034	600.573	580.589	576.981	576.697
Gtf2h1	general transcription factor II H, polypeptide 1	ENSMUSG00000006599	0	0.0799237	0.878011	0.842455	1.02162	0.211259	0.91199	936.238	864.369	842.659	718.246	955.601	585.221	603.243	585.075	553.913	592.819	571.123	588.462	551.35	563.007	586.248	912.812	1130.54	1044.12	884.163	950.041	582.965	554.144	607.403	517.616	596.72	564.962	638.781	675.483	594.22	661.967
Hfe	hemochromatosis	ENSMUSG00000006611	0	0.62343	0.909973	0.0473226	0.698487	0.873529	0.958277	98.8795	69.5777	92.426	77.3347	85.4004	34.6431	26.337	32.1792	29.4402	28.8639	19.8307	32.0563	37.0033	27.0244	25.3057	91.6206	91.7721	98.0226	91.322	93.4093	42.6559	29.7453	44.3	30.1707	71.8087	28.9401	31.0436	30.611	28.3927	26.9275
Abhd1	abhydrolase domain containing 1	ENSMUSG00000006638	0	0.0469309	1.38053	0.244609	0.815105	0.0108871	0.687328	112.242	90.0942	55.7887	86.0348	80.2469	54.4392	58.9448	63.3832	54.519	58.8379	62.4666	60.678	59.2053	53.1479	51.6657	61.0804	64.8734	73.3354	55.6234	50.1221	92.4212	70.5074	48.2378	91.4549	57.6493	71.7212	85.9668	81.6293	94.3045	85.2703
Slc5a6	solute carrier family 5 (sodium-dependent vitamin transporter), member 6	ENSMUSG00000006641	1	0.663379	0.91103	0.0308887	0.723274	2.87759e-08	0.484581	413.334	303.287	343.891	253.271	494.733	348.906	347.398	391.025	407.802	280.868	288.536	341.17	240.522	400.861	341.627	324.914	492.088	372.486	366.118	434.391	577.277	544.229	383.934	610.956	353.987	635.424	626.841	592.833	720.973	792.117
Tcf23	transcription factor 23	ENSMUSG00000006642	1	0.897743	0.969353	0.114697	0.65462	5.64995e-13	0.28885	123.822	150.752	115.741	88.9349	94.9711	13.6098	11.2873	8.77613	9.81341	8.88119	14.873	18.3179	17.2682	18.0162	12.6528	122.161	125.791	118.353	97.1334	128.343	14.2186	15.4235	13.7822	16.0282	22.2506	51.5889	45.3713	55.0998	86.1923	51.611
Nphs1	nephrosis 1, nephrin	ENSMUSG00000006649	0	NA	0.801561	NA	0.583711	NA	1.89608	0	0	0	0	0	0	0	0	0	1.11015	0	1.14487	0	0.900812	1.0544	0	0	0	0.8302	0	0	2.20336	0.984445	0.942834	0	0	0	0	0	0
Aplp1	amyloid beta (A4) precursor-like protein 1	ENSMUSG00000006651	0	0.91324	0.953275	0.923434	0.959742	0.054037	0.610634	342.96	215.869	212.33	155.636	228.961	868.552	896.713	554.847	1023.87	601.7	659.369	965.123	631.523	777.401	651.621	133.189	306.962	240.337	254.041	280.987	973.977	824.056	602.481	1461.39	256.893	1121.12	1493.67	876.495	1199.59	1485.5
Qrich1	glutamine-rich 1	ENSMUSG00000006673	0	0.229076	0.941923	0.428588	0.958652	0.0448475	0.917633	1153.59	1091.83	1067.48	1071.09	1180.88	948.974	974.47	1018.03	1003.15	1003.57	1035.16	1016.64	1022.53	1023.32	1005.9	1097.75	1261.87	1191.52	1124.92	1233.31	1053.6	1046.59	1075.01	1032.4	960.821	1099.72	1133.09	1029.55	1187.43	1113
P4htm	prolyl 4-hydroxylase, transmembrane (endoplasmic reticulum)	ENSMUSG00000006675	0	NA	0.788064	0.902683	1.08653	0.319187	1.62551	8.90806	8.0282	5.82867	6.76678	7.3621	1.23725	1.25414	5.85075	1.09038	9.99133	0.991533	6.8692	6.16722	3.60325	5.27202	13.5734	6.32911	10.1653	8.302	9.11311	4.26559	2.20336	2.95334	5.657	3.03417	1.25827	2.38797	2.04073	3.04208	3.36593
Usp19	ubiquitin specific peptidase 19	ENSMUSG00000006676	0	0.971667	1.00395	0.923434	0.990593	0.220706	0.926121	775.002	816.2	726.918	670.878	734.002	910.619	951.895	904.917	1014.05	921.423	954.846	1094.49	1021.29	923.332	922.603	701.576	779.272	754.411	746.35	726.77	1050.76	992.613	880.094	1013.55	818.215	1009.13	1113.99	1013.22	1061.69	1106.27
Pola1	polymerase (DNA directed), alpha 1	ENSMUSG00000006678	0	0.144213	1.25681	0.949065	1.0151	0.319336	1.15872	466.783	632.444	735.245	847.781	646.393	706.472	742.453	842.509	621.516	711.605	659.369	564.42	640.158	681.915	796.074	647.282	399.525	471.961	639.254	483.754	668.276	653.296	760.976	546.843	940.593	525.955	601.767	645.892	633.767	471.231
Cdc42	cell division cycle 42	ENSMUSG00000006699	0	0.09247	0.893241	5.70074e-06	1.27003	0.0200055	1.1418	3271.04	2566.35	2770.28	2968.68	3181.16	3802.08	3790.02	3786.41	3673.49	4229.66	3828.31	3663.58	3811.34	3808.63	3485.86	3066.74	3752.37	3326.23	3137.33	3243.51	2808.18	2930.47	2924.79	3294.26	3209.14	3169.57	3308.53	3361.09	2990.36	3454.57
Pknox1	Pbx/knotted 1 homeobox	ENSMUSG00000006705	0	0.93069	1.01088	0.664691	0.955974	0.0370209	1.1654	258.334	270.283	263.123	250.371	223.072	230.129	240.796	255.483	238.793	264.215	295.477	239.277	276.291	322.491	283.634	246.867	274.525	254.133	239.098	234.662	250.248	233.556	275.645	261.165	264.984	222.713	262.676	221.42	267.703	244.591
D130043K22Rik	RIKEN cDNA D130043K22 gene	ENSMUSG00000006711	1	0.316226	1.2366	0.0567492	1.35814	5.98085e-13	0.390089	64.1381	50.8452	49.1274	38.6673	49.3261	149.708	109.111	103.363	136.297	118.786	77.3395	76.7061	70.3063	74.7674	122.311	37.3269	34.019	58.0875	35.6986	37.2118	109.484	102.456	84.6623	68.8269	89.0024	198.806	257.9	174.483	188.609	277.129
Gmnn	geminin	ENSMUSG00000006715	0	0.735574	1.06382	0.747436	0.944375	0.208238	1.17891	130.949	186.433	175.693	226.204	199.513	246.214	229.508	255.483	183.184	259.775	260.773	217.525	214.619	243.219	195.065	180.696	153.481	186.606	195.097	147.329	210.436	242.369	245.127	209.309	334.77	187.482	202.977	208.155	201.791	158.199
Acot13	acyl-CoA thioesterase 13	ENSMUSG00000006717	0	0.18525	0.860777	0.88669	0.976235	0.282266	1.13165	317.127	297.935	223.987	284.205	305.527	171.978	155.514	200.876	192.997	190.946	204.256	202.642	157.881	186.468	197.173	295.222	337.025	381.199	312.155	334.147	174.889	142.117	189.014	184.795	243.745	172.382	169.546	170.401	155.146	171.663
Zfp184	zinc finger protein 184 (Kruppel-like)	ENSMUSG00000006720	0	0.899809	1.05018	0.997429	1.00142	0.395006	1.26973	12.4713	23.1926	19.1513	19.3337	30.1846	17.3216	31.3536	19.5025	13.0845	23.3131	20.8222	17.173	13.5679	27.9252	27.4145	29.6919	14.2405	16.7001	22.4154	17.4668	27.0154	25.3386	21.6578	16.0282	15.1709	13.8409	15.5218	20.4073	17.2385	16.8297
Cyp27b1	cytochrome P450, family 27, subfamily b, polypeptide 1	ENSMUSG00000006724	0	NA	1.79485	0.949703	1.04626	0.718406	1.23067	5.34484	5.35213	6.66134	3.86673	3.68105	6.18627	3.76243	3.9005	6.54227	5.55074	1.98307	3.4346	2.46689	5.40487	5.27202	1.69668	1.58228	1.45219	4.151	3.79713	4.26559	4.40672	1.96889	3.77133	10.1139	6.29133	3.58195	1.02037	2.02805	2.24396
Cdk4	cyclin-dependent kinase 4	ENSMUSG00000006728	0	0.547188	0.919909	0.0355497	0.802511	0.253637	1.13736	1487.65	1503.06	1375.57	1579.56	1514.38	858.654	840.276	1004.38	819.965	996.913	814.048	674.327	736.366	917.927	926.82	1723.82	1492.09	1683.81	1625.53	1588.72	935.587	1041.09	1207.91	880.607	1574.73	712.179	691.316	771.397	793.983	606.99
B4galnt1	beta-1,4-N-acetyl-galactosaminyl transferase 1	ENSMUSG00000006731	0	0.0108898	1.31157	0.111769	0.854929	4.99831e-12	0.57659	302.874	434.415	369.704	491.075	317.307	1466.15	1355.73	1324.22	1552.7	1299.98	1178.93	1241.04	1175.47	1170.15	1200.97	331.7	219.145	288.259	352.835	264.28	1605.29	1568.79	1537.7	1900.75	1578.78	1960.38	2090.66	1995.84	2173.06	2158.69
Mettl1	methyltransferase like 1	ENSMUSG00000006732	0	0.903961	0.96924	0.889678	1.03412	0.7691	1.06324	88.1898	108.827	111.577	116.969	113.376	116.302	159.276	182.349	118.851	170.963	107.086	93.8791	136.912	136.023	136.018	128.947	89.3987	119.079	123.7	95.6876	109.484	123.388	160.465	106.54	221.495	96.8865	111.04	130.607	124.725	108.832
Tspan31	tetraspanin 31	ENSMUSG00000006736	0	0.623091	1.06165	0.0649901	1.19147	0.0579925	1.19048	984.341	852.773	649.48	931.883	684.675	467.682	456.508	417.354	478.676	470.703	423.384	415.587	419.371	443.199	437.577	698.183	821.202	825.568	674.122	839.165	336.982	331.605	406.576	446.903	392.419	363.639	342.673	368.352	367.078	353.423
Kif5b	kinesin family member 5B	ENSMUSG00000006740	0	0.31365	0.929001	2.90209e-05	1.25052	0.976463	0.996795	4070.99	3119.4	3986.81	3743.96	3642.77	4193.05	4329.3	4368.56	4094.37	4402.85	3823.35	3696.78	3779.27	4079.78	3737.86	3813.28	4607.59	3985.53	3705.18	3873.83	3247.54	3404.19	3411.1	3300.86	3727.99	3558.38	3753.88	3867.19	3702.21	4298.3
Saal1	serum amyloid A-like 1	ENSMUSG00000006763	0	0.901102	0.980018	0.371794	1.11648	0.0916788	1.19828	161.236	143.616	155.709	161.436	186.997	144.759	159.276	145.294	146.111	164.302	128.899	128.225	160.348	144.13	158.16	170.516	166.139	157.562	183.474	150.366	106.64	129.998	143.729	116.911	178.005	111.986	105.07	126.525	141.964	111.076
Tph2	tryptophan hydroxylase 2	ENSMUSG00000006764	0	NA	0.849163	NA	1.01988	NA	0.630093	0	0.892022	0	0	0	0	0	0	1.09038	1.11015	0	0	0	0	0	0.848339	0	0.726093	0	0	0	1.10168	0	0.942834	0	0	0	1.02037	1.01403	0
Krt23	keratin 23	ENSMUSG00000006777	0	0.971723	0.986382	0.000189267	0.515796	0.0664885	0.722014	20.4885	39.249	18.3187	35.7673	48.5899	71.7607	57.6906	43.8807	63.242	39.9653	161.62	243.857	113.477	152.237	148.671	25.4502	39.5569	36.3047	26.5664	37.2118	115.171	114.575	110.258	135.768	67.7632	217.68	217.305	229.583	255.535	222.152
Cnp	2',3'-cyclic nucleotide 3' phosphodiesterase	ENSMUSG00000006782	0	0.513743	1.11012	0.210364	1.16851	8.001e-05	1.47748	89.0806	93.6623	88.2627	105.368	94.2349	185.588	164.293	166.747	161.376	210.928	265.731	232.408	297.26	198.179	217.207	104.346	64.0822	83.5007	92.9824	78.9802	135.077	146.523	170.309	157.453	147.663	171.124	194.619	159.177	163.258	127.906
Ttc25	tetratricopeptide repeat domain 25	ENSMUSG00000006784	0	NA	1.06001	0.940293	1.049	0.741719	0.861597	8.01726	9.81224	4.996	5.8001	5.88968	8.66078	6.27072	2.92538	5.4519	7.77104	6.94073	14.8833	4.93378	6.30568	3.16321	5.93837	2.37342	7.26093	7.4718	9.11311	5.68746	8.81343	5.90667	3.77133	5.05695	6.29133	8.35788	7.14257	9.12624	11.2198
Sulf2	sulfatase 2	ENSMUSG00000006800	0	0.950962	1.01409	2.56811e-08	1.88638	8.85953e-06	0.593559	1145.58	976.764	759.392	827.481	742.836	778.233	475.321	577.274	704.385	636.115	391.655	365.213	367.566	309.879	259.383	766.898	1058.54	921.412	707.33	933.334	378.216	301.86	285.489	397.876	306.451	529.73	619.677	478.552	557.715	684.407
Sod2	superoxide dismutase 2, mitochondrial	ENSMUSG00000006818	0	0.982837	1.00246	0.593858	1.04492	0.992716	1.00119	603.076	542.349	551.226	622.544	557.311	716.37	726.149	765.474	684.758	768.223	747.616	771.641	621.656	776.5	770.769	605.714	574.367	551.831	573.668	562.734	656.902	674.227	735.381	617.556	817.203	713.437	721.166	790.784	700.692	761.823
Tmco6	transmembrane and coiled-coil domains 6	ENSMUSG00000006850	0	0.404277	0.890427	0.173463	0.84318	0.370174	1.1193	103.334	99.9064	77.438	87.9682	114.113	77.947	99.0774	117.99	88.3207	104.354	136.831	116.776	125.811	108.998	125.474	113.677	109.177	124.162	97.1334	99.4847	102.374	113.473	103.367	138.597	121.367	103.178	121.786	105.098	122.697	94.2462
Stambp	STAM binding protein	ENSMUSG00000006906	0	0.0477239	1.35392	0.960347	0.987127	0.35724	0.867646	103.334	95.4463	125.733	113.102	97.916	91.5568	101.586	93.6121	87.2303	77.7104	104.111	120.211	92.5083	108.097	104.386	57.687	74.367	87.1312	90.4918	83.5368	108.062	105.761	72.849	115.026	57.6493	118.277	158.8	95.9145	115.599	124.54
Ezh1	enhancer of zeste 1 polycomb repressive complex 2 subunit	ENSMUSG00000006920	0	0.980115	0.995487	0.459174	0.91321	0.805728	1.03409	625.346	612.819	552.891	477.542	583.815	587.696	630.834	451.483	643.324	477.364	574.097	710.963	620.422	578.321	669.546	507.307	574.367	595.396	550.423	637.917	726.573	571.771	527.663	732.582	499.627	583.836	668.63	553.039	621.598	620.454
Hap1	huntingtin-associated protein 1	ENSMUSG00000006930	0	0.677558	0.904321	0.431548	0.842983	0.864823	0.957307	40.9771	38.3569	31.6413	36.734	26.5036	33.4059	23.8287	36.0797	31.621	43.2958	41.6444	33.2012	33.303	33.33	29.5233	44.962	33.2278	42.8395	40.6798	30.377	28.4373	60.5923	37.4089	44.3132	29.3303	36.4897	34.6255	37.7536	37.519	32.5374
P3h4	prolyl 3-hydroxylase family member 4 (non-enzymatic)	ENSMUSG00000006931	0	0.1671	0.668284	0.106073	0.591183	0.0626927	0.581893	23.161	20.5165	32.474	20.3003	24.2949	2.47451	12.5414	4.87563	17.4461	6.66089	2.9746	12.5935	13.5679	9.90893	15.816	22.0568	47.4683	44.2917	29.8872	39.4901	12.7968	16.5252	14.7667	12.2568	21.2392	11.3244	25.0736	14.2851	23.3226	22.4396
Ctnnb1	catenin (cadherin associated protein), beta 1	ENSMUSG00000006932	0	0.0333095	0.853892	0.0141531	1.17508	0.75242	0.97247	14353.6	11782.7	11260.2	10729.2	13782.6	9848.54	9863.84	10204.7	10220.1	10207.8	8964.45	9279.15	8180.2	9785.52	8977.19	12805.7	16275.3	15219.6	13378.7	14857.4	8389	8332	8334.32	9694.21	8071.91	8861.97	8919.05	9227.18	9380.76	10083.2
Eif1b	eukaryotic translation initiation factor 1B	ENSMUSG00000006941	0	0.433669	0.904114	0.0644633	0.806651	0.92609	1.01599	183.506	165.916	140.721	160.469	161.966	116.302	105.348	104.338	83.9592	118.786	145.755	117.921	118.411	139.626	106.495	180.696	192.247	193.141	165.21	167.074	112.327	116.778	124.04	121.626	178.005	124.568	134.92	115.301	134.866	111.076
Chrd	chordin	ENSMUSG00000006958	0	NA	0.931974	0.000192788	4.87651	0.821698	1.16476	5.34484	9.81224	7.494	2.90005	3.68105	12.3725	17.558	12.6766	2.18076	8.88119	0.991533	3.4346	4.93378	3.60325	1.0544	3.39335	6.32911	5.80875	9.1322	6.83483	4.26559	1.10168	0	0	3.03417	1.25827	3.58195	1.02037	2.02805	3.36593
Psmd2	proteasome (prosome, macropain) 26S subunit, non-ATPase, 2	ENSMUSG00000006998	0	0.0316595	0.878539	0.0059432	1.15698	0.436593	0.95186	1036.9	914.322	921.762	987.95	997.565	1292.93	1234.08	1236.46	1262.66	1329.96	1204.71	1076.18	1160.67	1169.25	1049.13	1072.3	1208.86	1126.9	1063.49	1059.4	964.024	984.901	1148.85	1117.26	1264.24	1161.38	1178.46	1191.79	1234.07	1181.44
Syngr3	synaptogyrin 3	ENSMUSG00000007021	0	NA	1.06065	NA	0.887068	0.312168	1.83586	0	3.56809	2.498	0.966683	2.20863	1.23725	0	1.95025	0	0	1.98307	3.4346	4.93378	3.60325	1.0544	1.69668	1.58228	2.17828	1.6604	1.51885	1.42186	0	1.96889	0	1.01139	2.51653	2.38797	1.02037	0	1.12198
Vars	valyl-tRNA synthetase	ENSMUSG00000007029	0	0.921633	1.013	0.833379	1.02547	0.428562	1.07479	1566.04	1395.12	1294.8	1179.35	1247.14	1103.63	1158.83	1254.99	1175.43	1186.75	871.557	755.612	907.815	918.828	921.548	1295.41	1259.49	1384.66	1320.85	1335.07	1082.04	1058.71	1251.23	968.29	1372.46	822.906	719.972	863.23	924.792	737.14
Vwa7	von Willebrand factor A domain containing 7	ENSMUSG00000007030	0	NA	1.93171	0.475573	1.43452	0.694757	1.25899	20.4885	11.5963	9.992	11.6002	5.88968	2.47451	7.52486	7.80101	8.72303	5.55074	3.96613	1.14487	3.70033	7.2065	0	2.54502	6.32911	7.26093	7.4718	5.31598	5.68746	3.30504	4.92223	4.71417	3.03417	3.7748	1.19398	2.04073	4.05611	1.12198
Hspa1l	heat shock protein 1-like	ENSMUSG00000007033	0	NA	0.87073	NA	0.776988	NA	1	0	0	0	0	0	1.23725	0	0	0	0	0	0	0	0	0	0	0	0	0	0.759425	1.42186	0	0	1.88567	0	0	0	0	0	0
Slc44a4	solute carrier family 44, member 4	ENSMUSG00000007034	0	0.0963415	0.773179	0.000465997	1.54974	0.907054	0.977098	2521.87	1900.01	1769.42	1375.59	2616.49	2767.74	2856.94	3211.09	3042.16	2526.7	2271.6	2542.75	2374.38	2361.03	1977.01	1962.21	3329.9	2776.58	2438.3	2707.35	2105.78	1857.43	1524.91	2442.88	1315.82	2312.69	2376.03	2329.5	2277.5	2504.26
Msh5	mutS homolog 5	ENSMUSG00000007035	0	0.433176	1.21569	0.371679	1.26478	0.414013	1.25044	46.3219	57.0894	38.3027	34.8006	40.4916	35.8804	26.337	29.2538	37.0729	16.6522	27.7629	16.0281	27.1358	18.0162	16.8704	39.8719	34.019	31.9481	33.208	38.7307	15.6405	22.0336	13.7822	20.7423	40.4556	12.5827	16.7158	19.387	14.1964	20.1956
Abhd16a	abhydrolase domain containing 16A	ENSMUSG00000007036	0	0.728224	0.950609	0.0840297	0.827344	0.807933	0.965614	764.312	550.377	472.122	451.441	555.102	259.823	245.812	231.105	269.324	270.876	303.409	283.927	278.758	263.037	270.982	466.586	606.012	646.949	555.404	662.978	300.013	288.64	311.085	355.448	288.246	281.852	284.168	279.58	314.348	289.47
Neu1	neuraminidase 1	ENSMUSG00000007038	0	0.290455	0.778182	0.38808	0.82031	0.00104952	0.556011	7171.88	5006.03	4916.9	3439.46	7326.03	1725.97	2301.35	2159.9	2080.44	1348.83	1063.91	1701.27	1005.26	1814.24	1314.84	5216.43	9454.11	7389.45	6445.67	7522.11	2967.43	2349.88	1973.81	3322.55	1171.19	2437.26	2772.43	2558.06	2380.93	2453.77
Ddah2	dimethylarginine dimethylaminohydrolase 2	ENSMUSG00000007039	0	NA	0.729975	0.642411	1.23744	0.649162	1.22081	17.8161	11.5963	10.8247	11.6002	9.57073	11.1353	16.3039	4.87563	10.9038	9.99133	3.96613	5.72434	16.0348	13.5122	4.21761	9.33173	12.6582	21.0567	18.2644	23.5422	8.53119	2.20336	9.84445	7.54267	13.1481	6.29133	8.35788	7.14257	6.08416	6.73187
Clic1	chloride intracellular channel 1	ENSMUSG00000007041	0	0.038037	0.808534	4.62292e-08	1.55934	3.50747e-05	1.42077	1157.16	874.181	780.209	910.616	912.901	1384.49	1172.62	1218.91	1369.52	1520.9	1143.24	961.689	1112.57	1033.23	863.556	982.376	1255.54	1205.31	1124.09	1170.27	813.307	731.515	829.888	1072.94	813.158	736.086	759.373	649.974	710.833	737.14
Lsm2	LSM2 homolog, U6 small nuclear RNA and mRNA degradation associated	ENSMUSG00000007050	0	0.936406	1.01851	0.768114	0.94375	0.0123743	1.39196	104.224	90.9862	99.0874	145.002	129.573	121.251	131.685	149.194	118.851	139.879	124.933	91.5894	141.846	144.13	139.181	125.554	98.8923	108.914	123.7	101.763	112.327	128.896	155.542	112.197	190.141	89.3369	89.5487	94.8941	106.473	78.5385
Pole	polymerase (DNA directed), epsilon	ENSMUSG00000007080	0	0.447019	1.14361	0.416145	0.875603	0.940043	0.983657	334.052	409.438	504.596	525.876	415.223	517.172	486.608	536.319	414.344	437.398	374.799	327.432	371.267	436.894	435.468	471.676	277.69	351.429	451.629	359.208	523.246	463.807	602.481	401.647	744.383	334.699	379.687	423.452	474.565	365.765
Atp1a2	ATPase, Na+/K+ transporting, alpha 2 polypeptide	ENSMUSG00000007097	0	NA	0.827643	NA	2.10366	0.794575	1.22761	3.56323	2.67607	1.66533	3.86673	2.94484	4.94902	0	3.9005	2.18076	0	0.991533	2.28973	1.23344	0.900812	1.0544	1.69668	3.95569	4.35656	5.8114	2.27828	4.26559	0	0	0	0	0	1.19398	1.02037	1.01403	1.12198
Atp1a4	ATPase, Na+/K+ transporting, alpha 4 polypeptide	ENSMUSG00000007107	0	NA	1.10959	NA	1.00965	NA	1	0	0.892022	0	0	0	1.23725	0	0	0	0	0	0	0	0	0	0	0	0	0	0	0	0	0	0.942834	0	0	0	0	0	0
Casq1	calsequestrin 1	ENSMUSG00000007122	0	NA	1.05883	NA	1	NA	0.811197	0	0	1.66533	1.93337	0	0	0	0	0	0	0	1.14487	0	0	0	0	0	1.45219	0.8302	0.759425	0	0	0	0	0	0	1.19398	0	0	1.12198
Stx1a	syntaxin 1A (brain)	ENSMUSG00000007207	0	0.93147	0.977864	0.273782	1.23957	0.00610364	1.60903	65.9197	52.6293	49.96	43.5007	53.7433	48.2529	28.8453	43.8807	52.3382	46.6262	45.6105	54.9536	45.6374	37.8341	26.3601	43.2653	59.3354	62.444	56.4536	50.1221	31.281	38.5588	42.3312	28.285	36.4101	35.2315	22.6857	22.4481	26.3647	22.4396
Ceacam9	carcinoembryonic antigen-related cell adhesion molecule 9	ENSMUSG00000007209	0	NA	1	NA	1.22408	NA	1.68156	0	0	0	0	0	0	0	0.975126	0	0	0.991533	0	1.23344	0.900812	0	0	0	0	0	0	0	0	0	0	0	0	0	0	0	0
Zfp775	zinc finger protein 775	ENSMUSG00000007216	0	0.46409	0.822348	0.760076	0.904188	0.373431	1.25609	18.7069	25.8686	34.1393	14.5002	38.2829	21.0333	30.0995	22.4279	26.1691	18.8725	12.8899	21.7525	27.1358	33.33	35.8497	27.9952	34.019	31.9481	29.8872	38.7307	24.1717	29.7453	23.6267	30.1707	23.262	23.9071	17.9097	25.5092	18.2525	17.9517
Scube2	signal peptide, CUB domain, EGF-like 2	ENSMUSG00000007279	0	NA	0.879075	NA	1.23865	NA	0.47419	0	0	0	0.966683	0	1.23725	1.25414	0	0	0	0	0	0	0	0	0	0.791139	0.726093	0	0	0	1.10168	0	0	0	2.51653	2.38797	0	0	0
Mrpl49	mitochondrial ribosomal protein L49	ENSMUSG00000007338	0	0.885305	1.02308	0.0446972	0.823147	0.774457	1.03791	279.713	324.696	276.445	325.772	309.208	277.145	280.928	272.06	271.504	327.494	275.646	242.712	287.392	288.26	300.505	307.947	276.107	319.481	272.306	304.53	277.264	278.725	423.312	314.906	436.921	266.752	257.9	280.601	280.885	256.933
Dennd2c	DENN/MADD domain containing 2C	ENSMUSG00000007379	0	0.936639	0.971832	0.713525	0.880745	0.673488	1.15489	22.2702	35.6809	43.2987	34.8006	34.6019	19.7961	20.0663	23.403	17.4461	15.5421	11.8984	18.3179	9.86755	13.5122	17.9249	36.4786	30.0633	27.5915	46.4912	35.693	21.328	14.3218	24.6111	11.314	38.4328	10.0661	14.3278	9.1833	13.1823	14.5857
Mark3	MAP/microtubule affinity regulating kinase 3	ENSMUSG00000007411	0	0.999356	0.999826	0.692524	1.03177	0.237601	0.931089	757.185	738.594	640.321	693.112	640.503	774.521	828.989	853.235	799.248	839.272	769.429	819.725	740.066	822.441	768.66	680.368	792.721	686.158	620.989	685.761	844.588	779.989	769.836	840.065	740.338	792.708	862.056	858.128	808.179	891.973
Gatad1	GATA zinc finger domain containing 1	ENSMUSG00000007415	0	0.0889428	0.850427	0.881084	1.0204	0.059455	1.17356	546.064	453.147	490.441	501.709	577.925	523.358	579.414	590.926	548.461	683.851	542.368	541.522	525.447	644.981	578.867	587.05	668.512	557.64	633.442	579.442	507.606	526.602	619.216	494.988	716.064	484.433	456.101	530.591	456.312	486.939
Pcdha11	protocadherin alpha 11	ENSMUSG00000007440	0	NA	1.03004	NA	1.8777	NA	0.981782	0	0	0	0.966683	0	0	1.25414	0.975126	1.09038	0	0	0	0	0.900812	0	0	0.791139	0	0	0	0	0	0	0	0	0	0	1.02037	0	0
M6pr	mannose-6-phosphate receptor, cation dependent	ENSMUSG00000007458	0	0.000805197	0.816029	0.00998319	1.16364	0.000506743	1.21479	1677.39	1471.84	1439.68	1595.03	1784.57	1565.13	1573.95	1659.66	1553.79	1827.3	1611.24	1455.13	1700.92	1683.62	1594.26	1812.9	2149.52	1904.54	1941.84	1963.11	1306.69	1320.91	1465.84	1385.02	1544.39	1323.7	1259.65	1428.51	1376.03	1229.69
Lrrc8a	leucine rich repeat containing 8A	ENSMUSG00000007476	0	0.403548	0.878371	0.760076	1.06128	0.278072	0.855303	272.587	208.733	190.681	166.27	240.741	128.674	140.464	145.294	130.845	125.447	144.764	120.211	82.6408	140.527	99.1139	201.056	302.215	215.65	253.211	258.964	145.03	116.778	126.009	143.311	102.15	125.827	149.248	134.688	131.823	150.345
Ppp2r1a	protein phosphatase 2, regulatory subunit A, alpha	ENSMUSG00000007564	0	0.00101733	0.865412	0.00160572	0.876612	0.399062	0.958418	1134	1013.34	1006.69	1017.92	1194.13	1064.04	1083.58	1126.27	1135.08	1142.34	1118.45	1147.16	1117.5	1120.61	1086.04	1194.46	1270.57	1322.94	1208.77	1209.76	1248.4	1217.36	1257.14	1351.08	1259.18	1150.06	1159.36	1213.22	1195.54	1110.76
Fance	Fanconi anemia, complementation group E	ENSMUSG00000007570	0	0.798254	0.96401	2.37499e-06	0.668607	0.883164	0.979296	99.7703	106.151	93.2587	105.368	108.959	98.9803	106.602	94.5872	121.032	98.8032	97.1702	91.5894	107.31	118.907	117.039	106.891	105.221	113.271	111.247	96.447	150.718	166.354	143.729	145.196	172.948	113.244	101.489	111.22	124.725	93.1242
Tinf2	Terf1 (TRF1)-interacting nuclear factor 2	ENSMUSG00000007589	0	0.52343	1.07623	0.545016	0.936409	0.6934	0.958345	206.667	221.221	187.35	202.037	175.954	280.857	232.017	286.687	213.714	269.766	274.655	258.74	250.389	264.839	229.86	177.303	179.588	187.332	190.946	185.3	227.498	332.707	242.174	269.65	296.337	249.137	267.452	258.153	270.745	289.47
Tssk4	testis-specific serine kinase 4	ENSMUSG00000007591	0	NA	1.06589	0.893569	1.06656	0.227496	1.51916	19.5977	11.5963	20.8167	13.5336	10.3069	16.0843	8.77901	20.4776	15.2653	5.55074	18.8391	12.5935	8.63411	7.2065	12.6528	21.2085	11.8671	10.1653	15.7738	12.1508	9.95305	6.61007	13.7822	16.971	14.1595	7.5496	11.9398	7.14257	8.11221	3.36593
Hapln4	hyaluronan and proteoglycan link protein 4	ENSMUSG00000007594	0	NA	0.937859	0.0494491	2.25271	0.747957	1.16577	1.78161	1.78404	0.832667	2.90005	0.73621	6.18627	11.2873	10.7264	5.4519	8.88119	7.93226	5.72434	7.40066	12.6114	11.5984	0	1.58228	1.45219	2.4906	3.0377	2.84373	2.20336	1.96889	0.942834	9.10251	8.80786	7.1639	5.10183	11.1543	6.73187
Dus3l	dihydrouridine synthase 3-like (S. cerevisiae)	ENSMUSG00000007603	0	0.161528	0.865764	0.466031	0.923443	0.90587	1.01598	165.69	211.409	163.203	156.603	196.568	223.943	196.901	232.08	240.974	237.572	208.222	199.207	222.02	180.162	201.391	200.208	181.171	246.872	211.701	193.653	261.623	243.471	242.174	207.423	276.11	215.164	202.977	196.931	194.693	184.004
Gtpbp3	GTP binding protein 3	ENSMUSG00000007610	0	0.906401	1.01805	0.104886	0.851763	0.506114	0.927994	120.259	147.184	123.235	104.402	141.352	131.149	114.127	147.244	135.207	155.421	145.755	108.762	129.512	126.114	145.508	138.279	133.702	119.805	112.907	123.027	146.452	175.167	161.449	164.053	156.766	135.893	148.054	148.974	134.866	140.247
Tgfbr1	transforming growth factor, beta receptor I	ENSMUSG00000007613	0	0.352287	0.934449	0.750394	1.02952	0.894941	1.01211	877.444	754.65	926.758	941.549	857.685	650.795	623.31	611.404	593.166	648.327	596.903	538.088	606.855	557.603	616.826	980.68	969.145	911.973	840.162	961.433	578.699	557.449	689.112	574.186	632.119	576.286	530.128	625.485	573.939	572.209
Homer1	homer scaffolding protein 1	ENSMUSG00000007617	0	0.000328177	1.33775	0.00557287	1.22839	0.86357	0.981614	321.581	404.086	366.373	395.373	253.993	574.086	586.939	614.329	589.895	610.582	593.928	595.331	616.722	598.139	611.554	275.71	279.272	277.368	249.89	214.158	517.559	502.366	482.378	468.588	454.114	605.226	624.453	584.67	595.234	663.089
Rad51c	RAD51 paralog C	ENSMUSG00000007646	0	0.738565	0.900165	0.588144	0.847098	0.381738	1.25875	23.161	21.4085	26.6453	26.1004	15.4604	21.0333	25.0829	22.4279	10.9038	14.4319	18.8391	21.7525	18.5017	26.1235	28.4689	31.3885	28.481	24.6872	21.5852	18.9856	31.281	13.2201	25.5956	13.1997	29.3303	13.8409	17.9097	18.3666	20.2805	19.0736
Gabrb2	gamma-aminobutyric acid (GABA) A receptor, subunit beta 2	ENSMUSG00000007653	0	NA	0.861118	0.704248	0.778354	0.494349	0.658026	9.79887	7.13617	7.494	7.73347	7.3621	2.47451	1.25414	4.87563	3.27114	0	0.991533	1.14487	0	0.900812	2.10881	11.8767	11.0759	5.08265	9.9624	8.35368	0	2.20336	4.92223	6.59984	2.02278	5.03307	1.19398	0	2.02805	2.24396
Cav1	caveolin 1, caveolae protein	ENSMUSG00000007655	0	0.458037	0.678207	0.767123	1.19648	0.00262111	0.300638	76.6094	150.752	267.286	192.37	103.069	42.0666	25.0829	21.4528	64.3324	35.5247	6.94073	20.6076	7.40066	1.80162	2.10881	123.009	155.854	304.233	259.022	374.397	31.281	28.6436	16.7356	63.1698	13.1481	25.1653	28.6556	32.6517	9.12624	70.6846
Arpp19	cAMP-regulated phosphoprotein 19	ENSMUSG00000007656	0	0.293432	0.905954	0.92692	0.987927	0.0281064	1.18629	721.553	637.796	689.448	798.48	789.954	527.07	586.939	623.105	492.851	587.268	604.835	512.901	569.851	695.427	621.043	783.017	787.183	778.372	844.313	823.977	504.762	539.823	630.045	501.587	672.575	544.829	502.667	519.367	503.971	464.499
Bcl2l1	BCL2-like 1	ENSMUSG00000007659	0	0.645392	0.927296	0.0962755	1.22884	4.09754e-10	0.530698	496.179	409.438	443.812	350.906	529.335	466.445	517.961	431.981	510.297	349.697	311.341	378.951	310.828	363.027	324.756	374.966	541.139	495.196	460.761	535.395	403.81	362.452	339.634	466.703	276.11	610.259	686.54	563.242	605.374	737.14
Khsrp	KH-type splicing regulatory protein	ENSMUSG00000007670	0	0.0230709	1.133	0.0460207	0.900173	0.00897869	0.877172	830.232	950.003	948.408	853.581	852.531	801.74	834.006	795.703	902.834	795.976	719.853	704.093	802.972	758.484	668.492	822.04	768.196	749.328	800.313	775.373	904.306	851.598	922.425	898.52	1009.37	805.29	831.012	843.843	880.175	801.092
Dio2	deiodinase, iodothyronine, type II	ENSMUSG00000007682	0	NA	0.893762	0.777766	1.27483	0.636918	1.4178	4.45403	0.892022	5.82867	8.70015	1.47242	3.71176	0	0	3.27114	1.11015	1.98307	0	1.23344	0.900812	1.0544	3.39335	2.37342	2.90437	10.7926	4.55655	1.42186	1.10168	0	1.88567	1.01139	2.51653	0	0	0	0
Ccdc124	coiled-coil domain containing 124	ENSMUSG00000007721	0	0.917088	0.981935	0.899715	0.980585	0.611738	1.06337	133.621	95.4463	98.2547	96.6683	111.168	174.453	161.785	195.025	183.184	169.853	186.408	149.978	172.682	196.377	185.575	90.7722	122.627	129.245	103.775	97.9659	150.718	160.845	195.905	201.766	189.13	189.998	157.606	162.238	164.272	167.175
Cct4	chaperonin containing Tcp1, subunit 4 (delta)	ENSMUSG00000007739	0	0.592615	0.946194	0.970234	0.994864	0.0946518	1.13576	1498.34	1665.4	1731.95	1922.73	1741.14	1764.32	1814.75	2077.02	1641.02	1986.06	1822.44	1622.28	1693.52	1939.45	1977.01	1869.74	1734.97	1783.29	1883.72	1776.3	1751.74	1727.43	1962	1609.42	2280.69	1581.64	1571.28	1712.18	1671.12	1433.89
0610009B22Rik	RIKEN cDNA 0610009B22 gene	ENSMUSG00000007777	0	0.734411	0.945527	0.804118	1.0459	0.00327256	1.40259	163.908	139.155	134.892	140.169	185.525	126.2	127.923	130.667	114.49	138.769	126.916	120.211	107.31	137.824	172.922	130.644	170.886	162.645	160.229	184.54	103.796	118.981	126.993	113.14	144.629	118.277	99.1006	97.9552	85.1782	75.1725
Cpt1c	carnitine palmitoyltransferase 1c	ENSMUSG00000007783	0	NA	0.855333	0.459174	0.658619	0.244753	0.533585	8.01726	3.56809	4.996	2.90005	3.68105	6.18627	2.50829	0	3.27114	2.2203	0	3.4346	3.70033	0	0	3.39335	4.74683	6.53484	5.8114	6.83483	5.68746	5.50839	3.93778	6.59984	1.01139	2.51653	2.38797	3.0611	4.05611	3.36593
Twist2	twist basic helix-loop-helix transcription factor 2	ENSMUSG00000007805	0	NA	0.778064	NA	1	NA	1.24668	0	0	0.832667	0.966683	0	0	0	0	0	0	0	0	0	0.900812	0	0	0.791139	0	0.8302	1.51885	0	0	0	0	0	0	0	0	0	0
Zfp655	zinc finger protein 655	ENSMUSG00000007812	0	0.103729	1.18528	0.0207382	0.809139	3.09415e-07	0.660697	1234.66	1207.8	1408.04	1025.65	1371.56	958.872	897.967	798.628	866.851	741.579	851.726	1032.67	798.038	906.217	876.209	1030.73	1039.56	1135.61	990.428	1071.55	1239.87	1158.97	964.757	1113.49	802.033	1251.97	1352.78	1244.85	1323.3	1601.06
Rhoa	ras homolog family member A	ENSMUSG00000007815	0	0.192164	0.93079	0.959574	1.00434	0.355687	1.04927	2047.07	1803.67	1835.2	1901.47	2072.43	2186.23	2144.59	2118.95	2244	2494.5	2364.81	2217.61	2322.58	2406.97	2292.27	2008.87	2162.97	2019.99	2073.01	2117.28	1999.14	2147.17	2199.25	2354.26	2426.33	2257.33	2230.36	2217.26	2214.63	2142.98
Zmiz1	zinc finger, MIZ-type containing 1	ENSMUSG00000007817	0	0.0620584	1.5044	0.217438	0.767617	0.0288663	0.662755	719.772	718.078	784.372	610.944	546.268	1526.77	1814.75	1241.34	2030.29	1185.64	1414.92	2138.61	1375.29	1588.13	1638.54	370.724	414.557	455.987	477.365	502.74	2680.22	2136.16	1510.14	3137.75	764.611	2397	2823.77	2000.94	2490.45	2721.92
Ankrd26	ankyrin repeat domain 26	ENSMUSG00000007827	0	0.117806	1.26825	0.901541	0.974347	0.402895	1.13444	130.949	183.757	191.513	222.337	159.758	154.657	174.326	226.229	158.105	203.157	190.374	175.165	177.616	207.187	198.228	167.971	132.911	127.066	132.002	138.215	187.686	176.269	223.469	126.34	229.586	140.926	150.442	201.012	186.581	154.833
Aldh16a1	aldehyde dehydrogenase 16 family, member A1	ENSMUSG00000007833	0	0.650105	0.954252	0.777877	0.970013	1.87925e-05	0.754311	1150.03	1087.37	946.742	892.249	1063.09	1140.75	1099.88	1143.82	1225.59	1061.3	955.837	1004.05	976.888	918.828	931.038	933.173	1220.73	1165.38	974.655	1092.05	1303.85	1240.49	1079.94	1227.57	1002.29	1186.55	1324.13	1173.42	1274.63	1391.25
Prrg2	proline-rich Gla (G-carboxyglutamic acid) polypeptide 2	ENSMUSG00000007837	0	0.413437	0.894526	0.962555	1.00959	0.710795	0.948621	218.248	185.541	134.059	150.803	168.592	180.639	178.088	138.468	195.178	155.421	160.628	184.324	177.616	162.146	158.16	167.123	233.386	190.963	176.002	190.616	176.311	201.607	143.729	173.481	144.629	171.124	180.291	187.747	165.286	182.882
Hnrnph1	heterogeneous nuclear ribonucleoprotein H1	ENSMUSG00000007850	0	0.458487	1.06989	0.391495	0.931337	0.242128	1.09094	2666.18	3155.97	3069.21	3510.99	2992.69	3674.64	3457.67	3530.93	3352.92	3583.56	4196.17	3974.98	4128.34	3808.63	3969.83	3459.53	2445.41	2870.25	2900.72	2710.39	3669.83	3906.55	4087.42	3146.24	4091.07	3582.28	3621.35	3929.43	3603.85	3659.89
Ift43	intraflagellar transport 43	ENSMUSG00000007867	0	0.386014	0.889633	0.219184	0.855303	0.773489	1.04439	121.15	107.043	101.585	70.5679	111.168	85.3705	105.348	98.4877	104.676	88.8119	111.052	117.921	106.076	106.296	114.93	100.952	114.715	113.271	111.247	136.697	109.484	113.473	98.4445	136.711	106.196	123.31	95.5186	94.8941	108.501	111.076
Id3	inhibitor of DNA binding 3	ENSMUSG00000007872	0	0.236144	1.18404	0.146034	0.841502	0.820699	0.966251	245.863	194.461	178.191	211.704	209.084	686.676	683.508	638.707	633.51	589.489	845.777	844.912	668.527	790.012	748.626	145.066	159.019	199.676	186.795	184.54	696.714	746.938	809.214	1068.23	519.855	877.012	816.684	812.212	735.169	796.604
Tcap	titin-cap	ENSMUSG00000007877	0	NA	1.52233	NA	0.694914	0.969639	0.956824	2.67242	1.78404	0.832667	0	0	0	0	0	1.09038	2.2203	0.991533	1.14487	0	0.900812	1.0544	0	0.791139	0	0.8302	0.759425	1.42186	0	2.95334	0	2.02278	2.51653	0	0	1.01403	1.12198
Arid1a	AT rich interactive domain 1A (SWI-like)	ENSMUSG00000007880	1	1.43673e-05	1.58608	0.576794	0.924876	0.000151377	0.690518	925.548	1162.3	1229.85	998.584	819.402	926.703	1103.65	1024.86	1108.92	827.06	895.354	1080.75	1053.36	835.953	856.175	642.192	613.924	601.205	727.255	641.714	1265.46	1154.56	950.974	1226.63	806.078	1243.17	1486.51	1238.73	1548.42	1335.15
Crlf1	cytokine receptor-like factor 1	ENSMUSG00000007888	0	NA	0.560049	0.825628	1.16844	0.143054	2.01041	1.78161	0.892022	0	1.93337	2.20863	3.71176	6.27072	2.92538	2.18076	7.77104	6.94073	2.28973	4.93378	5.40487	12.6528	2.54502	6.32911	2.17828	2.4906	1.51885	0	5.50839	4.92223	5.657	2.02278	2.51653	1.19398	4.08147	5.07013	1.12198
Ctsd	cathepsin D	ENSMUSG00000007891	0	0.0519483	0.739827	0.929335	0.979626	0.325224	0.859359	4856.68	3065.88	3311.52	2263.97	5416.3	1373.35	1365.76	1405.16	1473.1	1402.12	1449.62	1584.5	1344.45	1335.9	1382.32	3849.76	6337.81	5423.92	4320.36	5735.18	1478.74	1352.86	1352.63	1742.36	1240.98	1631.97	1677.55	1536.67	1581.88	1846.78
Rplp1	ribosomal protein, large, P1	ENSMUSG00000007892	0	0.0660053	0.804638	0.00635678	0.759504	0.949281	1.01123	2523.65	2452.17	2194.08	2696.08	2862.39	2516.57	2547.17	3041.42	2783.74	3490.31	2905.19	2511.84	2814.72	2900.61	3271.81	3188.06	2707.28	3341.48	3454.46	3153.13	3237.59	3127.67	4109.08	3447	5047.85	2977.06	2653.03	3207.01	3087.71	2318.01
Hmgcll1	3-hydroxymethyl-3-methylglutaryl-Coenzyme A lyase-like 1	ENSMUSG00000007908	0	NA	0.569217	NA	0.891348	0.58266	1.50107	0	0	0	0	0.73621	0	1.25414	0	0	1.11015	2.9746	0	1.23344	0	1.0544	1.69668	0.791139	0	0.8302	0.759425	0	0	0	2.8285	0	1.25827	0	0	1.01403	0
Phox2a	paired-like homeobox 2a	ENSMUSG00000007946	0	NA	1.52992	NA	1.47767	NA	1.18708	0	0	0	1.93337	0	1.23725	1.25414	0	1.09038	0	0	1.14487	0	0.900812	0	0	0	0	0	0	0	0	0	0	1.01139	0	0	0	0	1.12198
Abhd8	abhydrolase domain containing 8	ENSMUSG00000007950	1	0.589819	0.834282	0.478724	1.28754	0.00281919	2.14675	16.0345	15.1644	22.482	23.2004	30.1846	12.3725	16.3039	23.403	8.72303	16.6522	29.746	28.6217	45.6374	23.4211	10.544	21.2085	33.2278	28.3176	26.5664	20.5045	8.53119	12.1185	14.7667	9.42834	14.1595	12.5827	7.1639	14.2851	12.1683	14.5857
Ift22	intraflagellar transport 22	ENSMUSG00000007987	1	0.263654	0.835619	4.60601e-06	1.75809	1.80597e-07	1.89311	83.7358	60.6575	70.7767	61.8677	83.928	107.641	102.84	110.189	128.665	123.226	125.925	106.473	128.278	121.61	99.1139	70.4121	109.968	89.3095	82.1898	82.0179	68.2495	45.1688	50.2067	92.3977	66.7518	66.6881	58.5052	58.1609	55.7715	66.1967
Fzd3	frizzled class receptor 3	ENSMUSG00000007989	0	0.856031	1.08379	0.42674	1.32802	0.0230472	1.89313	30.2874	20.5165	30.8087	19.3337	25.0311	16.0843	23.8287	26.3284	13.0845	19.9827	27.7629	34.346	53.0381	10.8097	15.816	26.2985	19.7785	18.8784	32.3778	18.9856	14.2186	9.91511	19.6889	12.2568	17.1936	6.29133	21.4917	15.3055	17.2385	10.0978
1700008O03Rik	RIKEN cDNA 1700008O03 gene	ENSMUSG00000008028	0	NA	1.25928	0.910039	0.91242	0.540352	0.691222	5.34484	1.78404	2.498	0.966683	2.94484	1.23725	2.50829	3.9005	3.27114	1.11015	0.991533	4.57947	0	4.50406	0	0	3.16456	2.17828	3.3208	1.51885	1.42186	2.20336	2.95334	2.8285	4.04556	3.7748	1.19398	5.10183	4.05611	2.24396
Mid1ip1	Mid1 interacting protein 1 (gastrulation specific G12-like (zebrafish))	ENSMUSG00000008035	0	0.027308	1.33825	0.0609423	0.819757	1	1.00052	91.7531	107.935	77.438	137.269	94.9711	236.315	288.453	248.657	285.679	306.401	325.223	322.853	313.295	383.746	323.702	94.1656	65.6645	55.9092	92.9824	70.6266	319.92	306.267	356.369	302.65	381.294	344.765	311.63	359.169	324.489	329.862
Ap2s1	adaptor-related protein complex 2, sigma 1 subunit	ENSMUSG00000008036	0	0.193423	0.8557	0.441827	0.908022	0.48526	1.08828	713.536	508.452	498.768	453.374	670.687	461.496	435.188	486.588	492.851	553.964	508.656	491.148	463.775	537.785	466.046	598.927	738.924	686.884	591.102	713.86	427.981	456.095	561.134	626.041	601.777	473.108	409.536	453.043	485.719	445.425
Fgfrl1	fibroblast growth factor receptor-like 1	ENSMUSG00000008090	0	0.903665	0.982233	1.99412e-09	0.605873	1.58089e-08	0.607611	475.691	364.837	382.194	353.806	377.676	170.741	196.901	208.677	173.37	189.835	110.06	144.253	119.644	149.535	189.793	422.473	360.759	391.364	386.873	428.316	341.248	276.521	330.774	321.506	289.258	225.23	224.469	264.275	242.352	222.152
4930432K21Rik	RIKEN cDNA 4930432K21 gene	ENSMUSG00000008129	0	NA	0.682952	0.22093	0.494115	0.154563	2.13905	2.67242	0.892022	0.832667	1.93337	2.94484	0	1.25414	1.95025	1.09038	2.2203	1.98307	6.8692	2.46689	2.70244	4.21761	1.69668	3.16456	2.90437	3.3208	3.79713	1.42186	4.40672	0.984445	2.8285	7.07973	0	2.38797	1.02037	2.02805	1.12198
Fhl2	four and a half LIM domains 2	ENSMUSG00000008136	0	0.203248	1.21148	0.131882	0.820553	0.32737	0.876172	193.305	304.179	166.533	254.238	203.93	409.531	344.89	385.175	405.621	365.239	426.359	503.742	330.563	445.001	389.075	196.815	145.57	176.441	244.079	160.998	504.762	508.976	422.327	522.33	376.237	469.333	452.519	459.165	532.364	481.329
Emc10	ER membrane protein complex subunit 10	ENSMUSG00000008140	0	0.491024	0.937906	0.874605	0.981663	0.945059	0.991586	336.725	310.424	263.123	290.972	340.129	311.788	293.47	301.314	329.294	314.172	309.358	259.885	292.326	297.268	302.614	306.25	378.164	331.099	305.514	323.515	274.42	304.063	327.82	333.763	332.747	314.567	318.793	267.336	294.068	283.86
Clstn3	calsyntenin 3	ENSMUSG00000008153	0	NA	0.929442	0.103366	0.51812	0.889365	1.08308	15.1437	14.2723	12.49	9.66683	10.3069	4.94902	3.76243	3.9005	5.4519	3.33044	0.991533	9.15894	6.16722	2.70244	7.38082	18.6635	11.8671	19.6045	4.9812	11.3914	11.3749	5.50839	11.8133	5.657	11.1253	5.03307	4.77593	8.16293	4.05611	1.12198
Fbxw9	F-box and WD-40 domain protein 9	ENSMUSG00000008167	0	0.0522245	0.798572	0.132885	0.832163	0.675847	0.940831	201.322	171.268	146.549	137.269	192.887	100.218	109.111	127.741	128.665	156.531	111.052	113.342	130.745	118.907	137.072	185.786	245.253	215.65	190.116	229.346	149.296	141.015	153.573	137.654	169.914	140.926	149.248	118.363	111.543	131.271
Spib	Spi-B transcription factor (Spi-1/PU.1 related)	ENSMUSG00000008193	1	0.0993665	1.82407	0.899715	1.0611	0.000392634	2.54343	13.3621	26.7607	21.6493	19.3337	16.1966	28.4568	57.6906	29.2538	38.1633	24.4233	144.764	106.473	165.282	67.5609	67.4818	18.6635	7.91139	7.98703	9.1322	6.83483	27.0154	49.5755	26.58	51.8558	11.1253	70.4629	23.8797	33.6721	41.5751	37.0253
Fnbp4	formin binding protein 4	ENSMUSG00000008200	0	0.047382	1.13082	0.0717972	0.900405	0.0834372	0.90692	815.979	878.642	862.643	745.313	750.198	877.213	862.851	838.608	861.399	790.426	912.21	871.244	890.547	791.814	819.271	809.315	637.658	733.354	704.84	698.671	979.665	990.409	922.425	854.207	956.775	888.336	964.738	966.287	959.269	941.34
Cers4	ceramide synthase 4	ENSMUSG00000008206	0	0.840132	0.958409	0.220989	0.840627	0.436257	0.890513	114.023	129.343	176.525	191.403	134.726	253.637	211.95	194.05	209.353	212.038	175.501	156.847	182.55	180.162	222.479	162.881	110.759	159.014	175.172	170.111	247.404	241.268	255.956	197.052	344.884	191.256	202.977	229.583	210.918	196.346
Scrn3	secernin 3	ENSMUSG00000008226	0	0.070422	0.839446	0.0674903	0.814025	0.782448	1.04056	172.816	148.076	162.37	142.102	176.69	66.8117	91.5525	84.8359	75.2362	97.693	93.2041	97.3137	86.3411	118.907	98.0595	193.421	211.234	184.428	172.682	196.691	115.171	114.575	94.5068	100.883	91.0251	84.3038	103.877	98.9756	97.3466	92.0022
Phax	phosphorylated adaptor for RNA export	ENSMUSG00000008301	0	0.0607635	0.846077	0.982646	0.996662	0.25339	1.11235	216.466	196.245	209.832	231.037	258.41	159.606	205.68	198.926	207.172	232.021	223.095	217.525	193.651	212.592	215.098	223.113	294.304	273.011	249.06	276.431	204.749	201.607	201.811	181.024	220.483	201.323	179.097	196.931	189.623	188.492
Tle1	transducin-like enhancer of split 1	ENSMUSG00000008305	0	0.307028	1.10927	0.875755	0.980523	8.53736e-07	0.714601	282.386	325.588	322.242	305.472	244.422	405.819	474.066	501.215	480.857	438.509	531.461	550.681	541.482	467.521	473.427	297.767	316.456	231.624	268.985	218.715	473.481	473.722	479.425	453.503	469.285	719.728	762.955	716.297	735.169	655.235
1700109H08Rik	RIKEN cDNA 1700109H08 gene	ENSMUSG00000008307	0	0.613355	1.11632	0.158403	1.29617	0.00660719	0.661018	29.3966	37.4649	49.1274	46.4008	35.3381	55.6764	36.3702	41.9304	38.1633	39.9653	27.7629	27.4768	40.7037	39.6357	44.2849	31.3885	32.4367	38.4829	38.1892	35.693	38.3904	38.5588	27.5645	24.5137	35.3987	50.3307	53.7292	52.0387	51.7154	66.1967
Relt	RELT tumor necrosis factor receptor	ENSMUSG00000008318	0	NA	1.49377	0.934257	1.05222	0.401306	1.38013	13.3621	17.8404	12.49	20.3003	12.5156	4.94902	8.77901	6.82588	10.9038	7.77104	16.8561	9.15894	29.6027	6.30568	7.38082	13.5734	5.53797	13.0697	5.8114	11.3914	5.68746	4.40672	2.95334	8.4855	15.1709	11.3244	9.55186	9.1833	10.1403	7.85385
Snrpb2	U2 small nuclear ribonucleoprotein B	ENSMUSG00000008333	0	0.359483	0.897415	0.912126	1.01696	0.00448326	1.29512	212.903	247.982	223.987	298.705	256.937	262.298	324.823	333.493	267.143	348.587	331.172	280.493	307.128	342.309	293.124	307.947	250	270.833	278.947	274.912	288.639	296.352	301.24	247.022	378.26	217.68	236.409	263.255	233.226	247.957
Ubc	ubiquitin C	ENSMUSG00000008348	0	0.340834	0.870533	0.301908	0.87123	0.579456	0.925455	1321.96	1217.61	907.607	974.417	1250.82	1455.01	1311.83	1308.62	1524.35	1260.02	1650.9	1737.91	1467.8	1862.88	1674.39	1096.05	1314.08	1523.34	1202.13	1388.23	1780.17	1596.33	1496.36	2014.84	997.231	1702.43	1672.77	1738.7	1944.9	2018.44
Prpf31	pre-mRNA processing factor 31	ENSMUSG00000008373	0	0.277971	0.873726	0.691287	0.945056	0.0549588	1.21875	268.133	287.231	292.266	336.406	317.307	363.753	328.586	419.304	350.012	395.213	355.96	288.507	397.169	363.027	325.811	313.885	335.443	360.142	353.665	356.171	331.295	341.52	446.938	326.22	517.832	273.044	269.84	329.578	302.18	241.225
Sertad1	SERTA domain containing 1	ENSMUSG00000008384	0	0.449191	1.15131	0.63422	1.09232	0.503278	0.897022	191.523	274.743	144.051	140.169	184.053	472.631	436.442	380.299	402.35	394.103	417.435	441.919	383.601	412.572	314.212	144.218	171.677	184.428	154.417	154.923	406.653	351.436	388.856	520.444	238.688	434.102	456.101	397.943	417.779	493.67
Carhsp1	calcium regulated heat stable protein 1	ENSMUSG00000008393	0	0.835747	0.980062	0.0488413	0.881728	0.211596	1.08751	640.49	704.697	592.859	764.646	652.282	608.729	594.464	548.021	568.087	637.225	630.615	564.42	595.754	567.512	640.023	698.183	673.259	668.732	717.293	662.978	580.121	669.821	723.567	622.27	747.418	562.445	542.068	563.242	556.701	531.818
Elk3	ELK3, member of ETS oncogene family	ENSMUSG00000008398	1	0.933156	0.953225	0.596898	1.29378	0.0107611	2.33255	33.8506	23.1926	29.976	40.6007	19.1415	4.94902	20.0663	16.5771	9.81341	14.4319	44.619	30.9114	76.4735	12.6114	9.48963	35.6302	23.7342	42.8395	17.4342	34.1741	11.3749	6.61007	8.86001	10.3712	12.1367	11.3244	22.6857	16.3259	7.09819	11.2198
Herpud2	HERPUD family member 2	ENSMUSG00000008429	0	0.852102	0.972583	0.817224	1.03496	0.644996	1.0564	234.282	230.142	232.314	173.036	205.403	191.774	193.138	192.1	179.913	217.589	193.349	208.366	201.051	231.509	220.37	204.45	261.076	208.389	220.833	211.88	209.014	191.692	171.294	215.909	155.754	157.283	229.245	211.216	208.89	190.736
Rdh13	retinol dehydrogenase 13 (all-trans and 9-cis)	ENSMUSG00000008435	0	0.11492	1.1929	0.96998	1.00637	0.414706	0.919339	149.655	163.24	151.545	193.337	147.978	241.264	282.182	273.035	254.058	303.07	307.375	271.334	245.455	297.268	254.111	156.094	125.791	137.958	134.492	119.23	218.967	288.64	314.038	227.223	292.292	317.083	269.84	310.191	316.376	286.104
Adam21	a disintegrin and metallopeptidase domain 21	ENSMUSG00000008438	0	NA	1.00888	0.796846	1.18125	0.796425	0.860748	1.78161	1.78404	4.16334	0.966683	2.94484	6.18627	6.27072	4.87563	5.4519	2.2203	5.9492	2.28973	0	5.40487	7.38082	1.69668	1.58228	1.45219	2.4906	4.55655	5.68746	5.50839	1.96889	4.71417	3.03417	7.5496	3.58195	2.04073	5.07013	7.85385
Nutf2	nuclear transport factor 2	ENSMUSG00000008450	0	0.453186	0.880632	0.493854	0.893855	0.414587	1.13219	203.995	211.409	204.836	269.705	255.465	220.231	233.271	285.712	213.714	299.74	233.01	177.454	231.887	240.517	252.002	291.829	212.816	267.202	308.004	223.271	217.545	259.996	318.96	231.937	373.203	215.164	173.128	196.931	248.437	167.175
Fut1	fucosyltransferase 1	ENSMUSG00000008461	0	0.99837	0.997739	0.502406	1.35662	0.66322	1.2055	11.5805	3.56809	8.32667	9.66683	5.88968	14.847	22.5746	10.7264	5.4519	21.0928	14.873	27.4768	18.5017	26.1235	24.2513	15.2701	2.37342	9.43921	9.1322	3.0377	7.10932	9.91511	14.7667	7.54267	13.1481	8.80786	14.3278	20.4073	37.519	8.97583
Arpc5	actin related protein 2/3 complex, subunit 5	ENSMUSG00000008475	0	0.144213	0.876351	0.00204031	1.25417	0.0160851	1.19776	2586.01	2002.59	2104.98	1907.27	2465.57	2349.54	2252.44	2238.89	2167.67	2475.63	2239.87	2243.94	2199.23	2417.78	2032.89	2161.57	2903.48	2583.44	2291.35	2695.96	1693.44	1752.77	1744.44	2168.52	1784.09	1932.7	1847.09	1793.8	1717.76	2000.49
Rnf151	ring finger protein 151	ENSMUSG00000008482	0	NA	1.14279	NA	0.881967	0.474942	1.65518	3.56323	1.78404	0.832667	0.966683	0.73621	0	1.25414	0	3.27114	2.2203	2.9746	0	6.16722	0.900812	1.0544	0.848339	1.58228	1.45219	1.6604	0.759425	0	0	0.984445	0	7.07973	3.7748	0	0	1.01403	0
Elavl2	ELAV (embryonic lethal, abnormal vision, Drosophila)-like 2 (Hu antigen B)	ENSMUSG00000008489	0	NA	1.30499	NA	0.953792	0.624095	0.694836	2.67242	2.67607	2.498	4.83342	3.68105	1.23725	0	4.87563	2.18076	2.2203	0	0	0	0	1.0544	4.24169	1.58228	1.45219	3.3208	1.51885	1.42186	2.20336	0.984445	3.77133	3.03417	0	0	1.02037	1.01403	1.12198
Pou2f2	POU domain, class 2, transcription factor 2	ENSMUSG00000008496	0	NA	1.51898	0.105427	2.30819	0.00317787	3.67258	4.45403	9.81224	16.6533	7.73347	4.41726	3.71176	25.0829	5.85075	5.4519	4.44059	21.8137	26.332	50.5712	0.900812	7.38082	5.93837	6.32911	5.08265	2.4906	6.0754	2.84373	3.30504	2.95334	1.88567	4.04556	5.03307	7.1639	4.08147	4.05611	2.24396
Mgst1	microsomal glutathione S-transferase 1	ENSMUSG00000008540	0	0.0015817	0.809606	0.502826	1.0571	0.100472	1.11591	1813.68	1766.2	1632.86	2039.7	1875.13	1586.16	1581.48	1511.45	1574.51	1803.99	1923.57	1626.86	1538.1	1852.07	1888.44	2140.36	2494.46	2232.74	2122.82	2287.39	1389.16	1551.16	1674.54	1369.94	1631.37	1581.64	1601.13	1696.87	1478.45	1557.31
Nfib	nuclear factor I/B	ENSMUSG00000008575	0	0.00558611	1.40152	0.241194	0.858957	1.34706e-05	0.635961	779.456	1144.46	1352.25	1355.29	1012.29	880.925	970.707	967.325	819.965	764.892	664.327	805.987	630.29	758.484	1002.74	931.476	630.538	742.793	919.031	791.321	1113.32	1068.63	1009.06	931.52	1013.41	1171.45	1266.82	1143.83	1301	1215.1
Htr3b	5-hydroxytryptamine (serotonin) receptor 3B	ENSMUSG00000008590	0	NA	0.899605	NA	1.11912	NA	1	0	0	0	0	0	1.23725	0	0	0	0	0	0	0	0	0	0	0.791139	0	0	0	0	0	0	0	0	0	0	0	0	0
Rab25	RAB25, member RAS oncogene family	ENSMUSG00000008601	0	0.0206671	0.786306	0.557093	0.930506	0.293618	1.11493	360.777	316.668	250.633	285.172	356.326	473.868	391.293	356.896	437.242	566.176	503.699	449.933	521.747	489.141	492.406	377.511	389.24	415.325	381.062	436.67	419.45	436.265	521.756	452.56	557.276	441.651	436.998	484.674	418.793	419.62
Ubqln4	ubiquilin 4	ENSMUSG00000008604	0	0.946495	0.991458	0.22751	0.903181	0.684112	1.04002	481.926	591.41	494.604	486.242	548.477	382.311	443.967	480.737	437.242	495.126	477.919	407.573	428.005	477.43	451.285	559.055	564.082	487.209	555.404	462.49	489.122	495.755	506.989	444.075	548.174	425.294	428.64	392.841	494.845	416.254
Rps18	ribosomal protein S18	ENSMUSG00000008668	0	0.588152	0.917195	0.118341	0.823449	0.624739	1.07377	298.42	363.053	319.744	427.274	386.51	357.566	349.906	385.175	346.741	380.781	381.74	310.259	312.061	336.904	375.367	413.989	335.443	416.778	408.458	383.51	351.201	419.74	459.736	348.848	632.119	356.089	273.422	347.945	359.979	260.299
Rpl10	ribosomal protein L10	ENSMUSG00000008682	0	0.303411	0.878405	0.777496	0.958391	0.0216409	1.25529	909.513	950.003	752.731	954.116	1085.17	1176.63	1052.23	1323.25	1092.56	1222.27	1236.44	1083.04	1068.16	1289.06	1348.58	1197.85	935.917	1063.73	1168.92	935.612	1148.87	1151.25	1452.06	941.891	1430.11	1109.79	819.072	1020.37	972.452	872.899
Rps15a	ribosomal protein S15A	ENSMUSG00000008683	0	0.0460107	0.806479	0.168742	0.865088	0.0599114	1.19847	3426.93	3197.01	3153.31	3646.33	3925.47	3503.9	3338.53	3606.99	3493.57	4413.95	3749.98	3268.6	3092.24	3685.22	3927.65	4573.39	3613.92	4275.24	4792.74	4286.96	3733.82	3881.21	4798.19	3531.85	5291.59	3013.55	2980.18	3343.74	3038.02	2397.67
Ncaph2	non-SMC condensin II complex, subunit H2	ENSMUSG00000008690	0	0.0842501	0.917038	0.000252036	0.85877	0.450446	0.961111	670.777	639.58	616.174	699.879	723.695	729.98	754.995	768.399	748	779.324	784.302	720.122	759.802	777.401	767.605	711.756	732.594	752.959	723.934	732.846	828.947	871.428	892.892	841.008	964.866	830.456	790.417	784.662	812.235	750.603
Hipk1	homeodomain interacting protein kinase 1	ENSMUSG00000008730	0	0.0966961	1.08422	0.000844451	1.14235	0.443553	0.963503	1223.08	1245.26	1474.65	1373.66	1242.72	1660.39	1828.54	1732.8	1636.66	1687.43	1745.1	1772.25	1805.76	1782.71	1704.97	1236.88	1234.97	1150.86	1192.17	1234.07	1551.25	1518.11	1468.79	1497.22	1448.31	1762.83	1736.05	1848.9	1874.94	1916.34
Gprc5b	G protein-coupled receptor, family C, group 5, member B	ENSMUSG00000008734	0	NA	0.815343	0.595787	0.740291	0.77801	1.20676	15.1437	8.0282	10.8247	9.66683	8.83452	4.94902	1.25414	3.9005	2.18076	3.33044	2.9746	1.14487	1.23344	2.70244	2.10881	18.6635	8.70253	12.3436	8.302	16.7074	5.68746	2.20336	2.95334	4.71417	7.07973	1.25827	0	1.02037	0	5.60989
Man1a2	mannosidase, alpha, class 1A, member 2	ENSMUSG00000008763	0	0.672999	1.02647	9.1297e-13	1.30912	0.0014417	1.14279	1815.46	1919.63	1706.97	1975.9	1643.22	1879.39	1853.62	1850.79	1736.97	1868.38	1532.91	1464.29	1482.6	1560.21	1529.94	1738.25	1793.51	1765.13	1720.17	1800.6	1396.27	1363.88	1504.23	1290.74	1460.45	1255.75	1326.51	1353.01	1286.8	1402.47
Ceacam5	carcinoembryonic antigen-related cell adhesion molecule 5	ENSMUSG00000008789	0	NA	0.852712	NA	0.783658	NA	1	0.890806	0.892022	0	0.966683	2.20863	0	0	0	0	0	0	0	0	0	0	0.848339	2.37342	2.17828	0	0.759425	0	0	0	0	1.01139	0	0	0	0	0
Tppp2	tubulin polymerization-promoting protein family member 2	ENSMUSG00000008813	0	NA	0.920807	NA	0.92635	NA	1	0	0	0	0	0	0	0	0	1.09038	0	0	0	0	0	0	0	0	0.726093	0	0	0	0	0	1.88567	0	0	0	0	0	0
Acyp1	acylphosphatase 1, erythrocyte (common) type	ENSMUSG00000008822	0	0.349812	0.847815	0.04443	0.698265	0.36786	1.19644	101.552	64.2256	75.7727	87.9682	97.916	28.4568	50.1658	33.1543	28.3499	29.974	37.6782	32.0563	37.0033	42.3382	59.0466	101.801	101.266	90.7617	96.3032	115.433	41.2341	50.6772	63.0045	32.0563	56.6379	35.2315	37.0135	36.7332	34.4769	30.2934
Cldn13	claudin 13	ENSMUSG00000008843	0	NA	1.27858	NA	1	NA	1.10639	2.67242	0	0	0	0	0	0	0	0	0	0	0	0	0	1.0544	0	0	0	0	0	0	0	0	0	0	0	0	0	0	0
Cd163	CD163 antigen	ENSMUSG00000008845	0	NA	0.463877	NA	0.484792	0.969416	0.956332	0	2.67607	0.832667	0.966683	0.73621	0	0	0	0	0	0	0	0	1.80162	0	1.69668	1.58228	5.80875	3.3208	1.51885	0	1.10168	1.96889	0	1.01139	0	1.19398	0	0	1.12198
Hdac5	histone deacetylase 5	ENSMUSG00000008855	0	0.898418	1.03707	0.000639313	0.580493	0.0389029	0.704389	611.093	607.467	462.13	407.94	535.961	299.415	254.591	204.776	323.843	188.725	163.603	290.796	208.452	181.063	225.642	380.056	499.209	563.448	479.856	606.021	541.731	491.349	430.203	544.958	206.324	317.083	314.017	281.621	312.32	302.934
Rala	v-ral simian leukemia viral oncogene A (ras related)	ENSMUSG00000008859	0	0.10375	0.860803	0.00695444	1.24105	0.0162507	1.21237	695.72	502.208	589.528	551.009	728.112	649.558	605.751	578.25	604.07	679.411	622.682	575.868	567.384	632.37	606.282	645.586	825.949	657.841	684.085	754.869	439.356	493.552	546.367	490.273	534.014	502.048	514.607	502.02	426.905	534.062
Vdac3	voltage-dependent anion channel 3	ENSMUSG00000008892	0	0.081418	0.878907	0.509838	1.05605	0.0102176	1.17472	329.598	297.935	283.107	291.938	309.944	437.988	406.343	397.851	393.627	430.738	471.969	424.746	403.336	468.422	414.38	336.79	380.538	339.086	333.74	331.869	318.498	381.181	385.903	426.161	431.864	356.089	357.001	374.475	405.611	365.765
Slc1a7	solute carrier family 1 (glutamate transporter), member 7	ENSMUSG00000008932	0	NA	0.522807	NA	1.19331	NA	1.15254	0	0	0	0	0	2.47451	0	0	1.09038	0	0.991533	1.14487	0	0	1.0544	0.848339	0	0	2.4906	0	1.42186	0	0	0	1.01139	1.25827	0	0	1.01403	0
Vps72	vacuolar protein sorting 72	ENSMUSG00000008958	0	0.190641	0.882481	0.0618129	0.851576	0.637826	0.952157	252.989	223.897	194.844	227.171	235.587	268.484	208.188	231.105	256.239	225.36	223.095	235.843	241.755	209.889	270.982	221.416	256.329	289.711	253.211	263.521	314.232	265.505	269.738	257.394	295.326	260.461	261.482	212.236	259.591	246.835
Gabpa	GA repeat binding protein, alpha	ENSMUSG00000008976	0	0.534388	0.954192	0.309041	1.06951	0.89441	0.988942	741.151	726.106	860.145	845.848	828.973	899.483	946.879	898.091	758.904	873.687	773.395	768.206	761.035	744.971	789.748	821.192	837.025	890.19	796.992	849.038	784.869	819.649	853.514	734.467	895.081	748.668	767.731	770.377	738.211	854.947
Bmp7	bone morphogenetic protein 7	ENSMUSG00000008999	0	0.664535	0.909595	0.0272771	0.688861	0.236428	0.803281	1294.34	771.599	839.328	650.578	1158.06	84.1333	84.0276	123.841	81.7784	84.3713	60.4835	64.1126	81.4073	86.4779	97.0051	812.708	1189.08	1115.28	981.296	1092.05	116.593	121.185	139.791	114.083	180.027	95.6282	85.9668	93.8737	133.852	77.4165
Dynll1	dynein light chain LC8-type 1	ENSMUSG00000009013	0	0.802054	1.05466	0.000273415	1.5647	0.00184912	1.47801	232.5	279.203	244.804	322.872	267.244	621.101	678.492	929.295	691.3	964.719	693.081	511.756	627.823	747.674	527.202	287.587	234.968	231.624	306.344	215.677	356.888	443.977	533.569	472.36	660.438	396.354	348.643	444.88	501.943	400.546
Pdcl	phosducin-like	ENSMUSG00000009030	0	0.0555919	0.858257	0.185875	1.11268	0.0595772	1.14747	406.208	333.616	413.836	409.874	415.959	491.19	467.796	454.409	427.429	520.66	510.639	421.311	461.308	538.686	443.904	441.136	470.728	437.834	459.931	498.943	396.7	413.13	443.985	366.762	497.604	432.844	408.342	416.31	407.639	409.522
Tmem184b	transmembrane protein 184b	ENSMUSG00000009035	0	0.255611	1.21178	0.737394	1.07166	0.955609	1.01384	314.455	221.221	207.334	172.07	200.249	189.3	171.818	157.97	233.341	187.615	173.518	200.352	175.149	204.484	171.868	149.308	248.418	165.549	167.7	186.819	170.624	176.269	151.605	245.137	131.481	178.674	189.843	167.34	173.399	204.2
Nf2	neurofibromatosis 2	ENSMUSG00000009073	0	0.817846	1.01476	0.0767933	1.08006	0.741719	0.982119	628.019	626.199	645.317	627.377	692.774	780.707	736.182	790.827	748	769.333	720.844	689.21	784.47	689.121	745.463	647.282	633.702	632.427	621.82	643.233	719.464	718.295	710.77	687.326	711.007	729.794	717.584	733.644	768.632	736.018
Cabp7	calcium binding protein 7	ENSMUSG00000009075	0	NA	0.765391	NA	0.80392	NA	0.797061	0	0	0	0.966683	0	0	0	0	0	1.11015	0	0	0	0	0	0	0.791139	0	0.8302	0.759425	2.84373	0	0	0	0	0	0	0	0	1.12198
Zmat5	zinc finger, matrin type 5	ENSMUSG00000009076	0	0.0901659	0.758537	0.446669	0.866716	0.421452	1.15734	100.661	83.8501	63.2827	51.2342	97.916	79.1842	70.2321	52.6568	62.1516	87.7017	67.4242	60.678	69.0729	60.3544	82.2434	78.8955	107.595	109.64	122.039	108.598	81.0463	80.4226	71.8645	81.0837	91.0251	72.9794	57.3112	48.9776	49.6873	65.0747
Ewsr1	Ewing sarcoma breakpoint region 1	ENSMUSG00000009079	0	0.543952	0.95869	3.1847e-05	0.822224	0.440682	1.04749	2227.91	2170.29	2116.64	2378.04	2264.58	1999.4	2014.16	2054.59	2009.57	2118.16	2066.35	2049.31	2235	2150.24	2199.48	2448.31	1988.13	2500.67	2351.96	2348.14	2428.55	2515.13	2569.4	2199.63	2693.33	1999.39	2060.81	2169.3	2107.15	1873.7
Ap1b1	adaptor protein complex AP-1, beta 1 subunit	ENSMUSG00000009090	0	0.980319	1.00378	0.929335	1.01265	0.00346954	0.792399	1911.67	1441.51	1376.4	1302.12	1368.61	1034.34	1004.57	936.121	1128.54	1076.84	980.626	1040.68	1024.99	1029.63	942.636	1266.57	1637.66	1635.16	1327.49	1502.9	1131.8	1002.53	975.585	1136.11	871.819	1220.52	1244.13	1206.07	1254.35	1414.81
Derl3	Der1-like domain family, member 3	ENSMUSG00000009092	0	0.866432	1.09615	0.716239	0.852994	0.769927	1.12238	6.23565	14.2723	9.15934	4.83342	14.7242	16.0843	18.8122	9.75126	22.898	16.6522	14.873	25.1871	55.505	8.10731	22.1425	11.8767	8.70253	7.26093	7.4718	9.87253	24.1717	18.7285	18.7045	16.0282	22.2506	20.1323	17.9097	27.5499	26.3647	16.8297
Tbx1	T-box 1	ENSMUSG00000009097	0	NA	0.763786	NA	0.841523	NA	0.978114	0.890806	0	0	0.966683	0	0	0	1.95025	0	0	0.991533	0	0	0	0	0.848339	0	0.726093	0.8302	0.759425	0	1.10168	0	0.942834	1.01139	0	0	0	0	1.12198
Gnat2	guanine nucleotide binding protein, alpha transducing 2	ENSMUSG00000009108	0	0.886958	1.06071	0.163331	0.670902	0.2389	1.41929	17.8161	16.9484	9.15934	21.267	21.3501	11.1353	13.7956	11.7015	11.9942	17.7624	12.8899	20.6076	11.101	17.1154	16.8704	19.5118	10.2848	13.7958	16.604	21.2639	11.3749	26.4403	21.6578	17.9138	22.2506	13.8409	3.58195	17.3462	11.1543	7.85385
Bcl2l13	BCL2-like 13 (apoptosis facilitator)	ENSMUSG00000009112	0	0.576914	1.04429	0.474318	1.05163	0.0016679	0.848357	405.317	408.546	396.35	394.407	365.16	529.545	534.265	490.488	474.315	558.405	479.902	503.742	505.712	462.117	490.297	397.871	417.721	377.569	366.948	325.034	490.543	482.535	508.958	485.559	488.502	563.703	571.918	584.67	616.528	535.184
Spatc1l	spermatogenesis and centriole associated 1 like	ENSMUSG00000009115	0	NA	1.25492	NA	2.3973	0.898828	1.1178	0	0	0	1.93337	0	0	1.25414	0.975126	1.09038	4.44059	3.96613	0	2.46689	2.70244	1.0544	0	0.791139	0	0	0	0	0	0	0	1.01139	1.25827	2.38797	0	2.02805	3.36593
Dqx1	DEAQ RNA-dependent ATPase	ENSMUSG00000009145	0	0.917514	1.01807	0.00558544	0.759507	0.0602134	0.82555	956.726	853.665	777.711	624.477	851.059	680.49	678.492	588.976	714.198	611.692	746.624	856.361	754.868	713.443	799.238	703.273	898.734	874.216	703.179	811.826	1032.27	919.902	732.427	1002.23	635.153	951.249	925.337	834.66	969.41	1013.15
Ccl8	chemokine (C-C motif) ligand 8	ENSMUSG00000009185	0	NA	1.29044	NA	1	NA	1.98717	0	0	0.832667	0	0	0	0	0	0	0	0.991533	1.14487	2.46689	0.900812	0	0	0	0	0	0	0	0	0	0	0	1.25827	0	0	0	0
Lnpk1	ER junction formation factor 1	ENSMUSG00000009207	0	0.289024	1.11313	0.00451591	1.26165	0.00344173	1.26871	271.696	224.79	340.561	326.739	259.882	298.178	329.84	350.07	270.414	303.07	306.384	291.941	268.891	299.07	280.471	275.71	243.671	243.241	266.494	249.092	238.873	240.166	255.956	219.68	274.087	215.164	232.827	232.644	230.184	228.884
Prr29	proline rich 29	ENSMUSG00000009210	0	NA	0.772218	NA	0.694619	0.59895	1.47429	3.56323	1.78404	0	2.90005	4.41726	0	1.25414	0.975126	2.18076	0	0.991533	0	2.46689	0	2.10881	3.39335	0	2.17828	7.4718	4.55655	0	1.10168	3.93778	1.88567	1.01139	0	0	1.02037	1.01403	0
Fam163b	family with sequence similarity 163, member B	ENSMUSG00000009216	0	NA	1.10287	NA	0.895964	NA	1.11543	0	0	0.832667	0	0	0	0	0	0	0	0	1.14487	0	0	0	0	0	0	0	0	0	1.10168	0	0	0	0	0	0	0	0
Trpm5	transient receptor potential cation channel, subfamily M, member 5	ENSMUSG00000009246	1	0.629631	1.31818	0.0848743	0.510034	0.281095	1.53881	6.23565	6.24415	9.992	26.1004	0	63.0999	51.4199	22.4279	49.0671	56.6176	320.265	274.768	199.818	235.112	203.5	10.1801	1.58228	8.71312	9.1322	4.55655	92.4212	144.32	106.32	144.254	23.262	177.416	128.95	153.055	169.342	141.369
Ascl2	achaete-scute family bHLH transcription factor 2	ENSMUSG00000009248	1	0.562786	1.15869	8.90635e-06	0.46184	0.566718	1.1514	148.765	115.963	117.406	147.903	170.065	65.5745	47.6575	72.1593	77.4169	92.1423	58.5004	45.7947	35.7699	77.4698	88.5699	171.364	71.2025	87.1312	145.285	128.343	140.765	146.523	166.371	129.168	202.278	56.622	42.9834	62.2424	55.7715	48.2451
Rarres2	retinoic acid receptor responder (tazarotene induced) 2	ENSMUSG00000009281	0	0.263654	0.600962	0.675869	1.26124	0.00193697	0.293657	10.6897	57.0894	79.1034	58.9677	28.7122	18.5588	15.0497	4.87563	29.4402	15.5421	0.991533	4.57947	11.101	2.70244	3.16321	29.6919	64.8734	92.9399	106.266	115.433	12.7968	15.4235	5.90667	26.3993	3.03417	17.6157	19.1037	20.4073	14.1964	25.8055
[truncated: 20,435 more rows]
