# Supplementary material for: Exposure to the gut microbiota drives distinct methylome and transcriptome changes in intestinal epithelial cells during postnatal development
Source: Genome Med. 2018 Apr 13;10:27. doi: 10.1186/s13073-018-0534-5 (PMC5899322; doi:10.1186/s13073-018-0534-5)
Supplement: Supplementary file 6 — Gene ontology (GO) analysis of the microbially regulated genes from each developmental stage. (XLSX 39 kb) [file 13073_2018_534_MOESM6_ESM.xlsx]

## Sheet: Info
Additional file 6: Gene ontology analysis of the microbially regulated genes from each developmental stage
Each sheet states the significantly enriched GO categories (CONV-R vs GF) for the indicated stage.
Enrichment (N, B, n, b) :		N : the number of background genes
		B : the number of background genes in particular GO
		n : the number of selected genes
		b : the number of selected genes in this particular GO
the pvalue is calculated based on Hypergeometric model

## Sheet: W1
GO term	Description	P-value	FDR q-value	Enrichment (N, B, n, b)
GO:0010963	regulation of L-arginine import	1.85e-05	0.26	265.30 (16316,3,41,2)
GO:0010958	regulation of amino acid import	6.13e-05	0.432	159.18 (16316,5,41,2)
GO:0061469	regulation of type B pancreatic cell proliferation	0.000274	1	79.59 (16316,10,41,2)
GO:0007166	cell surface receptor signaling pathway	0.000463	1	3.16 (16316,1386,41,11)
GO:0051955	regulation of amino acid transport	0.00055	1	56.85 (16316,14,41,2)
GO:0051969	regulation of transmission of nerve impulse	0.000634	1	53.06 (16316,15,41,2)
GO:0006820	anion transport	0.000809	1	6.77 (16316,294,41,5)
GO:0010827	regulation of glucose transport	0.000811	1	16.35 (16316,73,41,3)
GO:0019217	regulation of fatty acid metabolic process	0.000844	1	16.13 (16316,74,41,3)

## Sheet: W4
GO term	Description	P-value	FDR q-value	Enrichment (N, B, n, b)
GO:0006952	defense response	6.3e-17	8.88e-13	2.92 (16316,781,530,74)
GO:0051707	response to other organism	3.11e-12	2.2e-08	3.49 (16316,362,530,41)
GO:0035456	response to interferon-beta	3.78e-12	1.78e-08	11.65 (16316,37,530,14)
GO:0035458	cellular response to interferon-beta	4.68e-12	1.65e-08	12.91 (16316,31,530,13)
GO:0002376	immune system process	5.39e-12	1.52e-08	2.23 (16316,1117,530,81)
GO:0098542	defense response to other organism	3.15e-11	7.41e-08	3.66 (16316,294,530,35)
GO:0043207	response to external biotic stimulus	3.73e-11	7.52e-08	2.89 (16316,511,530,48)
GO:0006955	immune response	5.82e-11	1.03e-07	2.71 (16316,590,530,52)
GO:0009607	response to biotic stimulus	6.44e-11	1.01e-07	2.81 (16316,537,530,49)
GO:0051704	multi-organism process	1.42e-10	2e-07	2.68 (16316,586,530,51)
GO:0002682	regulation of immune system process	1.57e-09	2.02e-06	2.11 (16316,1036,530,71)
GO:0050896	response to stimulus	8.77e-09	1.03e-05	1.49 (16316,3420,530,166)
GO:0031347	regulation of defense response	9.77e-09	1.06e-05	2.61 (16316,508,530,43)
GO:0043901	negative regulation of multi-organism process	2.34e-08	2.36e-05	4.43 (16316,139,530,20)
GO:0045087	innate immune response	2.92e-08	2.75e-05	3.08 (16316,310,530,31)
GO:0010033	response to organic substance	3.56e-08	3.13e-05	1.86 (16316,1344,530,81)
GO:0042221	response to chemical	6.29e-08	5.22e-05	1.72 (16316,1717,530,96)
GO:0002684	positive regulation of immune system process	1.13e-07	8.84e-05	2.29 (16316,633,530,47)
GO:0034097	response to cytokine	1.38e-07	0.000102	3.08 (16316,280,530,28)
GO:0009615	response to virus	1.49e-07	0.000105	3.97 (16316,155,530,20)
GO:0048525	negative regulation of viral process	1.88e-07	0.000127	5.13 (16316,90,530,15)
GO:0050776	regulation of immune response	2.06e-07	0.000132	2.43 (16316,506,530,40)
GO:0043900	regulation of multi-organism process	2.08e-07	0.000127	2.72 (16316,374,530,33)
GO:0009605	response to external stimulus	2.1e-07	0.000123	2.03 (16316,879,530,58)
GO:0071345	cellular response to cytokine stimulus	3.74e-07	0.000211	3.61 (16316,179,530,21)
GO:0044419	interspecies interaction between organisms	4.98e-07	0.00027	2.89 (16316,298,530,28)
GO:0032101	regulation of response to external stimulus	5.4e-07	0.000282	2.17 (16316,668,530,47)
GO:0002253	activation of immune response	8.96e-07	0.000451	3.56 (16316,173,530,20)
GO:0042742	defense response to bacterium	9.17e-07	0.000446	3.70 (16316,158,530,19)
GO:0048584	positive regulation of response to stimulus	1.11e-06	0.000521	1.69 (16316,1532,530,84)
GO:0009617	response to bacterium	2e-06	0.000909	3.38 (16316,182,530,20)
GO:0002252	immune effector process	2.09e-06	0.000919	2.75 (16316,302,530,27)
GO:0043903	regulation of symbiosis, encompassing mutualism through parasitism	2.22e-06	0.000947	2.81 (16316,285,530,26)
GO:0006950	response to stress	2.77e-06	0.00115	1.55 (16316,2068,530,104)
GO:0050792	regulation of viral process	3.63e-06	0.00146	2.87 (16316,257,530,24)
GO:0016032	viral process	4.3e-06	0.00169	2.93 (16316,242,530,23)
GO:0044403	symbiosis, encompassing mutualism through parasitism	4.3e-06	0.00164	2.93 (16316,242,530,23)
GO:0071310	cellular response to organic substance	4.81e-06	0.00179	1.95 (16316,789,530,50)
GO:0001775	cell activation	5.03e-06	0.00182	2.39 (16316,412,530,32)
GO:0044764	multi-organism cellular process	5.29e-06	0.00187	2.89 (16316,245,530,23)
GO:0048583	regulation of response to stimulus	5.48e-06	0.00189	1.43 (16316,2861,530,133)
GO:0051607	defense response to virus	5.8e-06	0.00195	3.95 (16316,117,530,15)
GO:0050778	positive regulation of immune response	6.56e-06	0.00215	2.59 (16316,321,530,27)
GO:0045088	regulation of innate immune response	9.68e-06	0.0031	3.16 (16316,185,530,19)
GO:0035634	response to stilbenoid	1.39e-05	0.00437	13.99 (16316,11,530,5)
GO:0070887	cellular response to chemical stimulus	1.42e-05	0.00436	1.78 (16316,1005,530,58)
GO:1903901	negative regulation of viral life cycle	1.46e-05	0.00439	4.84 (16316,70,530,11)
GO:0006959	humoral immune response	1.68e-05	0.00493	4.77 (16316,71,530,11)
GO:0051239	regulation of multicellular organismal process	1.89e-05	0.00545	1.45 (16316,2423,530,114)
GO:0045071	negative regulation of viral genome replication	1.98e-05	0.00558	6.66 (16316,37,530,8)
GO:0080134	regulation of response to stress	2.89e-05	0.008	1.73 (16316,1030,530,58)
GO:0045069	regulation of viral genome replication	4.32e-05	0.0117	4.74 (16316,65,530,10)
GO:0072376	protein activation cascade	4.36e-05	0.0116	6.01 (16316,41,530,8)
GO:0002832	negative regulation of response to biotic stimulus	4.89e-05	0.0128	6.95 (16316,31,530,7)
GO:0002683	negative regulation of immune system process	5.02e-05	0.0129	2.35 (16316,340,530,26)
GO:0032350	regulation of hormone metabolic process	7.51e-05	0.0189	6.53 (16316,33,530,7)
GO:0002831	regulation of response to biotic stimulus	8.18e-05	0.0202	2.91 (16316,180,530,17)
GO:1903900	regulation of viral life cycle	9.21e-05	0.0224	3.29 (16316,131,530,14)
GO:0033559	unsaturated fatty acid metabolic process	9.29e-05	0.0222	3.98 (16316,85,530,11)
GO:0010817	regulation of hormone levels	9.93e-05	0.0233	2.15 (16316,416,530,29)
GO:0044699	single-organism process	0.000106	0.0245	1.15 (16316,8614,530,322)
GO:0006954	inflammatory response	0.000113	0.0258	2.28 (16316,337,530,25)
GO:0007528	neuromuscular junction development	0.000135	0.0302	5.99 (16316,36,530,7)
GO:0032102	negative regulation of response to external stimulus	0.00018	0.0397	2.48 (16316,248,530,20)
GO:0043410	positive regulation of MAPK cascade	0.000208	0.045	2.09 (16316,413,530,28)
GO:0002526	acute inflammatory response	0.000219	0.0467	4.83 (16316,51,530,8)
GO:0009268	response to pH	0.000229	0.0481	5.53 (16316,39,530,7)
GO:0048585	negative regulation of response to stimulus	0.000243	0.0504	1.57 (16316,1213,530,62)
GO:0034341	response to interferon-gamma	0.000251	0.0514	4.74 (16316,52,530,8)
GO:2000351	regulation of endothelial cell apoptotic process	0.000269	0.0543	5.39 (16316,40,530,7)
GO:0050688	regulation of defense response to virus	0.000271	0.0538	3.13 (16316,128,530,13)
GO:0006953	acute-phase response	0.000287	0.0562	6.37 (16316,29,530,6)
GO:0002764	immune response-regulating signaling pathway	0.000291	0.0563	2.95 (16316,146,530,14)
GO:0045321	leukocyte activation	0.0003	0.0572	2.14 (16316,359,530,25)
GO:0003018	vascular process in circulatory system	0.000321	0.0603	2.80 (16316,165,530,15)
GO:0010646	regulation of cell communication	0.000405	0.0751	1.36 (16316,2444,530,108)
GO:0010648	negative regulation of cell communication	0.000419	0.0767	1.60 (16316,1039,530,54)
GO:0001817	regulation of cytokine production	0.000431	0.078	1.92 (16316,498,530,31)
GO:0021670	lateral ventricle development	0.000443	0.079	10.26 (16316,12,530,4)
GO:0051248	negative regulation of protein metabolic process	0.000445	0.0785	1.68 (16316,823,530,45)
GO:0002757	immune response-activating signal transduction	0.000456	0.0794	2.96 (16316,135,530,13)
GO:0023057	negative regulation of signaling	0.000459	0.0789	1.59 (16316,1043,530,54)
GO:0002274	myeloid leukocyte activation	0.000465	0.079	3.58 (16316,86,530,10)
GO:1902041	regulation of extrinsic apoptotic signaling pathway via death domain receptors	0.000495	0.0831	4.90 (16316,44,530,7)
GO:0006956	complement activation	0.000504	0.0836	5.77 (16316,32,530,6)
GO:0023051	regulation of signaling	0.000507	0.0832	1.35 (16316,2459,530,108)
GO:0009967	positive regulation of signal transduction	0.000508	0.0824	1.56 (16316,1147,530,58)
GO:0044763	single-organism cellular process	0.000566	0.0907	1.16 (16316,7075,530,267)
GO:0010562	positive regulation of phosphorus metabolic process	0.000567	0.0898	1.63 (16316,905,530,48)
GO:0045937	positive regulation of phosphate metabolic process	0.000567	0.0888	1.63 (16316,905,530,48)
GO:0046885	regulation of hormone biosynthetic process	0.000591	0.0916	7.00 (16316,22,530,5)
GO:0001101	response to acid chemical	0.000599	0.0919	2.64 (16316,175,530,15)
GO:0050727	regulation of inflammatory response	0.0006	0.091	2.32 (16316,252,530,19)
GO:0009968	negative regulation of signal transduction	0.000618	0.0927	1.62 (16316,933,530,49)
GO:0032269	negative regulation of cellular protein metabolic process	0.000618	0.0918	1.69 (16316,764,530,42)
GO:0042535	positive regulation of tumor necrosis factor biosynthetic process	0.000623	0.0915	9.47 (16316,13,530,4)
GO:0010579	positive regulation of adenylate cyclase activity involved in G-protein coupled receptor signaling pathway	0.000633	0.0921	15.39 (16316,6,530,3)
GO:0010578	regulation of adenylate cyclase activity involved in G-protein coupled receptor signaling pathway	0.000633	0.0912	15.39 (16316,6,530,3)
GO:0060024	rhythmic synaptic transmission	0.000633	0.0903	15.39 (16316,6,530,3)
GO:0001934	positive regulation of protein phosphorylation	0.000635	0.0895	1.69 (16316,765,530,42)
GO:0070374	positive regulation of ERK1 and ERK2 cascade	0.00065	0.0907	2.73 (16316,158,530,14)
GO:0010647	positive regulation of cell communication	0.00065	0.0899	1.51 (16316,1285,530,63)
GO:0014070	response to organic cyclic compound	0.000683	0.0936	1.96 (16316,423,530,27)
GO:0045861	negative regulation of proteolysis	0.000689	0.0935	2.36 (16316,235,530,18)
GO:0023056	positive regulation of signaling	0.000762	0.102	1.50 (16316,1293,530,63)
GO:0044710	single-organism metabolic process	0.000835	0.111	1.34 (16316,2384,530,104)
GO:2000353	positive regulation of endothelial cell apoptotic process	0.00085	0.112	8.80 (16316,14,530,4)
GO:0051240	positive regulation of multicellular organismal process	0.000944	0.123	1.47 (16316,1407,530,67)
GO:0051851	modification by host of symbiont morphology or physiology	0.000965	0.125	4.40 (16316,49,530,7)
GO:0045765	regulation of angiogenesis	0.000993	0.127	2.43 (16316,203,530,16)

## Sheet: W12_16
GO term	Description	P-value	FDR q-value	Enrichment (N, B, n, b)
GO:0002376	immune system process	4.14e-42	5.84e-38	2.97 (16316,1117,874,178)
GO:0002682	regulation of immune system process	1.74e-36	1.23e-32	2.90 (16316,1036,874,161)
GO:0002684	positive regulation of immune system process	2.13e-33	1e-29	3.45 (16316,633,874,117)
GO:0050776	regulation of immune response	5.44e-29	1.92e-25	3.58 (16316,506,874,97)
GO:0006955	immune response	2.76e-27	7.78e-24	3.26 (16316,590,874,103)
GO:0050896	response to stimulus	7.28e-22	1.71e-18	1.65 (16316,3420,874,302)
GO:0001775	cell activation	8.82e-22	1.78e-18	3.44 (16316,412,874,76)
GO:0050778	positive regulation of immune response	1.11e-21	1.96e-18	3.84 (16316,321,874,66)
GO:0002694	regulation of leukocyte activation	1.21e-21	1.89e-18	3.50 (16316,395,874,74)
GO:0045321	leukocyte activation	1.51e-21	2.12e-18	3.64 (16316,359,874,70)
GO:0006952	defense response	1e-20	1.29e-17	2.61 (16316,781,874,109)
GO:0050865	regulation of cell activation	1.27e-20	1.49e-17	3.30 (16316,430,874,76)
GO:0046649	lymphocyte activation	1.23e-19	1.33e-16	3.81 (16316,294,874,60)
GO:0051249	regulation of lymphocyte activation	8.48e-19	8.54e-16	3.53 (16316,333,874,63)
GO:1903039	positive regulation of leukocyte cell-cell adhesion	1.42e-18	1.33e-15	4.87 (16316,165,874,43)
GO:0022409	positive regulation of cell-cell adhesion	3.35e-18	2.96e-15	4.47 (16316,192,874,46)
GO:0002696	positive regulation of leukocyte activation	2.1e-17	1.74e-14	3.92 (16316,243,874,51)
GO:0051251	positive regulation of lymphocyte activation	4.84e-17	3.8e-14	4.12 (16316,213,874,47)
GO:1903037	regulation of leukocyte cell-cell adhesion	6.27e-17	4.65e-14	3.76 (16316,258,874,52)
GO:0050867	positive regulation of cell activation	1.76e-16	1.24e-13	3.73 (16316,255,874,51)
GO:0031347	regulation of defense response	2.43e-16	1.63e-13	2.79 (16316,508,874,76)
GO:0030155	regulation of cell adhesion	3.56e-16	2.28e-13	2.65 (16316,578,874,82)
GO:0042221	response to chemical	4.77e-16	2.93e-13	1.85 (16316,1717,874,170)
GO:0010033	response to organic substance	4.81e-16	2.83e-13	1.99 (16316,1344,874,143)
GO:0048584	positive regulation of response to stimulus	8.9e-16	5.02e-13	1.90 (16316,1532,874,156)
GO:0001817	regulation of cytokine production	8.93e-16	4.84e-13	2.77 (16316,498,874,74)
GO:0022407	regulation of cell-cell adhesion	1.26e-15	6.58e-13	3.24 (16316,334,874,58)
GO:0050870	positive regulation of T cell activation	1.3e-15	6.54e-13	4.58 (16316,155,874,38)
GO:0007159	leukocyte cell-cell adhesion	4.57e-15	2.22e-12	3.82 (16316,220,874,45)
GO:0071345	cellular response to cytokine stimulus	6.84e-15	3.22e-12	4.17 (16316,179,874,40)
GO:0045785	positive regulation of cell adhesion	7.38e-15	3.36e-12	3.16 (16316,337,874,57)
GO:0071310	cellular response to organic substance	7.89e-15	3.48e-12	2.30 (16316,789,874,97)
GO:0050864	regulation of B cell activation	2.1e-14	8.97e-12	5.28 (16316,106,874,30)
GO:0002764	immune response-regulating signaling pathway	3.61e-14	1.5e-11	4.48 (16316,146,874,35)
GO:0043207	response to external biotic stimulus	3.61e-14	1.46e-11	2.63 (16316,511,874,72)
GO:0050670	regulation of lymphocyte proliferation	3.91e-14	1.53e-11	3.97 (16316,188,874,40)
GO:0034097	response to cytokine	3.97e-14	1.51e-11	3.33 (16316,280,874,50)
GO:0009607	response to biotic stimulus	5.02e-14	1.86e-11	2.57 (16316,537,874,74)
GO:0050863	regulation of T cell activation	5.45e-14	1.97e-11	3.52 (16316,244,874,46)
GO:0032944	regulation of mononuclear cell proliferation	5.67e-14	2e-11	3.93 (16316,190,874,40)
GO:0070663	regulation of leukocyte proliferation	1.17e-13	4.03e-11	3.85 (16316,194,874,40)
GO:0002250	adaptive immune response	1.31e-13	4.41e-11	4.30 (16316,152,874,35)
GO:0002683	negative regulation of immune system process	1.51e-13	4.96e-11	3.02 (16316,340,874,55)
GO:0048583	regulation of response to stimulus	1.54e-13	4.92e-11	1.55 (16316,2861,874,238)
GO:0098602	single organism cell adhesion	3.51e-13	1.1e-10	2.80 (16316,400,874,60)
GO:0030888	regulation of B cell proliferation	5.44e-13	1.67e-10	6.88 (16316,57,874,21)
GO:0045088	regulation of innate immune response	5.49e-13	1.65e-10	3.83 (16316,185,874,38)
GO:0001819	positive regulation of cytokine production	9.73e-13	2.86e-10	3.00 (16316,324,874,52)
GO:0098542	defense response to other organism	1.06e-12	3.06e-10	3.11 (16316,294,874,49)
GO:0007165	signal transduction	1.36e-12	3.82e-10	1.52 (16316,2966,874,241)
GO:0002253	activation of immune response	1.5e-12	4.15e-10	3.88 (16316,173,874,36)
GO:0070887	cellular response to chemical stimulus	1.69e-12	4.58e-10	2.01 (16316,1005,874,108)
GO:0051707	response to other organism	2.07e-12	5.51e-10	2.84 (16316,362,874,55)
GO:0016337	single organismal cell-cell adhesion	2.38e-12	6.21e-10	2.80 (16316,374,874,56)
GO:0009605	response to external stimulus	2.39e-12	6.12e-10	2.08 (16316,879,874,98)
GO:0002252	immune effector process	2.96e-12	7.46e-10	3.03 (16316,302,874,49)
GO:0002757	immune response-activating signal transduction	3.57e-12	8.83e-10	4.29 (16316,135,874,31)
GO:0002521	leukocyte differentiation	4.54e-12	1.1e-09	3.28 (16316,245,874,43)
GO:0071593	lymphocyte aggregation	5.09e-12	1.22e-09	3.65 (16316,189,874,37)
GO:0051239	regulation of multicellular organismal process	5.6e-12	1.32e-09	1.57 (16316,2423,874,204)
GO:0042113	B cell activation	7.01e-12	1.62e-09	4.59 (16316,114,874,28)
GO:0070486	leukocyte aggregation	1.35e-11	3.06e-09	3.54 (16316,195,874,37)
GO:0030098	lymphocyte differentiation	1.43e-11	3.2e-09	3.69 (16316,177,874,35)
GO:0070489	T cell aggregation	1.65e-11	3.63e-09	3.59 (16316,187,874,36)
GO:0002819	regulation of adaptive immune response	1.67e-11	3.63e-09	4.30 (16316,126,874,29)
GO:0002768	immune response-regulating cell surface receptor signaling pathway	1.83e-11	3.92e-09	4.91 (16316,95,874,25)
GO:0031349	positive regulation of defense response	2.71e-11	5.72e-09	3.39 (16316,209,874,38)
GO:0048518	positive regulation of biological process	3.15e-11	6.54e-09	1.36 (16316,4500,874,328)
GO:0050871	positive regulation of B cell activation	3.73e-11	7.62e-09	5.68 (16316,69,874,21)
GO:0042110	T cell activation	6.14e-11	1.24e-08	3.51 (16316,186,874,35)
GO:0045087	innate immune response	9.3e-11	1.85e-08	2.83 (16316,310,874,47)
GO:0022610	biological adhesion	1.61e-10	3.16e-08	1.93 (16316,946,874,98)
GO:0006935	chemotaxis	1.97e-10	3.81e-08	3.12 (16316,233,874,39)
GO:0035456	response to interferon-beta	2.36e-10	4.49e-08	7.57 (16316,37,874,15)
GO:0042330	taxis	2.56e-10	4.81e-08	3.10 (16316,235,874,39)
GO:0032101	regulation of response to external stimulus	3.31e-10	6.14e-08	2.12 (16316,668,874,76)
GO:0051240	positive regulation of multicellular organismal process	5.96e-10	1.09e-07	1.71 (16316,1407,874,129)
GO:0050671	positive regulation of lymphocyte proliferation	6.3e-10	1.14e-07	4.08 (16316,119,874,26)
GO:0034341	response to interferon-gamma	7.86e-10	1.4e-07	6.10 (16316,52,874,17)
GO:0032946	positive regulation of mononuclear cell proliferation	9.24e-10	1.63e-07	4.01 (16316,121,874,26)
GO:1902107	positive regulation of leukocyte differentiation	1.2e-09	2.08e-07	3.73 (16316,140,874,28)
GO:0002822	regulation of adaptive immune response based on somatic recombination of immune receptors built from immunoglobulin superfamily domains	1.24e-09	2.13e-07	4.09 (16316,114,874,25)
GO:0070665	positive regulation of leukocyte proliferation	1.62e-09	2.75e-07	3.91 (16316,124,874,26)
GO:0080134	regulation of response to stress	1.73e-09	2.9e-07	1.83 (16316,1030,874,101)
GO:0072678	T cell migration	2.05e-09	3.41e-07	12.92 (16316,13,874,9)
GO:0007155	cell adhesion	2.23e-09	3.67e-07	1.87 (16316,938,874,94)
GO:0045089	positive regulation of innate immune response	2.43e-09	3.94e-07	4.11 (16316,109,874,24)
GO:0002478	antigen processing and presentation of exogenous peptide antigen	2.49e-09	4e-07	8.62 (16316,26,874,12)
GO:0002703	regulation of leukocyte mediated immunity	3.09e-09	4.89e-07	3.49 (16316,155,874,29)
GO:0051704	multi-organism process	3.19e-09	5e-07	2.13 (16316,586,874,67)
GO:0002429	immune response-activating cell surface receptor signaling pathway	3.33e-09	5.17e-07	4.56 (16316,86,874,21)
GO:0050851	antigen receptor-mediated signaling pathway	3.58e-09	5.49e-07	5.00 (16316,71,874,19)
GO:0006954	inflammatory response	4.79e-09	7.26e-07	2.55 (16316,337,874,46)
GO:0019886	antigen processing and presentation of exogenous peptide antigen via MHC class II	5.48e-09	8.22e-07	12.00 (16316,14,874,9)
GO:0045621	positive regulation of lymphocyte differentiation	6.48e-09	9.62e-07	4.40 (16316,89,874,21)
GO:0070661	leukocyte proliferation	7.59e-09	1.12e-06	4.79 (16316,74,874,19)
GO:1903708	positive regulation of hemopoiesis	9.19e-09	1.34e-06	3.26 (16316,172,874,30)
GO:0071219	cellular response to molecule of bacterial origin	9.36e-09	1.35e-06	4.15 (16316,99,874,22)
GO:0040012	regulation of locomotion	1e-08	1.43e-06	1.96 (16316,734,874,77)
GO:0002697	regulation of immune effector process	1.01e-08	1.42e-06	2.49 (16316,345,874,46)
GO:0042129	regulation of T cell proliferation	1.03e-08	1.43e-06	3.50 (16316,144,874,27)
GO:0001562	response to protozoan	1.15e-08	1.6e-06	7.72 (16316,29,874,12)
GO:0050900	leukocyte migration	1.2e-08	1.64e-06	3.48 (16316,145,874,27)
GO:0001776	leukocyte homeostasis	1.43e-08	1.94e-06	4.87 (16316,69,874,18)
GO:0050853	B cell receptor signaling pathway	1.83e-08	2.46e-06	7.47 (16316,30,874,12)
GO:0042127	regulation of cell proliferation	2.24e-08	2.98e-06	1.65 (16316,1358,874,120)
GO:0050727	regulation of inflammatory response	2.26e-08	2.98e-06	2.74 (16316,252,874,37)
GO:0019882	antigen processing and presentation	2.39e-08	3.12e-06	4.29 (16316,87,874,20)
GO:1901700	response to oxygen-containing compound	2.78e-08	3.6e-06	1.84 (16316,861,874,85)
GO:0002504	antigen processing and presentation of peptide or polysaccharide antigen via MHC class II	2.84e-08	3.64e-06	10.50 (16316,16,874,9)
GO:0002495	antigen processing and presentation of peptide antigen via MHC class II	2.84e-08	3.61e-06	10.50 (16316,16,874,9)
GO:0035458	cellular response to interferon-beta	2.84e-08	3.58e-06	7.23 (16316,31,874,12)
GO:0030890	positive regulation of B cell proliferation	2.94e-08	3.67e-06	6.56 (16316,37,874,13)
GO:0071222	cellular response to lipopolysaccharide	3.6e-08	4.45e-06	4.20 (16316,89,874,20)
GO:0002706	regulation of lymphocyte mediated immunity	3.6e-08	4.41e-06	3.73 (16316,115,874,23)
GO:0042832	defense response to protozoan	3.6e-08	4.38e-06	7.90 (16316,26,874,11)
GO:0032675	regulation of interleukin-6 production	4.21e-08	5.08e-06	3.84 (16316,107,874,22)
GO:0019884	antigen processing and presentation of exogenous antigen	4.32e-08	5.17e-06	7.00 (16316,32,874,12)
GO:0032649	regulation of interferon-gamma production	4.39e-08	5.21e-06	4.15 (16316,90,874,20)
GO:0032755	positive regulation of interleukin-6 production	4.43e-08	5.21e-06	4.81 (16316,66,874,17)
GO:0050730	regulation of peptidyl-tyrosine phosphorylation	4.68e-08	5.46e-06	2.91 (16316,205,874,32)
GO:0030334	regulation of cell migration	4.78e-08	5.53e-06	1.96 (16316,667,874,70)
GO:0060326	cell chemotaxis	4.98e-08	5.71e-06	3.35 (16316,145,874,26)
GO:0071216	cellular response to biotic stimulus	5.04e-08	5.74e-06	3.67 (16316,117,874,23)
GO:0006950	response to stress	5.13e-08	5.79e-06	1.49 (16316,2068,874,165)
GO:0002237	response to molecule of bacterial origin	5.52e-08	6.17e-06	2.84 (16316,217,874,33)
GO:0034123	positive regulation of toll-like receptor signaling pathway	5.74e-08	6.38e-06	9.88 (16316,17,874,9)
GO:2000145	regulation of cell motility	6.87e-08	7.57e-06	1.92 (16316,700,874,72)
GO:0048002	antigen processing and presentation of peptide antigen	6.95e-08	7.6e-06	5.68 (16316,46,874,14)
GO:0002700	regulation of production of molecular mediator of immune response	6.95e-08	7.55e-06	3.88 (16316,101,874,21)
GO:0002821	positive regulation of adaptive immune response	7.05e-08	7.59e-06	4.22 (16316,84,874,19)
GO:0032943	mononuclear cell proliferation	7.16e-08	7.65e-06	4.67 (16316,68,874,17)
GO:0050777	negative regulation of immune response	8.43e-08	8.94e-06	3.70 (16316,111,874,22)
GO:0002824	positive regulation of adaptive immune response based on somatic recombination of immune receptors built from immunoglobulin superfamily domains	1.12e-07	1.18e-05	4.31 (16316,78,874,18)
GO:0007166	cell surface receptor signaling pathway	1.26e-07	1.32e-05	1.60 (16316,1386,874,119)
GO:0040017	positive regulation of locomotion	1.29e-07	1.33e-05	2.20 (16316,424,874,50)
GO:0042102	positive regulation of T cell proliferation	1.55e-07	1.6e-05	4.03 (16316,88,874,19)
GO:0002260	lymphocyte homeostasis	1.57e-07	1.6e-05	5.00 (16316,56,874,15)
GO:0002366	leukocyte activation involved in immune response	1.67e-07	1.69e-05	3.70 (16316,106,874,21)
GO:0002685	regulation of leukocyte migration	1.74e-07	1.76e-05	3.15 (16316,154,874,26)
GO:0051270	regulation of cellular component movement	1.76e-07	1.76e-05	1.85 (16316,758,874,75)
GO:0002263	cell activation involved in immune response	1.97e-07	1.96e-05	3.66 (16316,107,874,21)
GO:0034121	regulation of toll-like receptor signaling pathway	2.23e-07	2.2e-05	5.64 (16316,43,874,13)
GO:1901701	cellular response to oxygen-containing compound	2.34e-07	2.29e-05	2.09 (16316,483,874,54)
GO:0032729	positive regulation of interferon-gamma production	2.74e-07	2.67e-05	4.53 (16316,66,874,16)
GO:0071346	cellular response to interferon-gamma	2.77e-07	2.67e-05	6.05 (16316,37,874,12)
GO:0032496	response to lipopolysaccharide	2.99e-07	2.87e-05	2.80 (16316,200,874,30)
GO:1902105	regulation of leukocyte differentiation	3.05e-07	2.91e-05	2.64 (16316,233,874,33)
GO:0030335	positive regulation of cell migration	3.17e-07	3.01e-05	2.20 (16316,399,874,47)
GO:0046651	lymphocyte proliferation	3.43e-07	3.22e-05	4.46 (16316,67,874,16)
GO:0032879	regulation of localization	3.75e-07	3.5e-05	1.43 (16316,2259,874,173)
GO:0045619	regulation of lymphocyte differentiation	3.85e-07	3.58e-05	3.20 (16316,140,874,24)
GO:0042035	regulation of cytokine biosynthetic process	3.88e-07	3.58e-05	3.81 (16316,93,874,19)
GO:0009617	response to bacterium	4.36e-07	4e-05	2.87 (16316,182,874,28)
GO:0050866	negative regulation of cell activation	4.4e-07	4e-05	3.09 (16316,151,874,25)
GO:0030217	T cell differentiation	4.4e-07	3.98e-05	3.50 (16316,112,874,21)
GO:0044699	single-organism process	4.71e-07	4.23e-05	1.15 (16316,8614,874,532)
GO:0045582	positive regulation of T cell differentiation	4.96e-07	4.43e-05	4.12 (16316,77,874,17)
GO:1903706	regulation of hemopoiesis	5.67e-07	5.03e-05	2.36 (16316,309,874,39)
GO:0002718	regulation of cytokine production involved in immune response	6.3e-07	5.55e-05	4.84 (16316,54,874,14)
GO:0098609	cell-cell adhesion	6.39e-07	5.59e-05	1.90 (16316,618,874,63)
GO:0002695	negative regulation of leukocyte activation	6.56e-07	5.71e-05	3.20 (16316,134,874,23)
GO:0051272	positive regulation of cellular component movement	7.17e-07	6.21e-05	2.12 (16316,423,874,48)
GO:0002699	positive regulation of immune effector process	7.3e-07	6.27e-05	3.01 (16316,155,874,25)
GO:2000147	positive regulation of cell motility	8.05e-07	6.88e-05	2.13 (16316,412,874,47)
GO:0045580	regulation of T cell differentiation	8.08e-07	6.87e-05	3.38 (16316,116,874,21)
GO:0042742	defense response to bacterium	1.05e-06	8.89e-05	2.95 (16316,158,874,25)
GO:0030595	leukocyte chemotaxis	1.07e-06	8.97e-05	3.58 (16316,99,874,19)
GO:0040011	locomotion	1.19e-06	9.91e-05	1.77 (16316,782,874,74)
GO:0050731	positive regulation of peptidyl-tyrosine phosphorylation	1.24e-06	0.000103	3.01 (16316,149,874,24)
GO:0009967	positive regulation of signal transduction	1.29e-06	0.000107	1.61 (16316,1147,874,99)
GO:0010647	positive regulation of cell communication	1.45e-06	0.000119	1.57 (16316,1285,874,108)
GO:0032103	positive regulation of response to external stimulus	1.48e-06	0.000121	2.51 (16316,238,874,32)
GO:0048869	cellular developmental process	1.53e-06	0.000124	1.38 (16316,2455,874,182)
GO:0048522	positive regulation of cellular process	1.91e-06	0.000154	1.27 (16316,4080,874,278)
GO:0002702	positive regulation of production of molecular mediator of immune response	1.92e-06	0.000154	4.18 (16316,67,874,15)
GO:0046631	alpha-beta T cell activation	1.95e-06	0.000156	4.76 (16316,51,874,13)
GO:0032660	regulation of interleukin-17 production	2.2e-06	0.000174	7.00 (16316,24,874,9)
GO:0032653	regulation of interleukin-10 production	2.22e-06	0.000175	5.09 (16316,44,874,12)
GO:0032722	positive regulation of chemokine production	2.48e-06	0.000194	4.67 (16316,52,874,13)
GO:0002730	regulation of dendritic cell cytokine production	2.5e-06	0.000195	15.56 (16316,6,874,5)
GO:0002708	positive regulation of lymphocyte mediated immunity	2.52e-06	0.000195	3.88 (16316,77,874,16)
GO:0002274	myeloid leukocyte activation	2.55e-06	0.000197	3.69 (16316,86,874,17)
GO:0001932	regulation of protein phosphorylation	2.67e-06	0.000205	1.59 (16316,1136,874,97)
GO:0002285	lymphocyte activation involved in immune response	3.01e-06	0.00023	3.83 (16316,78,874,16)
GO:0072676	lymphocyte migration	3.1e-06	0.000235	5.40 (16316,38,874,11)
GO:0023056	positive regulation of signaling	3.33e-06	0.000251	1.54 (16316,1293,874,107)
GO:0042108	positive regulation of cytokine biosynthetic process	3.78e-06	0.000284	4.22 (16316,62,874,14)
GO:0030154	cell differentiation	5.31e-06	0.000397	1.45 (16316,1743,874,135)
GO:0032680	regulation of tumor necrosis factor production	5.51e-06	0.000409	3.22 (16316,110,874,19)
GO:0032760	positive regulation of tumor necrosis factor production	5.63e-06	0.000416	4.08 (16316,64,874,14)
GO:0008284	positive regulation of cell proliferation	5.73e-06	0.000421	1.72 (16316,759,874,70)
GO:1903557	positive regulation of tumor necrosis factor superfamily cytokine production	6.83e-06	0.000499	4.02 (16316,65,874,14)
GO:1903555	regulation of tumor necrosis factor superfamily cytokine production	7.24e-06	0.000526	3.17 (16316,112,874,19)
GO:2000026	regulation of multicellular organismal development	7.25e-06	0.000524	1.46 (16316,1627,874,127)
GO:0050707	regulation of cytokine secretion	7.36e-06	0.00053	2.87 (16316,143,874,22)
GO:0050793	regulation of developmental process	7.89e-06	0.000565	1.39 (16316,2126,874,158)
GO:0051092	positive regulation of NF-kappaB transcription factor activity	8.17e-06	0.000582	3.26 (16316,103,874,18)
GO:0072540	T-helper 17 cell lineage commitment	8.37e-06	0.000593	13.33 (16316,7,874,5)
GO:0009615	response to virus	8.52e-06	0.000601	2.77 (16316,155,874,23)
GO:0001818	negative regulation of cytokine production	9.23e-06	0.000648	2.57 (16316,189,874,26)
GO:0051250	negative regulation of lymphocyte activation	9.43e-06	0.000659	3.11 (16316,114,874,19)
GO:0002705	positive regulation of leukocyte mediated immunity	1.05e-05	0.000726	3.34 (16316,95,874,17)
GO:0002687	positive regulation of leukocyte migration	1.07e-05	0.000743	3.08 (16316,115,874,19)
GO:0048872	homeostasis of number of cells	1.16e-05	0.000797	2.79 (16316,147,874,22)
GO:0019220	regulation of phosphate metabolic process	1.2e-05	0.000821	1.48 (16316,1424,874,113)
GO:0051174	regulation of phosphorus metabolic process	1.24e-05	0.000843	1.48 (16316,1425,874,113)
GO:2000021	regulation of ion homeostasis	1.3e-05	0.000881	2.64 (16316,170,874,24)
GO:0032733	positive regulation of interleukin-10 production	1.32e-05	0.000891	5.79 (16316,29,874,9)
GO:0051607	defense response to virus	1.39e-05	0.000931	3.03 (16316,117,874,19)
GO:0001934	positive regulation of protein phosphorylation	1.41e-05	0.00094	1.68 (16316,765,874,69)
GO:0031341	regulation of cell killing	1.42e-05	0.000943	3.79 (16316,69,874,14)
GO:0042325	regulation of phosphorylation	1.56e-05	0.00103	1.52 (16316,1231,874,100)
GO:1904994	regulation of leukocyte adhesion to vascular endothelial cell	1.62e-05	0.00107	9.33 (16316,12,874,6)
GO:0032740	positive regulation of interleukin-17 production	1.62e-05	0.00107	9.33 (16316,12,874,6)
GO:0033993	response to lipid	1.7e-05	0.00111	1.94 (16316,434,874,45)
GO:0051049	regulation of transport	1.83e-05	0.00119	1.44 (16316,1611,874,124)
GO:0050729	positive regulation of inflammatory response	1.84e-05	0.00119	3.21 (16316,99,874,17)
GO:0070206	protein trimerization	1.85e-05	0.00119	4.56 (16316,45,874,11)
GO:0051050	positive regulation of transport	1.85e-05	0.00119	1.62 (16316,874,874,76)
GO:0043408	regulation of MAPK cascade	1.94e-05	0.00124	1.78 (16316,587,874,56)
GO:0010562	positive regulation of phosphorus metabolic process	1.96e-05	0.00125	1.61 (16316,905,874,78)
GO:0045937	positive regulation of phosphate metabolic process	1.96e-05	0.00124	1.61 (16316,905,874,78)
GO:1904996	positive regulation of leukocyte adhesion to vascular endothelial cell	2.13e-05	0.00134	11.67 (16316,8,874,5)
GO:0044765	single-organism transport	2.27e-05	0.00142	1.46 (16316,1429,874,112)
GO:0050920	regulation of chemotaxis	2.34e-05	0.00146	2.55 (16316,176,874,24)
GO:0043269	regulation of ion transport	2.52e-05	0.00157	1.83 (16316,509,874,50)
GO:0048535	lymph node development	3.14e-05	0.00194	5.97 (16316,25,874,8)
GO:0032735	positive regulation of interleukin-12 production	3.2e-05	0.00197	5.25 (16316,32,874,9)
GO:0002820	negative regulation of adaptive immune response	3.2e-05	0.00196	5.25 (16316,32,874,9)
GO:0031589	cell-substrate adhesion	3.22e-05	0.00197	2.86 (16316,124,874,19)
GO:0032945	negative regulation of mononuclear cell proliferation	3.36e-05	0.00204	3.73 (16316,65,874,13)
GO:0050672	negative regulation of lymphocyte proliferation	3.36e-05	0.00203	3.73 (16316,65,874,13)
GO:0002709	regulation of T cell mediated immunity	3.56e-05	0.00215	4.28 (16316,48,874,11)
GO:0032655	regulation of interleukin-12 production	3.56e-05	0.00214	4.28 (16316,48,874,11)
GO:0031343	positive regulation of cell killing	3.56e-05	0.00213	4.28 (16316,48,874,11)
GO:0007162	negative regulation of cell adhesion	3.62e-05	0.00216	2.33 (16316,216,874,27)
GO:0042327	positive regulation of phosphorylation	3.84e-05	0.00228	1.63 (16316,804,874,70)
GO:0002636	positive regulation of germinal center formation	3.92e-05	0.00231	14.93 (16316,5,874,4)
GO:0045794	negative regulation of cell volume	3.92e-05	0.0023	14.93 (16316,5,874,4)
GO:0032661	regulation of interleukin-18 production	3.92e-05	0.00229	14.93 (16316,5,874,4)
GO:0070664	negative regulation of leukocyte proliferation	3.98e-05	0.00232	3.68 (16316,66,874,13)
GO:0016032	viral process	4.17e-05	0.00242	2.24 (16316,242,874,29)
GO:0044403	symbiosis, encompassing mutualism through parasitism	4.17e-05	0.00241	2.24 (16316,242,874,29)
GO:0032502	developmental process	4.48e-05	0.00258	1.23 (16316,4083,874,269)
GO:0002295	T-helper cell lineage commitment	4.59e-05	0.00263	10.37 (16316,9,874,5)
GO:0044767	single-organism developmental process	4.68e-05	0.00267	1.24 (16316,3859,874,256)
GO:1902533	positive regulation of intracellular signal transduction	4.9e-05	0.00279	1.63 (16316,766,874,67)
GO:0017144	drug metabolic process	5.18e-05	0.00293	6.53 (16316,20,874,7)
GO:0044764	multi-organism cellular process	5.22e-05	0.00295	2.21 (16316,245,874,29)
GO:0009893	positive regulation of metabolic process	5.34e-05	0.003	1.31 (16316,2585,874,181)
GO:0050715	positive regulation of cytokine secretion	5.35e-05	0.003	3.08 (16316,97,874,16)
GO:0043900	regulation of multi-organism process	5.4e-05	0.00301	1.95 (16316,374,874,39)
GO:0001816	cytokine production	5.99e-05	0.00333	3.35 (16316,78,874,14)
GO:0051282	regulation of sequestering of calcium ion	6.16e-05	0.00341	3.18 (16316,88,874,15)
GO:0044419	interspecies interaction between organisms	6.26e-05	0.00345	2.07 (16316,298,874,33)
GO:0030183	B cell differentiation	6.48e-05	0.00355	3.52 (16316,69,874,13)
GO:0002221	pattern recognition receptor signaling pathway	6.48e-05	0.00354	4.03 (16316,51,874,11)
GO:0006690	icosanoid metabolic process	6.93e-05	0.00377	3.31 (16316,79,874,14)
GO:0002224	toll-like receptor signaling pathway	7.04e-05	0.00382	4.34 (16316,43,874,10)
GO:0046632	alpha-beta T cell differentiation	7.04e-05	0.0038	4.34 (16316,43,874,10)
GO:0002920	regulation of humoral immune response	7.81e-05	0.00421	5.33 (16316,28,874,8)
GO:0002218	activation of innate immune response	7.93e-05	0.00425	3.67 (16316,61,874,12)
GO:1902578	single-organism localization	8.17e-05	0.00436	1.40 (16316,1601,874,120)
GO:0043373	CD4-positive, alpha-beta T cell lineage commitment	8.77e-05	0.00467	9.33 (16316,10,874,5)
GO:0002634	regulation of germinal center formation	8.77e-05	0.00465	9.33 (16316,10,874,5)
GO:0001503	ossification	9.32e-05	0.00492	2.83 (16316,112,874,17)
GO:0071396	cellular response to lipid	9.49e-05	0.005	2.25 (16316,216,874,26)
GO:0043270	positive regulation of ion transport	9.49e-05	0.00498	2.25 (16316,216,874,26)
GO:0032642	regulation of chemokine production	0.000102	0.00535	3.37 (16316,72,874,13)
GO:0042100	B cell proliferation	0.000104	0.0054	5.94 (16316,22,874,7)
GO:0002758	innate immune response-activating signal transduction	0.000112	0.00583	3.80 (16316,54,874,11)
GO:0045595	regulation of cell differentiation	0.000113	0.00583	1.41 (16316,1485,874,112)
GO:0002755	MyD88-dependent toll-like receptor signaling pathway	0.000117	0.00602	7.00 (16316,16,874,6)
GO:0045408	regulation of interleukin-6 biosynthetic process	0.000117	0.006	7.00 (16316,16,874,6)
GO:0002688	regulation of leukocyte chemotaxis	0.000118	0.00604	3.01 (16316,93,874,15)
GO:0051241	negative regulation of multicellular organismal process	0.000121	0.00615	1.51 (16316,986,874,80)
GO:0051046	regulation of secretion	0.000128	0.00649	1.65 (16316,658,874,58)
GO:0031399	regulation of protein modification process	0.000128	0.00649	1.42 (16316,1410,874,107)
GO:0045058	T cell selection	0.000134	0.00674	4.98 (16316,30,874,8)
GO:0050869	negative regulation of B cell activation	0.000134	0.00671	4.98 (16316,30,874,8)
GO:0002291	T cell activation via T cell receptor contact with antigen bound to MHC molecule on antigen presenting cell	0.000153	0.00766	18.67 (16316,3,874,3)
GO:0032741	positive regulation of interleukin-18 production	0.000153	0.00764	18.67 (16316,3,874,3)
GO:0002922	positive regulation of humoral immune response	0.000154	0.00763	8.49 (16316,11,874,5)
GO:0044406	adhesion of symbiont to host	0.000154	0.0076	8.49 (16316,11,874,5)
GO:0043901	negative regulation of multi-organism process	0.000156	0.00769	2.55 (16316,139,874,19)
GO:0065008	regulation of biological quality	0.000157	0.00772	1.28 (16316,2687,874,184)
GO:0033559	unsaturated fatty acid metabolic process	0.000157	0.00769	3.07 (16316,85,874,14)
GO:0050789	regulation of biological process	0.000164	0.00801	1.12 (16316,8419,874,503)
GO:0002286	T cell activation involved in immune response	0.000172	0.00839	4.31 (16316,39,874,9)
GO:0030889	negative regulation of B cell proliferation	0.000173	0.00837	6.59 (16316,17,874,6)
GO:0006865	amino acid transport	0.000181	0.00874	3.19 (16316,76,874,13)
GO:0042592	homeostatic process	0.000195	0.0094	1.46 (16316,1125,874,88)
GO:0044763	single-organism cellular process	0.000207	0.00991	1.13 (16316,7075,874,430)
GO:0050854	regulation of antigen receptor-mediated signaling pathway	0.000212	0.0101	4.20 (16316,40,874,9)
GO:0002714	positive regulation of B cell mediated immunity	0.000219	0.0104	4.67 (16316,32,874,8)
GO:0002720	positive regulation of cytokine production involved in immune response	0.000219	0.0104	4.67 (16316,32,874,8)
GO:0030101	natural killer cell activation	0.000219	0.0103	4.67 (16316,32,874,8)
GO:0002891	positive regulation of immunoglobulin mediated immune response	0.000219	0.0103	4.67 (16316,32,874,8)
GO:1901699	cellular response to nitrogen compound	0.000222	0.0104	2.07 (16316,253,874,28)
GO:2000379	positive regulation of reactive oxygen species metabolic process	0.000229	0.0107	2.97 (16316,88,874,14)
GO:0048870	cell motility	0.000235	0.011	1.59 (16316,703,874,60)
GO:0010522	regulation of calcium ion transport into cytosol	0.000237	0.011	3.11 (16316,78,874,13)
GO:0009719	response to endogenous stimulus	0.000239	0.0111	1.61 (16316,659,874,57)
GO:0070208	protein heterotrimerization	0.000247	0.0114	6.22 (16316,18,874,6)
GO:0042346	positive regulation of NF-kappaB import into nucleus	0.000247	0.0114	6.22 (16316,18,874,6)
GO:0010817	regulation of hormone levels	0.00025	0.0115	1.80 (16316,416,874,40)
GO:0032844	regulation of homeostatic process	0.00025	0.0114	1.80 (16316,416,874,40)
GO:0048305	immunoglobulin secretion	0.000251	0.0115	10.67 (16316,7,874,4)
GO:0035850	epithelial cell differentiation involved in kidney development	0.000251	0.0114	10.67 (16316,7,874,4)
GO:0002363	alpha-beta T cell lineage commitment	0.000252	0.0114	7.78 (16316,12,874,5)
GO:0007252	I-kappaB phosphorylation	0.000252	0.0114	7.78 (16316,12,874,5)
GO:0001773	myeloid dendritic cell activation	0.000254	0.0114	5.23 (16316,25,874,7)
GO:0001910	regulation of leukocyte mediated cytotoxicity	0.000257	0.0116	3.48 (16316,59,874,11)
GO:0042509	regulation of tyrosine phosphorylation of STAT protein	0.000257	0.0115	3.48 (16316,59,874,11)
GO:0071417	cellular response to organonitrogen compound	0.000263	0.0117	2.11 (16316,230,874,26)
GO:0008283	cell proliferation	0.000273	0.0122	1.73 (16316,474,874,44)
GO:0042493	response to drug	0.00028	0.0124	2.32 (16316,169,874,21)
GO:0016477	cell migration	0.000296	0.0131	1.62 (16316,635,874,55)
GO:0008285	negative regulation of cell proliferation	0.000297	0.0131	1.66 (16316,562,874,50)
GO:0050830	defense response to Gram-positive bacterium	0.0003	0.0132	3.42 (16316,60,874,11)
GO:0010959	regulation of metal ion transport	0.000312	0.0137	1.92 (16316,311,874,32)
GO:0002526	acute inflammatory response	0.000318	0.0139	3.66 (16316,51,874,10)
GO:0002637	regulation of immunoglobulin production	0.000318	0.0138	3.66 (16316,51,874,10)
GO:0032270	positive regulation of cellular protein metabolic process	0.000333	0.0144	1.43 (16316,1159,874,89)
GO:0002707	negative regulation of lymphocyte mediated immunity	0.000343	0.0148	4.39 (16316,34,874,8)
GO:0002639	positive regulation of immunoglobulin production	0.000343	0.0148	4.39 (16316,34,874,8)
GO:0002573	myeloid leukocyte differentiation	0.000348	0.0149	3.00 (16316,81,874,13)
GO:0006959	humoral immune response	0.000356	0.0153	3.16 (16316,71,874,12)
GO:0015849	organic acid transport	0.000375	0.016	2.72 (16316,103,874,15)
GO:0002704	negative regulation of leukocyte mediated immunity	0.000378	0.0161	3.91 (16316,43,874,9)
GO:0007186	G-protein coupled receptor signaling pathway	0.000389	0.0165	1.65 (16316,554,874,49)
GO:0043369	CD4-positive or CD8-positive, alpha-beta T cell lineage commitment	0.000391	0.0166	7.18 (16316,13,874,5)
GO:2000400	positive regulation of thymocyte aggregation	0.000391	0.0165	7.18 (16316,13,874,5)
GO:0033089	positive regulation of T cell differentiation in thymus	0.000391	0.0165	7.18 (16316,13,874,5)
GO:0045124	regulation of bone resorption	0.000424	0.0178	4.27 (16316,35,874,8)
GO:0043410	positive regulation of MAPK cascade	0.000426	0.0179	1.76 (16316,413,874,39)
GO:0043367	CD4-positive, alpha-beta T cell differentiation	0.000427	0.0178	4.84 (16316,27,874,7)
GO:0006468	protein phosphorylation	0.000437	0.0182	1.58 (16316,675,874,57)
GO:0050764	regulation of phagocytosis	0.000464	0.0192	3.07 (16316,73,874,12)
GO:0031325	positive regulation of cellular metabolic process	0.000469	0.0194	1.27 (16316,2421,874,165)
GO:0002577	regulation of antigen processing and presentation	0.000471	0.0194	5.60 (16316,20,874,6)
GO:0031295	T cell costimulation	0.000471	0.0194	5.60 (16316,20,874,6)
GO:0051094	positive regulation of developmental process	0.00048	0.0197	1.41 (16316,1188,874,90)
GO:0009966	regulation of signal transduction	0.00048	0.0196	1.29 (16316,2153,874,149)
GO:0002476	antigen processing and presentation of endogenous peptide antigen via MHC class Ib	0.000481	0.0196	9.33 (16316,8,874,4)
GO:0071223	cellular response to lipoteichoic acid	0.000481	0.0196	9.33 (16316,8,874,4)
GO:0045348	positive regulation of MHC class II biosynthetic process	0.000481	0.0195	9.33 (16316,8,874,4)
GO:0032667	regulation of interleukin-23 production	0.000481	0.0194	9.33 (16316,8,874,4)
GO:0070391	response to lipoteichoic acid	0.000481	0.0194	9.33 (16316,8,874,4)
GO:0050921	positive regulation of chemotaxis	0.0005	0.0201	2.55 (16316,117,874,16)
GO:0046850	regulation of bone remodeling	0.00054	0.0217	3.73 (16316,45,874,9)
GO:0045577	regulation of B cell differentiation	0.000543	0.0217	4.67 (16316,28,874,7)
GO:0043068	positive regulation of programmed cell death	0.000579	0.0231	1.65 (16316,520,874,46)
GO:0006691	leukotriene metabolic process	0.000582	0.0231	6.67 (16316,14,874,5)
GO:0043368	positive T cell selection	0.000582	0.023	6.67 (16316,14,874,5)
GO:0002710	negative regulation of T cell mediated immunity	0.000582	0.023	6.67 (16316,14,874,5)
GO:2000353	positive regulation of endothelial cell apoptotic process	0.000582	0.0229	6.67 (16316,14,874,5)
GO:0050857	positive regulation of antigen receptor-mediated signaling pathway	0.000582	0.0229	6.67 (16316,14,874,5)
GO:0032829	regulation of CD4-positive, CD25-positive, alpha-beta regulatory T cell differentiation	0.000588	0.0231	14.00 (16316,4,874,3)
GO:0051716	cellular response to stimulus	0.000625	0.0244	1.32 (16316,1816,874,128)
GO:0090066	regulation of anatomical structure size	0.000626	0.0244	1.79 (16316,365,874,35)
GO:0051247	positive regulation of protein metabolic process	0.000629	0.0244	1.39 (16316,1246,874,93)
GO:1900015	regulation of cytokine production involved in inflammatory response	0.000629	0.0244	5.33 (16316,21,874,6)
GO:0010829	negative regulation of glucose transport	0.000629	0.0243	5.33 (16316,21,874,6)
GO:0045589	regulation of regulatory T cell differentiation	0.000629	0.0243	5.33 (16316,21,874,6)
GO:0031294	lymphocyte costimulation	0.000629	0.0242	5.33 (16316,21,874,6)
GO:0045071	negative regulation of viral genome replication	0.000632	0.0242	4.04 (16316,37,874,8)
GO:0032757	positive regulation of interleukin-8 production	0.000632	0.0242	4.04 (16316,37,874,8)
GO:0002673	regulation of acute inflammatory response	0.00064	0.0244	3.65 (16316,46,874,9)
GO:0042531	positive regulation of tyrosine phosphorylation of STAT protein	0.00064	0.0243	3.65 (16316,46,874,9)
GO:0031401	positive regulation of protein modification process	0.000644	0.0244	1.46 (16316,931,874,73)
GO:0065007	biological regulation	0.000662	0.025	1.10 (16316,8861,874,521)
GO:0010942	positive regulation of cell death	0.000673	0.0254	1.62 (16316,553,874,48)
GO:0006953	acute-phase response	0.000683	0.0257	4.51 (16316,29,874,7)
GO:0032732	positive regulation of interleukin-1 production	0.000683	0.0256	4.51 (16316,29,874,7)
GO:0002823	negative regulation of adaptive immune response based on somatic recombination of immune receptors built from immunoglobulin superfamily domains	0.000683	0.0256	4.51 (16316,29,874,7)
GO:0035710	CD4-positive, alpha-beta T cell activation	0.000683	0.0255	4.51 (16316,29,874,7)
GO:0031348	negative regulation of defense response	0.000692	0.0257	2.33 (16316,144,874,18)
GO:0010646	regulation of cell communication	0.000727	0.027	1.26 (16316,2444,874,165)
GO:0046634	regulation of alpha-beta T cell activation	0.000762	0.0282	2.91 (16316,77,874,12)
GO:0002312	B cell activation involved in immune response	0.000764	0.0282	3.93 (16316,38,874,8)
GO:0002698	negative regulation of immune effector process	0.000785	0.0289	2.64 (16316,99,874,14)
GO:0032501	multicellular organismal process	0.000802	0.0295	1.23 (16316,2894,874,191)
GO:0010243	response to organonitrogen compound	0.000823	0.0301	1.72 (16316,413,874,38)
GO:0002507	tolerance induction	0.000829	0.0303	8.30 (16316,9,874,4)
GO:0002428	antigen processing and presentation of peptide antigen via MHC class Ib	0.000829	0.0302	8.30 (16316,9,874,4)
GO:0045410	positive regulation of interleukin-6 biosynthetic process	0.000829	0.0302	8.30 (16316,9,874,4)
GO:0043383	negative T cell selection	0.000834	0.0303	6.22 (16316,15,874,5)
GO:0001779	natural killer cell differentiation	0.000834	0.0302	6.22 (16316,15,874,5)
GO:0051770	positive regulation of nitric-oxide synthase biosynthetic process	0.000834	0.0301	6.22 (16316,15,874,5)
GO:0043065	positive regulation of apoptotic process	0.000854	0.0307	1.63 (16316,515,874,45)
GO:0072593	reactive oxygen species metabolic process	0.000858	0.0308	2.87 (16316,78,874,12)
GO:0034446	substrate adhesion-dependent cell spreading	0.000917	0.0328	3.83 (16316,39,874,8)
GO:0002460	adaptive immune response based on somatic recombination of immune receptors built from immunoglobulin superfamily domains	0.000926	0.0331	3.22 (16316,58,874,10)
GO:0048585	negative regulation of response to stimulus	0.000927	0.033	1.39 (16316,1213,874,90)
GO:0048519	negative regulation of biological process	0.000927	0.033	1.19 (16316,3896,874,248)
GO:0030099	myeloid cell differentiation	0.000938	0.0332	2.22 (16316,160,874,19)
