# Supplementary material for: Exposure to the gut microbiota drives distinct methylome and transcriptome changes in intestinal epithelial cells during postnatal development
Source: Genome Med. 2018 Apr 13;10:27. doi: 10.1186/s13073-018-0534-5 (PMC5899322; doi:10.1186/s13073-018-0534-5)
Supplement: Supplementary file 8 — Alternative splicing events (total and only significant events in CONV-R versus GF) in the three developmental stages. (XLSX 9 kb) [file 13073_2018_534_MOESM8_ESM.xlsx]

## Sheet: Tabelle1
Number of alternative splicing events
Category	W1				W4				W12/16
	total events	significant events (p<0.05, CONV-R vs GF)	higher in CONV-R	higher in GF	total events	significant events (p<0.05, CONV-R vs GF)	higher in CONV-R	higher in GF	total events	significant events (p<0.05, CONV-R vs GF)	higher in CONV-R	higher in GF
Skipped Exon	7298	22	9	13	6744	34	21	13	6818	23	7	16
Alternative 5' splice site	379	0	0	0	354	2	2	0	350	4	4	0
Alternative 3' splice site	1229	5	4	1	1153	4	2	2	1180	16	5	11
Mutally Exclusive Exon	2197	7	4	3	2047	7	2	5	2085	12	7	5
Retained Intron	2297	67	65	2	2209	29	12	17	2237	27	1	26
