# Supplementary material for: Exposure to the gut microbiota drives distinct methylome and transcriptome changes in intestinal epithelial cells during postnatal development
Source: Genome Med. 2018 Apr 13;10:27. doi: 10.1186/s13073-018-0534-5 (PMC5899322; doi:10.1186/s13073-018-0534-5)
Supplement: Supplementary file 10 — Gene ontology (GO) analysis of the co-expressed genes in different selected groups from Fig. 3. (XLSX 53 kb) [file 13073_2018_534_MOESM10_ESM.xlsx]

## Sheet: gene list
Group 1	Group 2	Group 3	Group 4	Group 5	Group 6
Fam216a	Ifi44	Slfn2	Slc5a3	Muc5b	Fam161a
Slc8a1	Fam65b	Serpinb5	Fcamr	Slfn2	Ptpn23
Efemp1	Ly6d	Mlkl	Sass6	Ltb4r1	Gramd1b
C2cd4b	Isg15	Skap2	C1qtnf1	A930013F10Rik	Abca14
Amica1	Fmnl3	Ift22	Kirrel3	Efna3	Bmp1
Ttll1	Treml2	Casp12	Mx2	Gm20199	Tgfbr3
Cped1	Apol7c	Fam129a	Pou2f3	Omg	Gm15446
Gm14085	Lmo2	Fut2	Acta1	C920025E04Rik	Pvr
Trim30a	Btla	Nod2	Serpinb5	Ttc36	Mertk
D630003M21Rik	Oasl2	Slfn5	Tmem173	Kmt2a	Olfr165
4930520O04Rik	Fcrl1	Parp14	Ang4	1810046K07Rik	Slc30a2
Itgav	Elk3	Plcb2	Gm5535	Celf5	Trdmt1
Gm8221	Cmah	Jdp2	Tnf	Tob2	Ttc39c
Hddc3	Akt3	Alox5ap	Mfsd4a	Nrip3	Gimd1
Anks6	Blk	Gml	Nyx	Tsku	Gclc
Wnt2b	Chst3	Stat4	Socs1	Rnf150	Slc5a11
Rgcc	A630001G21Rik	Muc13	Dmbt1	Syt17	Guca2b
Ccl20	Rasgrp2	Gpr174	Ccl28	Trim6	Il6ra
Epdr1	Itga4	Hck	Il33	Cherp	Hlf
Nespas	Trps1	Runx1	Tat	Cyp3a11	Oplah
Asxl3	Lrrk2	Inpp5d	Trpm5	Pros1	Marcksl1-ps4
Fam65b	Arhgap4	Sprr2a3	Nox1	Car4	Akr1c19
Mrc1	Rasgrp3	Pygl	Cd300lf	Aqp3	Me3
Tie1	Ebf1	Rinl	Oit1	Tle2	Slc6a6
Arntl2	Tlr7	C920009B18Rik	Them7	Cfap157	Nat8
Usp18	Ms4a1	Gm5431	Pla2g4c	Wnk1	Atg16l2
Hoxd4	Arl4c	Lypd8	B4galt1	Zbed6	Adamtsl5
Klhdc1	Btk	Tap1	Prss30	Oxct2b	Ppm1j
Nr0b2	Ms4a4c	Itga4	Hsph1	Arid1a	Tbc1d24
Pclo	Fcrla	Rac2	Parp14	C4bp	Nr1h3
Fras1	H2-Eb2	Ifng	Alox5	B230319C09Rik	Cry2
Spata6	Cxcr4	Kcnab2	Itgam	Scn3b	Tef
Hcls1	Cd22	Stat1	Bco2	Acacb	Dbp
Lrrc61	Siglecg	4930503L19Rik	Adamts15	Zfp142	Sardh
Gstm7	Tnfrsf13c	Myo1g	Fry	Gm11166	Lrrn3
Ankrd37	Mef2c	Lrmp	Plcb2	Xist	Cubn
Mylk3	Cd19	Ms4a6b	Alox5ap	Ugt1a2	Slc5a6
Mex3d	H2-Ob	Rasal3	Capg	Lrp2bp	Pbld2
Adck3	Bank1	Glipr1	Tmem229a	Klhdc7b	0610005C13Rik
Anxa9	H2-DMb2	Gimap8	Sh2d7	Atf7	Abcc5
Sec22c		Ctla4	Cd47	Kifc2	Akap2
Per2		Cd6	Saa1	BC089597	Pnliprp1
S1pr2		Irf4	Pigr	C030013C21Rik	Per3
Nxf7		H2-Ab1	Dnah17	Trim30e-ps1	Abca8b
Herc6		Slamf7	Bambi-ps1	Agr3	Slc7a8
Sfxn3		H2-Q7	Alpk1	4933417O13Rik	Gpd1
Gng7		Pde4b	Cd14	Pfkfb3	Osbpl6
Ace		Il2rg	Mmp7	Slc16a8	Ank3
Ociad2		Spn	Akr1b8	Sh2d7
Dst		Sh3kbp1	Stom	Gpr17
Gip		Fermt3	Slc1a2	Emilin3
5930403L14Rik		Kcna3	Slc7a11	Fam71a
Gch1		Iigp1	Ckap4	1700120E14Rik
Mmp28		St6galnac6	Dusp6	Thbs1
Anxa3		Pitpnc1	Bcl2l15	Shisa7
Foxq1		Fas	Ifit1bl1	Kcnu1
Atf5		Cd4	Sprr2a2	Tm4sf4
Rab42		Il7	Cyp2c55	Wnt6
Cd59a		Adgrg5	Rgs22	Nr1d1
Plau		Cd22	Steap1	Pom121
Angptl2		Nlrc5	Muc4	Plk3
Jak3		Jchain	Gcnt1	Cdkl1
Arhgap9		Asb2	Gsdmc3	Hrc
Itgb6		Dock2	Slfn4	1700057G04Rik
Tgif2		Cyfip2	B3gnt5	Dusp6
Tet1		Apol7b	Sprr2a1	Syt5
Unc5cl		Arhgap25	Cd38	Hectd2
Sema6d		Hmha1	Tlr1	Phospho1
Utp14b		Ets1	Ext1	Pcsk9
Tmem252		Ptprc	Retnlb	Cacnb3
Fam222a		Cd74	Trim40	Angptl4
Ankrd29		Pik3cd	D730005E14Rik	Slc9a1
Mkrn3		Ccl4	Gm1965	Cyp4f16
Cul9		AI662270	Gm5431	Noct
Kcnq1ot1		Psmb9	Dtx3l	Ppp2r2a
Plxnc1		Zap70	Gm11545	Plscr4
Bgn		H2-Aa	Tap1	Trpc1
Fn1		Gpr132	Nlrx1	Susd2
Ednrb		Prf1	Ceacam1	Otop2
Slc27a1		Fyb	Hgf	Hck
Dixdc1		Psmb8	Oas2	Cacna2d2
Gm16845		Cnn2	Oas1g	Dnah5
Clcn5		Zbp1	Ptk6	Bahcc1
Ly6c1		Irgm2	Atp10b	Slc5a4b
Fam13a		H2-DMa	Mal	Gm10389
Cutal		Tgtp2	Rgs13	Tstd1
Clec2e		Gbp2	Glipr2	Crybb3
Col6a3		Rhoh	Kctd12	Prrc2a
Paqr8		AI504432	H2-Q7	Cobl
Tcf23		Acsbg1	Slc16a3	Ptprr
Xaf1		Adam19	2010109I03Rik	Akr1c14
Abcc6		Klhl6	Rfx2	Lrrc75b
Slc6a6		Zfp831	Six4	Fkbp5
Tmem231		Ifitm3	Fam72a	Gm10804
Gpr137b		Sp140	Ccdc129	Rab37
Clca4b		Sash3	Rassf4	Rere
Msl3l2		Ubd	Chrnb4	Aqp1
Pcsk6		Ppp2r2c	Gsdmc2	Slc6a7
Cln8		Rftn1	Duoxa2	Fap
Tnfrsf25		Arhgap15	B3galt5	Cyp17a1
Dock4		Gng2	Ly6e	Ptpn21
Glp2r		Cxcl10	Duox2	Gm3776
Ntrk2		Il7r	Gm14137	Sorcs3
Igfbp2		Mndal	Jchain	Fam151a
Pald1		Hvcn1	Sval1	Tesk2
Pgm5		Itk	Mx1	Slc7a15
Tmem150a		Igtp	Mgat4c	Slc6a18
Tbc1d24		Cd5	B3gnt7	Nat8f6
Ctsf		Basp1	Arntl	Arhgap27os3
Rian		Ccr5	2017-03-03	Trib3
Slc40a1		Arhgdib	Abi3bp	Arl4d
4933431G14Rik		Lpxn	Reg3g	Cyp2u1
Il1rl1		Def6	Rdh16	Slc13a2
Faah		Parp3	Socs3	Plk5
Cd248		Cd53	Cebpd	Usp35
Myo9a		Lax1	Il18bp	Insrr
Dnah11		Gm12250	Mptx2	Gsta1
Gsta2		Actn2	Gpx2	Tmem245
Col6a4		Sp110	Ly6a	Rasd2
Tmem119		Fxyd5	Ifitm3	Lrmp
B3galnt1		Lat	Chst4	Ntn4
Iqcb1		Cd96	Bhmt	Ces1d
Bmp5		Cd19	Ubd	Slc5a12
Adamdec1		Prex1	Pla2g16	Scarf1
Lrch2		Itgal	Adgrg6	Lamb3
Slc25a42		Gpr171	Upp1	Abcb1a
Slc23a1		H2-Q5	Barx2	Pcdh19
Gm10768		Agap2	Lpxn	Syt2
Dtx3		Grap2	Stk32c	Satb2
Cxx1b		H2-Ob	Parp3	Ttll2
Prdm16		H2-DMb1	Cd177	5830432E09Rik
Acaa1b		Nrros	Reg3b	Sis
Pmepa1		Gbp8	Prss27	Plb1
Ppp1r3b		Ciita	Pla2g5	Brd4
Lgals1		Ifi47	Myl7	Mroh7
Slc10a5		Gbp6	Gm3336	Impg2
Akr1c13		Fasl	Abca1	Ciart
Hsd3b3		D16Ertd472e	Nos2	Slc28a1
Ccdc8		Themis	Gbp8	Fam196a
Rab8b		Nebl	Nebl	Unc93a
Me1		Gbp9	Ttyh1	C730002L08Rik
Loxl2		Dtx1	Tc2n	Slc25a45
Lct		Gm12185	Rgs14	Gm9992
Slc35e3		Cd69	Gm12185	Slc5a4a
Kcnab3		Ikzf1	Spib	Slc14a1
Col4a3		Cd8b1	Gsdmc4	Gm27162
Ccr4		Il16	Apol10a	Prkag3
Tmsb15b1		Gbp4	AA467197	4931440F15Rik
B930041F14Rik		P2ry10	Fam3b	Dnah10
Far1		H2-Eb1	Batf2	C530008M17Rik
Cfh		Pglyrp2		Ttll3
Ugt1a9		Tgtp1		2810408A11Rik
Acadl		Batf2		Rgs12
Cfhr2		Tbx21		Cyp27a1
Echdc3		Gm4759		Il15
Oas1c		Grap		Ccdc87
Col4a5		Gimap4		Cyp1a1
Nav1		Il21r		Rdh7
Col4a6		H2-Q9		Epha1
Gsta3				Lypd1
4833419F23Rik				D130043K22Rik
Icam1				Mx1
Gbp3				Nr1d2
H19				Prr15
Msln				Igsf3
Col6a1				Mme
Cdh3				Tns4
Nr1i3				Cyp2d26
Ccdc160				Slc6a20b
Mfap5				4930442L01Rik
Thbd				Srrm2
Gucy1a3				Ccnk
Slc2a2				Maoa
Rtp4				Enc1
Maob				Tnfsf15
Cirbp				Phlpp2
Prdm1				Cbl
Gbp7				Ago2
Ldoc1l				Grin2a
Bst2				Gcnt7
Cttnbp2				Ces1e
Cfi				Acer1
Acot5				Nab2
5730460C07Rik				Micalcl
Pdgfra				Xpnpep2
Dusp9				4930447N08Rik
Ntf5				Cyp4b1
Aadac				Klf15
Rab34				Slc16a5
Fbln2				Cxcl11
Slc25a34				Slc6a19
Rwdd2a				Arhgef19
Osbp2				Tm4sf5
Abcc2				Slc2a9
Fgf15				Gprin3
Ackr3				B4galt6
Gpc3				A430105I19Rik
Cntln				Ky
Slc46a1				Gper1
Setbp1				Kcnf1
P3h1				Dhcr24
Dmtn				Scin
Ptafr				E030018B13Rik
Ap1s3				Slc13a1
Zfp133-ps				Ano3
Arhgap33				Ylpm1
Kcns3				Kmt2e
Anxa1				Aldh1a1
Star				Slc22a3
				Cipc
				Nat8f5
				P2ry2
				Gm9994
				Slc25a4
				4921511C10Rik
				Itgb2l
				Enpep
				Mfsd2b
				Slc6a20a
				Cracr2a
				Mroh6
				Pnliprp2
				Treh
				Podn
				Slc15a1
				Ano6
				Vwa1
				Hsf5
				Parp3
				Tspan5
				Cyp2b10
				Neat1
				Krt12
				Odf3b
				Clca4a
				Cables1
				H2-Q5
				Slc2a7
				Slc5a1
				Fbln1
				Fam19a3
				Slc10a2
				Pmp22
				Srcap
				Palld
				Slc13a2os
				Klkb1
				Cd209c
				4933431E20Rik
				Nat8f4
				Ces1f
				Sult1a1
				Slc2a5
				Ceacam10
				Map3k6
				Ereg
				Tbc1d8
				Bmp2
				Tctex1d4
				Kdm6b

## Sheet: Group 1
GO term	Description	P-value	FDR q-value	Enrichment (N, B, n, b)
GO:0022610	biological adhesion	6.66e-05	0.986	2.58 (16302,669,198,21)
GO:0010033	response to organic substance	7.05e-05	0.522	1.93 (16302,1579,198,37)
GO:0034341	response to interferon-gamma	8.64e-05	0.426	8.23 (16302,60,198,6)
GO:0030334	regulation of cell migration	0.000118	0.438	2.48 (16302,697,198,21)
GO:0038044	transforming growth factor-beta secretion	0.000147	0.435	82.33 (16302,2,198,2)
GO:0006935	chemotaxis	0.000186	0.46	3.74 (16302,242,198,11)
GO:0042330	taxis	0.0002	0.423	3.71 (16302,244,198,11)
GO:0040017	positive regulation of locomotion	0.000201	0.372	2.81 (16302,469,198,16)
GO:0030335	positive regulation of cell migration	0.000205	0.338	2.93 (16302,422,198,15)
GO:0003018	vascular process in circulatory system	0.000215	0.319	4.41 (16302,168,198,9)
GO:2000145	regulation of cell motility	0.000232	0.312	2.36 (16302,732,198,21)
GO:0097746	regulation of blood vessel diameter	0.00027	0.333	4.81 (16302,137,198,8)
GO:0035296	regulation of tube diameter	0.00027	0.308	4.81 (16302,137,198,8)
GO:0038063	collagen-activated tyrosine kinase receptor signaling pathway	0.000271	0.287	22.45 (16302,11,198,3)
GO:0044406	adhesion of symbiont to host	0.000271	0.268	22.45 (16302,11,198,3)
GO:0051270	regulation of cellular component movement	0.000295	0.273	2.26 (16302,800,198,22)
GO:2000147	positive regulation of cell motility	0.000298	0.26	2.83 (16302,437,198,15)
GO:0040012	regulation of locomotion	0.000306	0.252	2.26 (16302,802,198,22)
GO:0050880	regulation of blood vessel size	0.000378	0.295	4.57 (16302,144,198,8)
GO:0035150	regulation of tube size	0.000396	0.293	4.54 (16302,145,198,8)
GO:0051272	positive regulation of cellular component movement	0.000416	0.293	2.74 (16302,451,198,15)
GO:0007155	cell adhesion	0.000453	0.305	2.37 (16302,661,198,19)
GO:0038065	collagen-activated signaling pathway	0.000461	0.297	19.00 (16302,13,198,3)
GO:0051239	regulation of multicellular organismal process	0.000478	0.295	1.59 (16302,2533,198,49)
GO:0015849	organic acid transport	0.000596	0.353	3.84 (16302,193,198,9)
GO:0003013	circulatory system process	0.000596	0.339	3.84 (16302,193,198,9)
GO:0046942	carboxylic acid transport	0.000596	0.327	3.84 (16302,193,198,9)
GO:0034097	response to cytokine	0.000604	0.319	2.76 (16302,418,198,14)
GO:0042221	response to chemical	0.000633	0.323	1.68 (16302,1959,198,40)
GO:0015711	organic anion transport	0.000701	0.346	3.20 (16302,283,198,11)
GO:0044707	single-multicellular organism process	0.000848	0.405	1.57 (16302,2460,198,47)
GO:0070837	dehydroascorbic acid transport	0.000867	0.401	41.17 (16302,4,198,2)
GO:0072530	purine-containing compound transmembrane transport	0.000867	0.389	41.17 (16302,4,198,2)
GO:0006952	defense response	0.000872	0.38	2.13 (16302,810,198,21)

## Sheet: Group 2
GO term	Description	P-value	FDR q-value	Enrichment (N, B, n, b)
GO:0002376	immune system process	2.73e-10	4.04e-06	6.18 (16287,1149,39,17)
GO:0002682	regulation of immune system process	4.02e-07	0.00298	5.29 (16287,1027,39,13)
GO:0050864	regulation of B cell activation	7.97e-06	0.0394	18.00 (16287,116,39,5)
GO:0030888	regulation of B cell proliferation	1.16e-05	0.043	28.31 (16287,59,39,4)
GO:0045321	leukocyte activation	2.3e-05	0.0681	7.97 (16287,367,39,7)
GO:0002684	positive regulation of immune system process	2.32e-05	0.0571	5.58 (16287,673,39,9)
GO:0002764	immune response-regulating signaling pathway	3.35e-05	0.0708	13.39 (16287,156,39,5)
GO:0050853	B cell receptor signaling pathway	4.93e-05	0.0912	41.76 (16287,30,39,3)
GO:0050869	negative regulation of B cell activation	4.93e-05	0.0811	41.76 (16287,30,39,3)
GO:0001775	cell activation	5.77e-05	0.0854	6.89 (16287,424,39,7)
GO:0046649	lymphocyte activation	7.4e-05	0.0996	8.32 (16287,301,39,6)
GO:0002768	immune response-regulating cell surface receptor signaling pathway	9.33e-05	0.115	16.70 (16287,100,39,4)
GO:0050670	regulation of lymphocyte proliferation	0.000104	0.118	10.55 (16287,198,39,5)
GO:0032944	regulation of mononuclear cell proliferation	0.000109	0.115	10.44 (16287,200,39,5)
GO:0070663	regulation of leukocyte proliferation	0.00012	0.118	10.24 (16287,204,39,5)
GO:0051249	regulation of lymphocyte activation	0.000185	0.172	7.04 (16287,356,39,6)
GO:0051250	negative regulation of lymphocyte activation	0.000201	0.175	13.69 (16287,122,39,4)
GO:0002683	negative regulation of immune system process	0.000235	0.193	6.74 (16287,372,39,6)
GO:0050778	positive regulation of immune response	0.000246	0.191	6.68 (16287,375,39,6)
GO:0002634	regulation of germinal center formation	0.000248	0.184	83.52 (16287,10,39,2)
GO:0050776	regulation of immune response	0.000296	0.209	5.30 (16287,552,39,7)
GO:0048584	positive regulation of response to stimulus	0.000312	0.21	3.05 (16287,1643,39,12)
GO:0002260	lymphocyte homeostasis	0.000322	0.208	22.37 (16287,56,39,3)
GO:0045078	positive regulation of interferon-gamma biosynthetic process	0.000363	0.224	69.60 (16287,12,39,2)
GO:0002757	immune response-activating signal transduction	0.000379	0.225	11.60 (16287,144,39,4)
GO:0002695	negative regulation of leukocyte activation	0.000379	0.216	11.60 (16287,144,39,4)
GO:0045072	regulation of interferon-gamma biosynthetic process	0.000429	0.235	64.25 (16287,13,39,2)
GO:0002694	regulation of leukocyte activation	0.000479	0.253	5.90 (16287,425,39,6)
GO:0048872	homeostasis of number of cells	0.000489	0.25	10.85 (16287,154,39,4)
GO:0006955	immune response	0.000546	0.269	4.78 (16287,611,39,7)
GO:0002250	adaptive immune response	0.000564	0.27	10.44 (16287,160,39,4)
GO:0050866	negative regulation of cell activation	0.000591	0.274	10.31 (16287,162,39,4)
GO:0001776	leukocyte homeostasis	0.000622	0.279	17.90 (16287,70,39,3)
GO:0032945	negative regulation of mononuclear cell proliferation	0.000648	0.282	17.65 (16287,71,39,3)
GO:0050672	negative regulation of lymphocyte proliferation	0.000648	0.274	17.65 (16287,71,39,3)
GO:0070664	negative regulation of leukocyte proliferation	0.000675	0.278	17.40 (16287,72,39,3)
GO:0050851	antigen receptor-mediated signaling pathway	0.000732	0.293	16.93 (16287,74,39,3)
GO:0030889	negative regulation of B cell proliferation	0.000743	0.289	49.13 (16287,17,39,2)
GO:0050865	regulation of cell activation	0.000743	0.282	5.42 (16287,462,39,6)
GO:0002253	activation of immune response	0.000914	0.338	9.18 (16287,182,39,4)
GO:0002693	positive regulation of cellular extravasation	0.000931	0.336	43.96 (16287,19,39,2)

## Sheet: Group 3
GO term	Description	P-value	FDR q-value	Enrichment (N, B, n, b)
GO:0002376	immune system process	1.43e-38	2.11e-34	6.42 (16293,1150,150,68)
GO:0002682	regulation of immune system process	3.24e-28	2.4e-24	5.82 (16293,1027,150,55)
GO:0002684	positive regulation of immune system process	1.01e-24	5e-21	6.94 (16293,673,150,43)
GO:0006955	immune response	2.41e-24	8.91e-21	7.29 (16293,611,150,41)
GO:0034341	response to interferon-gamma	6.84e-21	2.02e-17	29.31 (16293,63,150,17)
GO:0006952	defense response	1.24e-20	3.05e-17	5.63 (16293,811,150,42)
GO:0051249	regulation of lymphocyte activation	1.64e-19	3.47e-16	8.85 (16293,356,150,29)
GO:1903037	regulation of leukocyte cell-cell adhesion	3.39e-18	6.28e-15	10.02 (16293,271,150,25)
GO:0050776	regulation of immune response	4.96e-18	8.17e-15	6.49 (16293,552,150,33)
GO:0022407	regulation of cell-cell adhesion	1.25e-17	1.85e-14	8.40 (16293,349,150,27)
GO:0002694	regulation of leukocyte activation	2.04e-17	2.75e-14	7.41 (16293,425,150,29)
GO:0050896	response to stimulus	8.19e-17	1.01e-13	2.37 (16293,3709,150,81)
GO:1903039	positive regulation of leukocyte cell-cell adhesion	1.21e-16	1.37e-13	12.56 (16293,173,150,20)
GO:0022409	positive regulation of cell-cell adhesion	1.61e-16	1.7e-13	11.35 (16293,201,150,21)
GO:0050863	regulation of T cell activation	1.65e-16	1.63e-13	9.72 (16293,257,150,23)
GO:0050865	regulation of cell activation	1.89e-16	1.75e-13	6.82 (16293,462,150,29)
GO:0002250	adaptive immune response	4.41e-16	3.84e-13	12.90 (16293,160,150,19)
GO:0035456	response to interferon-beta	7.5e-16	6.17e-13	33.42 (16293,39,150,12)
GO:0051251	positive regulation of lymphocyte activation	2.11e-15	1.64e-12	10.00 (16293,228,150,21)
GO:0035458	cellular response to interferon-beta	4.52e-15	3.35e-12	36.21 (16293,33,150,11)
GO:0050870	positive regulation of T cell activation	9.99e-15	7.04e-12	11.99 (16293,163,150,18)
GO:0034097	response to cytokine	1.21e-14	8.15e-12	6.71 (16293,421,150,26)
GO:0002696	positive regulation of leukocyte activation	3.41e-14	2.2e-11	8.71 (16293,262,150,21)
GO:0050778	positive regulation of immune response	6.48e-14	4e-11	6.95 (16293,375,150,24)
GO:0050867	positive regulation of cell activation	8.89e-14	5.26e-11	8.29 (16293,275,150,21)
GO:0019882	antigen processing and presentation	1.08e-13	6.16e-11	19.34 (16293,73,150,13)
GO:0030155	regulation of cell adhesion	1.95e-13	1.07e-10	5.22 (16293,604,150,29)
GO:0045619	regulation of lymphocyte differentiation	5.08e-13	2.69e-10	11.66 (16293,149,150,16)
GO:0043207	response to external biotic stimulus	8.44e-13	4.31e-10	5.34 (16293,549,150,27)
GO:0071345	cellular response to cytokine stimulus	1.33e-12	6.57e-10	7.22 (16293,316,150,21)
GO:0098542	defense response to other organism	1.33e-12	6.36e-10	7.22 (16293,316,150,21)
GO:0045785	positive regulation of cell adhesion	1.51e-12	6.98e-10	6.73 (16293,355,150,22)
GO:0051707	response to other organism	1.71e-12	7.69e-10	6.31 (16293,396,150,23)
GO:1903706	regulation of hemopoiesis	2.42e-12	1.06e-09	7.00 (16293,326,150,21)
GO:0009607	response to biotic stimulus	2.6e-12	1.1e-09	5.09 (16293,576,150,27)
GO:0002757	immune response-activating signal transduction	4.39e-12	1.81e-09	11.31 (16293,144,150,15)
GO:0071346	cellular response to interferon-gamma	4.78e-12	1.91e-09	25.26 (16293,43,150,10)
GO:0045058	T cell selection	6.33e-12	2.47e-09	31.53 (16293,31,150,9)
GO:0001562	response to protozoan	8.74e-12	3.32e-09	30.55 (16293,32,150,9)
GO:1903708	positive regulation of hemopoiesis	9.52e-12	3.53e-09	9.66 (16293,180,150,16)
GO:1902105	regulation of leukocyte differentiation	1.13e-11	4.09e-09	7.98 (16293,245,150,18)
GO:0002764	immune response-regulating signaling pathway	1.41e-11	4.98e-09	10.44 (16293,156,150,15)
GO:0043383	negative T cell selection	2.95e-11	1.01e-08	50.69 (16293,15,150,7)
GO:0002683	negative regulation of immune system process	2.95e-11	9.94e-09	6.13 (16293,372,150,21)
GO:0002429	immune response-activating cell surface receptor signaling pathway	3.52e-11	1.16e-08	14.48 (16293,90,150,12)
GO:0050670	regulation of lymphocyte proliferation	4.05e-11	1.3e-08	8.78 (16293,198,150,16)
GO:0032944	regulation of mononuclear cell proliferation	4.72e-11	1.49e-08	8.69 (16293,200,150,16)
GO:0045621	positive regulation of lymphocyte differentiation	5.94e-11	1.83e-08	13.87 (16293,94,150,12)
GO:0070663	regulation of leukocyte proliferation	6.35e-11	1.92e-08	8.52 (16293,204,150,16)
GO:0050851	antigen receptor-mediated signaling pathway	7.07e-11	2.09e-08	16.15 (16293,74,150,11)
GO:1902107	positive regulation of leukocyte differentiation	7.24e-11	2.1e-08	10.42 (16293,146,150,14)
GO:0045580	regulation of T cell differentiation	1.04e-10	2.96e-08	11.48 (16293,123,150,13)
GO:0002768	immune response-regulating cell surface receptor signaling pathway	1.25e-10	3.48e-08	13.03 (16293,100,150,12)
GO:0002253	activation of immune response	1.29e-10	3.53e-08	8.95 (16293,182,150,15)
GO:0042832	defense response to protozoan	1.56e-10	4.2e-08	29.96 (16293,29,150,8)
GO:0007165	signal transduction	2.11e-10	5.58e-08	2.19 (16293,3019,150,61)
GO:0045582	positive regulation of T cell differentiation	2.22e-10	5.78e-08	14.57 (16293,82,150,11)
GO:0048002	antigen processing and presentation of peptide antigen	2.49e-10	6.37e-08	21.72 (16293,45,150,9)
GO:0050864	regulation of B cell activation	7.2e-10	1.81e-07	11.24 (16293,116,150,12)
GO:0051704	multi-organism process	9.55e-10	2.36e-07	4.22 (16293,643,150,25)
GO:0045061	thymic T cell selection	1.06e-09	2.56e-07	33.06 (16293,23,150,7)
GO:0042129	regulation of T cell proliferation	1.48e-09	3.53e-07	9.29 (16293,152,150,13)
GO:0043368	positive T cell selection	1.56e-09	3.66e-07	46.55 (16293,14,150,6)
GO:0045060	negative thymic T cell selection	1.56e-09	3.6e-07	46.55 (16293,14,150,6)
GO:0019886	antigen processing and presentation of exogenous peptide antigen via MHC class II	1.56e-09	3.55e-07	46.55 (16293,14,150,6)
GO:0050871	positive regulation of B cell activation	2.09e-09	4.7e-07	14.11 (16293,77,150,10)
GO:0009617	response to bacterium	4.07e-09	9e-07	7.68 (16293,198,150,14)
GO:0002504	antigen processing and presentation of peptide or polysaccharide antigen via MHC class II	4.09e-09	8.9e-07	40.73 (16293,16,150,6)
GO:0002495	antigen processing and presentation of peptide antigen via MHC class II	4.09e-09	8.77e-07	40.73 (16293,16,150,6)
GO:0002819	regulation of adaptive immune response	4.93e-09	1.04e-06	9.51 (16293,137,150,12)
GO:0048584	positive regulation of response to stimulus	5.95e-09	1.24e-06	2.64 (16293,1643,150,40)
GO:0010033	response to organic substance	6.91e-09	1.42e-06	2.68 (16293,1582,150,39)
GO:0048583	regulation of response to stimulus	7.14e-09	1.45e-06	2.09 (16293,2956,150,57)
GO:0045321	leukocyte activation	7.83e-09	1.57e-06	5.33 (16293,367,150,18)
GO:0002821	positive regulation of adaptive immune response	1.22e-08	2.42e-06	11.81 (16293,92,150,10)
GO:0001775	cell activation	1.27e-08	2.47e-06	4.87 (16293,424,150,19)
GO:0050671	positive regulation of lymphocyte proliferation	1.77e-08	3.41e-06	9.71 (16293,123,150,11)
GO:0006950	response to stress	1.83e-08	3.48e-06	2.29 (16293,2229,150,47)
GO:0032946	positive regulation of mononuclear cell proliferation	2.1e-08	3.94e-06	9.56 (16293,125,150,11)
GO:0002822	regulation of adaptive immune response based on somatic recombination of immune receptors built from immunoglobulin superfamily domains	2.1e-08	3.89e-06	9.56 (16293,125,150,11)
GO:0002478	antigen processing and presentation of exogenous peptide antigen	2.67e-08	4.88e-06	31.03 (16293,21,150,6)
GO:0070665	positive regulation of leukocyte proliferation	2.69e-08	4.87e-06	9.33 (16293,128,150,11)
GO:0045059	positive thymic T cell selection	2.73e-08	4.88e-06	49.37 (16293,11,150,5)
GO:0007166	cell surface receptor signaling pathway	2.78e-08	4.91e-06	2.74 (16293,1386,150,35)
GO:0042221	response to chemical	3.09e-08	5.37e-06	2.38 (16293,1962,150,43)
GO:0046635	positive regulation of alpha-beta T cell activation	3.61e-08	6.22e-06	15.80 (16293,55,150,8)
GO:0002252	immune effector process	4.3e-08	7.32e-06	5.43 (16293,320,150,16)
GO:0009605	response to external stimulus	4.6e-08	7.74e-06	3.17 (16293,959,150,28)
GO:0042127	regulation of cell proliferation	5.38e-08	8.95e-06	2.67 (16293,1423,150,35)
GO:0042742	defense response to bacterium	6.37e-08	1.05e-05	7.58 (16293,172,150,12)
GO:0002824	positive regulation of adaptive immune response based on somatic recombination of immune receptors built from immunoglobulin superfamily domains	9.39e-08	1.53e-05	11.37 (16293,86,150,9)
GO:0019884	antigen processing and presentation of exogenous antigen	1.09e-07	1.75e-05	25.07 (16293,26,150,6)
GO:0050789	regulation of biological process	1.25e-07	2e-05	1.39 (16293,8674,150,111)
GO:0070887	cellular response to chemical stimulus	1.37e-07	2.16e-05	2.79 (16293,1205,150,31)
GO:0042102	positive regulation of T cell proliferation	1.4e-07	2.18e-05	10.86 (16293,90,150,9)
GO:0050777	negative regulation of immune response	1.85e-07	2.85e-05	8.90 (16293,122,150,10)
GO:0051250	negative regulation of lymphocyte activation	1.85e-07	2.82e-05	8.90 (16293,122,150,10)
GO:0050852	T cell receptor signaling pathway	1.93e-07	2.92e-05	16.53 (16293,46,150,7)
GO:0002706	regulation of lymphocyte mediated immunity	2.5e-07	3.75e-05	8.62 (16293,126,150,10)
GO:0071310	cellular response to organic substance	2.57e-07	3.8e-05	3.00 (16293,978,150,27)
GO:0045087	innate immune response	3.27e-07	4.79e-05	5.01 (16293,325,150,15)
GO:0002703	regulation of leukocyte mediated immunity	4.11e-07	5.97e-05	7.15 (16293,167,150,11)
GO:0019724	B cell mediated immunity	4.81e-07	6.92e-05	30.17 (16293,18,150,5)
GO:0065007	biological regulation	5.91e-07	8.41e-05	1.35 (16293,9115,150,113)
GO:0002697	regulation of immune effector process	6.4e-07	9.03e-05	5.12 (16293,297,150,14)
GO:0046649	lymphocyte activation	7.51e-07	0.000105	5.05 (16293,301,150,14)
GO:0046634	regulation of alpha-beta T cell activation	7.8e-07	0.000108	10.73 (16293,81,150,8)
GO:0002695	negative regulation of leukocyte activation	8.67e-07	0.000119	7.54 (16293,144,150,10)
GO:0030217	T cell differentiation	1.06e-06	0.000145	8.58 (16293,114,150,9)
GO:0031347	regulation of defense response	1.14e-06	0.000153	4.02 (16293,459,150,17)
GO:0002707	negative regulation of lymphocyte mediated immunity	1.19e-06	0.000159	17.15 (16293,38,150,6)
GO:0045639	positive regulation of myeloid cell differentiation	1.24e-06	0.000164	10.10 (16293,86,150,8)
GO:0002460	adaptive immune response based on somatic recombination of immune receptors built from immunoglobulin superfamily domains	1.4e-06	0.000184	12.46 (16293,61,150,7)
GO:0042110	T cell activation	1.4e-06	0.000182	6.32 (16293,189,150,11)
GO:0007159	leukocyte cell-cell adhesion	2.2e-06	0.000283	15.52 (16293,42,150,6)
GO:0050866	negative regulation of cell activation	2.53e-06	0.000324	6.70 (16293,162,150,10)
GO:0006925	inflammatory cell apoptotic process	3.04e-06	0.000385	81.46 (16293,4,150,3)
GO:0032496	response to lipopolysaccharide	3.1e-06	0.000389	5.83 (16293,205,150,11)
GO:0002521	leukocyte differentiation	4.09e-06	0.000509	5.13 (16293,254,150,12)
GO:0002704	negative regulation of leukocyte mediated immunity	4.33e-06	0.000535	13.87 (16293,47,150,6)
GO:0031341	regulation of cell killing	4.77e-06	0.000584	10.42 (16293,73,150,7)
GO:0045637	regulation of myeloid cell differentiation	4.81e-06	0.000584	6.24 (16293,174,150,10)
GO:0002449	lymphocyte mediated immunity	5.56e-06	0.000669	13.30 (16293,49,150,6)
GO:0071219	cellular response to molecule of bacterial origin	6.93e-06	0.000827	8.05 (16293,108,150,8)
GO:0002709	regulation of T cell mediated immunity	7.05e-06	0.000835	12.78 (16293,51,150,6)
GO:0002237	response to molecule of bacterial origin	7.25e-06	0.000852	5.33 (16293,224,150,11)
GO:0050853	B cell receptor signaling pathway	7.32e-06	0.000854	18.10 (16293,30,150,5)
GO:0002710	negative regulation of T cell mediated immunity	8.71e-06	0.00101	28.97 (16293,15,150,4)
GO:0002577	regulation of antigen processing and presentation	1.15e-05	0.00132	27.16 (16293,16,150,4)
GO:0016064	immunoglobulin mediated immune response	1.15e-05	0.00131	27.16 (16293,16,150,4)
GO:0050900	leukocyte migration	1.34e-05	0.00151	6.31 (16293,155,150,9)
GO:0030888	regulation of B cell proliferation	1.66e-05	0.00186	11.05 (16293,59,150,6)
GO:0002377	immunoglobulin production	1.91e-05	0.00213	24.14 (16293,18,150,4)
GO:0048518	positive regulation of biological process	2.18e-05	0.00241	1.55 (16293,4776,150,68)
GO:0032649	regulation of interferon-gamma production	2.22e-05	0.00243	8.26 (16293,92,150,7)
GO:0071216	cellular response to biotic stimulus	2.28e-05	0.00248	6.84 (16293,127,150,8)
GO:0046638	positive regulation of alpha-beta T cell differentiation	2.77e-05	0.00299	13.93 (16293,39,150,5)
GO:0050794	regulation of cellular process	2.78e-05	0.00298	1.33 (16293,8162,150,100)
GO:0050868	negative regulation of T cell activation	2.93e-05	0.00312	7.92 (16293,96,150,7)
GO:0071222	cellular response to lipopolysaccharide	3.35e-05	0.00354	7.76 (16293,98,150,7)
GO:0001817	regulation of cytokine production	3.38e-05	0.00355	3.25 (16293,534,150,16)
GO:0002443	leukocyte mediated immunity	3.46e-05	0.00361	9.73 (16293,67,150,6)
GO:0050830	defense response to Gram-positive bacterium	3.46e-05	0.00358	9.73 (16293,67,150,6)
GO:0072676	lymphocyte migration	4e-05	0.00411	12.93 (16293,42,150,5)
GO:0031349	positive regulation of defense response	4.16e-05	0.00424	4.87 (16293,223,150,10)
GO:0032760	positive regulation of tumor necrosis factor production	4.45e-05	0.00451	9.31 (16293,70,150,6)
GO:1903038	negative regulation of leukocyte cell-cell adhesion	4.61e-05	0.00465	7.38 (16293,103,150,7)
GO:0030098	lymphocyte differentiation	4.77e-05	0.00478	5.37 (16293,182,150,9)
GO:1903557	positive regulation of tumor necrosis factor superfamily cytokine production	4.82e-05	0.00479	9.18 (16293,71,150,6)
GO:0043900	regulation of multi-organism process	5.7e-05	0.00563	3.94 (16293,331,150,12)
GO:0001771	immunological synapse formation	6.17e-05	0.00605	36.21 (16293,9,150,3)
GO:0038083	peptidyl-tyrosine autophosphorylation	6.26e-05	0.00609	11.81 (16293,46,150,5)
GO:0002698	negative regulation of immune effector process	6.63e-05	0.00641	6.98 (16293,109,150,7)
GO:0002702	positive regulation of production of molecular mediator of immune response	7.08e-05	0.00681	8.58 (16293,76,150,6)
GO:0051716	cellular response to stimulus	7.12e-05	0.00681	1.90 (16293,2116,150,37)
GO:0002700	regulation of production of molecular mediator of immune response	7.44e-05	0.00706	6.85 (16293,111,150,7)
GO:0001773	myeloid dendritic cell activation	7.51e-05	0.00708	17.38 (16293,25,150,4)
GO:0006935	chemotaxis	8.25e-05	0.00773	4.49 (16293,242,150,10)
GO:0002579	positive regulation of antigen processing and presentation	8.75e-05	0.00815	32.59 (16293,10,150,3)
GO:0051712	positive regulation of killing of cells of other organism	8.75e-05	0.0081	32.59 (16293,10,150,3)
GO:0042330	taxis	8.83e-05	0.00812	4.45 (16293,244,150,10)
GO:0001819	positive regulation of cytokine production	8.94e-05	0.00817	3.76 (16293,347,150,12)
GO:0048872	homeostasis of number of cells	8.99e-05	0.00817	5.64 (16293,154,150,8)
GO:0031343	positive regulation of cell killing	9.39e-05	0.00848	10.86 (16293,50,150,5)
GO:0033993	response to lipid	9.5e-05	0.00852	3.29 (16293,462,150,14)
GO:1902106	negative regulation of leukocyte differentiation	0.000101	0.00903	8.05 (16293,81,150,6)
GO:0032663	regulation of interleukin-2 production	0.000103	0.00916	10.65 (16293,51,150,5)
GO:0032103	positive regulation of response to external stimulus	0.000108	0.00951	4.34 (16293,250,150,10)
GO:1903707	negative regulation of hemopoiesis	0.000109	0.00959	6.44 (16293,118,150,7)
GO:0051709	regulation of killing of cells of other organism	0.00012	0.0104	29.62 (16293,11,150,3)
GO:0002708	positive regulation of lymphocyte mediated immunity	0.000124	0.0107	7.76 (16293,84,150,6)
GO:0046637	regulation of alpha-beta T cell differentiation	0.000124	0.0107	10.25 (16293,53,150,5)
GO:0045088	regulation of innate immune response	0.000133	0.0114	4.70 (16293,208,150,9)
GO:0008284	positive regulation of cell proliferation	0.000133	0.0114	2.59 (16293,797,150,19)
GO:0002763	positive regulation of myeloid leukocyte differentiation	0.000136	0.0115	10.06 (16293,54,150,5)
GO:0019221	cytokine-mediated signaling pathway	0.000138	0.0116	4.68 (16293,209,150,9)
GO:0002274	myeloid leukocyte activation	0.000151	0.0126	7.49 (16293,87,150,6)
GO:2000106	regulation of leukocyte apoptotic process	0.000151	0.0125	7.49 (16293,87,150,6)
GO:0045577	regulation of B cell differentiation	0.000157	0.013	14.48 (16293,30,150,4)
GO:0032743	positive regulation of interleukin-2 production	0.000157	0.0129	14.48 (16293,30,150,4)
GO:0002922	positive regulation of humoral immune response	0.000158	0.013	27.16 (16293,12,150,3)
GO:0044406	adhesion of symbiont to host	0.000158	0.0129	27.16 (16293,12,150,3)
GO:0051607	defense response to virus	0.000182	0.0147	5.94 (16293,128,150,7)
GO:0002699	positive regulation of immune effector process	0.000186	0.0149	5.08 (16293,171,150,8)
GO:0009615	response to virus	0.000186	0.0149	5.08 (16293,171,150,8)
GO:0002440	production of molecular mediator of immune response	0.000203	0.0162	13.58 (16293,32,150,4)
GO:0045655	regulation of monocyte differentiation	0.000204	0.0162	25.07 (16293,13,150,3)
GO:0070266	necroptotic process	0.000204	0.0161	25.07 (16293,13,150,3)
GO:0048304	positive regulation of isotype switching to IgG isotypes	0.000204	0.016	25.07 (16293,13,150,3)
GO:0040011	locomotion	0.000218	0.017	2.49 (16293,828,150,19)
GO:0002823	negative regulation of adaptive immune response based on somatic recombination of immune receptors built from immunoglobulin superfamily domains	0.000229	0.0178	13.17 (16293,33,150,4)
GO:0045658	regulation of neutrophil differentiation	0.000251	0.0194	72.41 (16293,3,150,2)
GO:0032831	positive regulation of CD4-positive, CD25-positive, alpha-beta regulatory T cell differentiation	0.000251	0.0193	72.41 (16293,3,150,2)
GO:0043903	regulation of symbiosis, encompassing mutualism through parasitism	0.000254	0.0194	4.85 (16293,179,150,8)
GO:0001961	positive regulation of cytokine-mediated signaling pathway	0.000258	0.0196	12.78 (16293,34,150,4)
GO:0051085	chaperone mediated protein folding requiring cofactor	0.000258	0.0195	23.28 (16293,14,150,3)
GO:0007162	negative regulation of cell adhesion	0.00032	0.0241	4.18 (16293,234,150,9)
GO:0002820	negative regulation of adaptive immune response	0.000323	0.0242	12.07 (16293,36,150,4)
GO:0002714	positive regulation of B cell mediated immunity	0.00036	0.0268	11.74 (16293,37,150,4)
GO:0060760	positive regulation of response to cytokine stimulus	0.00036	0.0266	11.74 (16293,37,150,4)
GO:0002891	positive regulation of immunoglobulin mediated immune response	0.00036	0.0265	11.74 (16293,37,150,4)
GO:0002705	positive regulation of leukocyte mediated immunity	0.000378	0.0277	6.33 (16293,103,150,6)
GO:0048302	regulation of isotype switching to IgG isotypes	0.000392	0.0286	20.37 (16293,16,150,3)
GO:0050850	positive regulation of calcium-mediated signaling	0.000399	0.029	11.43 (16293,38,150,4)
GO:0040017	positive regulation of locomotion	0.000402	0.029	3.01 (16293,469,150,13)
GO:0030595	leukocyte chemotaxis	0.000419	0.0301	6.21 (16293,105,150,6)
GO:0022408	negative regulation of cell-cell adhesion	0.000424	0.0303	5.17 (16293,147,150,7)
GO:0002761	regulation of myeloid leukocyte differentiation	0.000441	0.0314	6.15 (16293,106,150,6)
GO:0030890	positive regulation of B cell proliferation	0.000442	0.0313	11.14 (16293,39,150,4)
GO:0009988	cell-cell recognition	0.000442	0.0312	11.14 (16293,39,150,4)
GO:0022610	biological adhesion	0.000457	0.0321	2.59 (16293,670,150,16)
GO:0001776	leukocyte homeostasis	0.000463	0.0323	7.76 (16293,70,150,5)
GO:0030852	regulation of granulocyte differentiation	0.000473	0.0329	19.17 (16293,17,150,3)
GO:0045579	positive regulation of B cell differentiation	0.000473	0.0327	19.17 (16293,17,150,3)
GO:0072678	T cell migration	0.000473	0.0326	19.17 (16293,17,150,3)
GO:0002639	positive regulation of immunoglobulin production	0.000487	0.0334	10.86 (16293,40,150,4)
GO:0045620	negative regulation of lymphocyte differentiation	0.000487	0.0333	10.86 (16293,40,150,4)
GO:0032945	negative regulation of mononuclear cell proliferation	0.000494	0.0336	7.65 (16293,71,150,5)
GO:0050672	negative regulation of lymphocyte proliferation	0.000494	0.0334	7.65 (16293,71,150,5)
GO:0071593	lymphocyte aggregation	0.000499	0.0336	54.31 (16293,4,150,2)
GO:0001915	negative regulation of T cell mediated cytotoxicity	0.000499	0.0334	54.31 (16293,4,150,2)
GO:0045345	positive regulation of MHC class I biosynthetic process	0.000499	0.0333	54.31 (16293,4,150,2)
GO:0045343	regulation of MHC class I biosynthetic process	0.000499	0.0331	54.31 (16293,4,150,2)
GO:0032829	regulation of CD4-positive, CD25-positive, alpha-beta regulatory T cell differentiation	0.000499	0.033	54.31 (16293,4,150,2)
GO:0070664	negative regulation of leukocyte proliferation	0.000527	0.0347	7.54 (16293,72,150,5)
GO:0030335	positive regulation of cell migration	0.000538	0.0352	3.09 (16293,422,150,12)
GO:0060326	cell chemotaxis	0.00056	0.0365	4.94 (16293,154,150,7)
GO:0001911	negative regulation of leukocyte mediated cytotoxicity	0.000665	0.0432	17.15 (16293,19,150,3)
GO:0043011	myeloid dendritic cell differentiation	0.000665	0.043	17.15 (16293,19,150,3)
GO:0051084	'de novo' posttranslational protein folding	0.000665	0.0428	17.15 (16293,19,150,3)
GO:0097300	programmed necrotic cell death	0.000665	0.0426	17.15 (16293,19,150,3)
GO:0042113	B cell activation	0.000712	0.0454	5.62 (16293,116,150,6)
GO:0045597	positive regulation of cell differentiation	0.000718	0.0456	2.26 (16293,912,150,19)
GO:2000147	positive regulation of cell motility	0.000731	0.0462	2.98 (16293,437,150,12)
GO:0032680	regulation of tumor necrosis factor production	0.000744	0.0469	5.57 (16293,117,150,6)
GO:0070265	necrotic cell death	0.000777	0.0488	16.29 (16293,20,150,3)
GO:0046641	positive regulation of alpha-beta T cell proliferation	0.000777	0.0486	16.29 (16293,20,150,3)
GO:1903555	regulation of tumor necrosis factor superfamily cytokine production	0.000814	0.0506	5.48 (16293,119,150,6)
GO:0002381	immunoglobulin production involved in immunoglobulin mediated immune response	0.000827	0.0512	43.45 (16293,5,150,2)
GO:0002606	positive regulation of dendritic cell antigen processing and presentation	0.000827	0.051	43.45 (16293,5,150,2)
GO:2000110	negative regulation of macrophage apoptotic process	0.000827	0.0508	43.45 (16293,5,150,2)
GO:0071887	leukocyte apoptotic process	0.000901	0.0551	15.52 (16293,21,150,3)
GO:0032846	positive regulation of homeostatic process	0.000908	0.0553	4.00 (16293,217,150,8)
GO:0001959	regulation of cytokine-mediated signaling pathway	0.000955	0.058	6.62 (16293,82,150,5)
GO:0051272	positive regulation of cellular component movement	0.000961	0.0581	2.89 (16293,451,150,12)

## Sheet: Group 4
GO term	Description	P-value	FDR q-value	Enrichment (N, B, n, b)
GO:0051704	multi-organism process	1.02e-09	1.5e-05	4.37 (16295,644,139,24)
GO:0051707	response to other organism	7.81e-09	5.78e-05	5.32 (16295,397,139,18)
GO:0031347	regulation of defense response	1.32e-08	6.49e-05	4.84 (16295,460,139,19)
GO:0006952	defense response	8.69e-08	0.000322	3.47 (16295,811,139,24)
GO:0043207	response to external biotic stimulus	2.19e-07	0.000649	4.05 (16295,550,139,19)
GO:0009607	response to biotic stimulus	4.56e-07	0.00112	3.86 (16295,577,139,19)
GO:0098542	defense response to other organism	5.29e-07	0.00112	5.19 (16295,316,139,14)
GO:0009617	response to bacterium	1.04e-06	0.00193	6.51 (16295,198,139,11)
GO:0080134	regulation of response to stress	2.47e-06	0.00406	2.80 (16295,1047,139,25)
GO:0050896	response to stimulus	6.18e-06	0.00916	1.74 (16295,3710,139,55)
GO:0050727	regulation of inflammatory response	1.1e-05	0.0149	5.10 (16295,253,139,11)
GO:0045088	regulation of innate immune response	1.18e-05	0.0145	5.64 (16295,208,139,10)
GO:0050776	regulation of immune response	1.99e-05	0.0227	3.39 (16295,553,139,16)
GO:0002218	activation of innate immune response	2.06e-05	0.0218	10.66 (16295,66,139,6)
GO:0002376	immune system process	3.83e-05	0.0379	2.44 (16295,1151,139,24)
GO:0002224	toll-like receptor signaling pathway	4.35e-05	0.0402	12.74 (16295,46,139,5)
GO:0019370	leukotriene biosynthetic process	6.98e-05	0.0608	35.17 (16295,10,139,3)
GO:0002526	acute inflammatory response	7.2e-05	0.0593	11.49 (16295,51,139,5)
GO:0002540	leukotriene production involved in inflammatory response	7.22e-05	0.0563	117.23 (16295,2,139,2)
GO:0050777	negative regulation of immune response	8.81e-05	0.0652	6.67 (16295,123,139,7)
GO:0042742	defense response to bacterium	0.000109	0.0772	5.48 (16295,171,139,8)
GO:0002221	pattern recognition receptor signaling pathway	0.000113	0.0762	10.47 (16295,56,139,5)
GO:0031349	positive regulation of defense response	0.000126	0.0811	4.73 (16295,223,139,9)
GO:0002758	innate immune response-activating signal transduction	0.000145	0.0897	9.93 (16295,59,139,5)
GO:0034341	response to interferon-gamma	0.00017	0.101	9.61 (16295,61,139,5)
GO:0009605	response to external stimulus	0.000186	0.106	2.44 (16295,960,139,20)
GO:0006950	response to stress	0.000202	0.111	1.84 (16295,2230,139,35)
GO:0071725	response to triacyl bacterial lipopeptide	0.000216	0.114	78.15 (16295,3,139,2)
GO:0071727	cellular response to triacyl bacterial lipopeptide	0.000216	0.11	78.15 (16295,3,139,2)
GO:0002538	arachidonic acid metabolite production involved in inflammatory response	0.000216	0.106	78.15 (16295,3,139,2)
GO:0032101	regulation of response to external stimulus	0.000224	0.107	2.88 (16295,610,139,15)
GO:0006955	immune response	0.000232	0.107	2.87 (16295,612,139,15)
GO:0050830	defense response to Gram-positive bacterium	0.000247	0.111	8.88 (16295,66,139,5)
GO:0034097	response to cytokine	0.000251	0.109	3.36 (16295,419,139,12)
GO:0006691	leukotriene metabolic process	0.000256	0.108	23.45 (16295,15,139,3)
GO:0035456	response to interferon-beta	0.000269	0.111	12.67 (16295,37,139,4)
GO:0010817	regulation of hormone levels	0.000311	0.124	3.28 (16295,429,139,12)
GO:0050901	leukocyte tethering or rolling	0.000314	0.122	21.98 (16295,16,139,3)
GO:0002698	negative regulation of immune effector process	0.000341	0.129	6.45 (16295,109,139,6)
GO:0006469	negative regulation of protein kinase activity	0.000377	0.14	4.57 (16295,205,139,8)
GO:0061756	leukocyte adhesion to vascular endothelial cell	0.000378	0.137	20.69 (16295,17,139,3)
GO:0051023	regulation of immunoglobulin secretion	0.000378	0.133	20.69 (16295,17,139,3)
GO:0002764	immune response-regulating signaling pathway	0.000382	0.132	5.26 (16295,156,139,7)
GO:0002838	negative regulation of immune response to tumor cell	0.000429	0.144	58.62 (16295,4,139,2)
GO:0002835	negative regulation of response to tumor cell	0.000429	0.141	58.62 (16295,4,139,2)
GO:0019221	cytokine-mediated signaling pathway	0.000429	0.138	4.49 (16295,209,139,8)
GO:1901031	regulation of response to reactive oxygen species	0.000441	0.139	11.16 (16295,42,139,4)
GO:0007159	leukocyte cell-cell adhesion	0.000441	0.136	11.16 (16295,42,139,4)
GO:0031348	negative regulation of defense response	0.000445	0.135	5.13 (16295,160,139,7)
GO:0002682	regulation of immune system process	0.000452	0.134	2.28 (16295,1028,139,20)
GO:1900407	regulation of cellular response to oxidative stress	0.000507	0.147	7.61 (16295,77,139,5)
GO:0006486	protein glycosylation	0.000517	0.147	5.00 (16295,164,139,7)
GO:0043413	macromolecule glycosylation	0.000517	0.144	5.00 (16295,164,139,7)
GO:0001911	negative regulation of leukocyte mediated cytotoxicity	0.000533	0.146	18.51 (16295,19,139,3)
GO:0048585	negative regulation of response to stimulus	0.000612	0.165	2.08 (16295,1298,139,23)
GO:0006954	inflammatory response	0.000647	0.171	3.47 (16295,338,139,10)
GO:0033673	negative regulation of kinase activity	0.000658	0.171	4.21 (16295,223,139,8)
GO:0009615	response to virus	0.000686	0.175	4.77 (16295,172,139,7)
GO:0048583	regulation of response to stimulus	0.000716	0.18	1.62 (16295,2958,139,41)
GO:0070085	glycosylation	0.000734	0.181	4.72 (16295,174,139,7)
GO:1902882	regulation of response to oxidative stress	0.000756	0.184	6.98 (16295,84,139,5)
GO:0002573	myeloid leukocyte differentiation	0.000756	0.181	6.98 (16295,84,139,5)
GO:0031342	negative regulation of cell killing	0.000831	0.195	15.99 (16295,22,139,3)
GO:0050732	negative regulation of peptidyl-tyrosine phosphorylation	0.000861	0.199	9.38 (16295,50,139,4)
GO:0050829	defense response to Gram-negative bacterium	0.000861	0.196	9.38 (16295,50,139,4)
GO:0002253	activation of immune response	0.000956	0.214	4.51 (16295,182,139,7)

## Sheet: Group 5
GO term	Description	P-value	FDR q-value	Enrichment (N, B, n, b)
GO:0008643	carbohydrate transport	8.05e-08	0.00119	9.62 (16303,74,229,10)
GO:0015758	glucose transport	1.75e-06	0.0129	11.87 (16303,42,229,7)
GO:0055085	transmembrane transport	2.25e-06	0.0111	2.73 (16303,705,229,27)
GO:0008645	hexose transport	2.42e-06	0.00897	11.33 (16303,44,229,7)
GO:0015749	monosaccharide transport	3.31e-06	0.00979	10.83 (16303,46,229,7)
GO:0006812	cation transport	1.21e-05	0.0299	2.67 (16303,640,229,24)
GO:0006811	ion transport	1.24e-05	0.0263	2.26 (16303,1007,229,32)
GO:0006814	sodium ion transport	1.72e-05	0.0318	5.39 (16303,132,229,10)
GO:0019755	one-carbon compound transport	2.45e-05	0.0404	21.91 (16303,13,229,4)
GO:0035630	bone mineralization involved in bone maturation	2.68e-05	0.0397	42.72 (16303,5,229,3)
GO:0044765	single-organism transport	5.11e-05	0.0688	1.91 (16303,1494,229,40)
GO:0015672	monovalent inorganic cation transport	5.68e-05	0.0701	3.47 (16303,287,229,14)
GO:1902578	single-organism localization	5.92e-05	0.0675	1.84 (16303,1665,229,43)
GO:0030001	metal ion transport	7.11e-05	0.0752	2.74 (16303,493,229,19)
GO:0006836	neurotransmitter transport	0.000153	0.151	6.08 (16303,82,229,7)
GO:0017144	drug metabolic process	0.000188	0.174	13.56 (16303,21,229,4)
GO:0017121	phospholipid scrambling	0.000216	0.188	23.73 (16303,9,229,3)
GO:0097035	regulation of membrane lipid distribution	0.00038	0.313	11.39 (16303,25,229,4)
GO:0021670	lateral ventricle development	0.000548	0.427	17.80 (16303,12,229,3)
GO:0010446	response to alkaline pH	0.000584	0.432	47.46 (16303,3,229,2)
GO:0015793	glycerol transport	0.000584	0.412	47.46 (16303,3,229,2)
GO:0019626	short-chain fatty acid catabolic process	0.000584	0.393	47.46 (16303,3,229,2)
GO:0035524	proline transmembrane transport	0.000584	0.376	47.46 (16303,3,229,2)
GO:0006833	water transport	0.000705	0.435	16.43 (16303,13,229,3)
GO:0098655	cation transmembrane transport	0.000887	0.526	2.78 (16303,333,229,13)
GO:0035428	hexose transmembrane transport	0.000888	0.506	15.26 (16303,14,229,3)
GO:1905950	monosaccharide transmembrane transport	0.000888	0.487	15.26 (16303,14,229,3)

## Sheet: Group 6
GO term	Description	P-value	FDR q-value	Enrichment (N, B, n, b)
GO:0044765	single-organism transport	0.00022	1	3.02 (16291,1493,47,13)
GO:0006749	glutathione metabolic process	0.000239	1	24.76 (16291,42,47,3)
GO:0071702	organic substance transport	0.000342	1	2.89 (16291,1561,47,13)
GO:0006575	cellular modified amino acid metabolic process	0.000456	1	11.09 (16291,125,47,4)
GO:1902578	single-organism localization	0.000635	1	2.71 (16291,1664,47,13)
GO:0048511	rhythmic process	0.000677	1	7.07 (16291,245,47,5)
GO:0043277	apoptotic cell clearance	0.000953	1	43.33 (16291,16,47,2)
