# Supplementary material for: Exposure to the gut microbiota drives distinct methylome and transcriptome changes in intestinal epithelial cells during postnatal development
Source: Genome Med. 2018 Apr 13;10:27. doi: 10.1186/s13073-018-0534-5 (PMC5899322; doi:10.1186/s13073-018-0534-5)
Supplement: Supplementary file 14 — Methylation levels of microbiota- (CONV-R versus GF) and development-dependent (W1 versus W4 versus W12/16) DMPs. Hierarchical clustering resulted in ten DMP groups. (XLSX 203 kb) [file 13073_2018_534_MOESM14_ESM.xlsx]

## Sheet: microbiota-dependent
Additional file 14: methylation data of small intestinal epithelial cells from germ-free (GF) and conventionally raised (CONV-R) mice
From column I to column AL are the normalized methylation value in each individual
Cluster	chr	pos	region	distance to TSS	gene	pvalue_W1	pvalue_W4	pvalue_W12	W1_CONV-R_1	W1_CONV-R_2	W1_CONV-R_3	W1_CONV-R_4	W4_CONV-R_1	W4_CONV-R_2	W4_CONV-R_3	W4_CONV-R_4	W4_CONV-R_5	W12/16_CONV-R_1	W12/16_CONV-R_2	W12/16_CONV-R_3	W12/16_CONV-R_4	W12/16_CONV-R_5	W1_GF_1	W1_GF_2	W1_GF_3	W1_GF_4	W1_GF_5	W4_GF_1	W4_GF_2	W4_GF_3	W4_GF_4	W4_GF_5	W12/16_GF_1	W12/16_GF_2	W12/16_GF_3	W12/16_GF_4	W12/16_GF_5
3	chr1	91697036	intergenic	-104424	Twist2	#N/A	#N/A	2.34417e-10	NA	NA	0	NA	NA	0.735632	NA	NA	0.833333	NA	0.833333	0.025	NA	0.714286	NA	0.666667	NA	NA	0.78125	NA	NA	0	NA	0	NA	0.904762	0.545455	NA	0.933333
3	chr1	118741389	intergenic	113446	Tfcp2l1	#N/A	#N/A	0.000987546	0.846154	1	0.989362	0.964912	0.962963	0.87037	NA	1	0.833333	0.85	0.833333	NA	0.85	0.888889	0.756757	0.916667	NA	0.75	0.958333	0.811321	0.653846	NA	NA	0.5	0.156863	0.111111	NA	0.0930233	0.105263
3	chr1	164224520	intergenic	-24525	Slc19a2	#N/A	#N/A	1.92431e-07	0.863636	0.466667	0.574468	0.755556	0.679245	0.767857	1	0.944444	0.538462	0.538462	0.347826	NA	0.666667	0.578947	0.76	0.275862	NA	0.925926	0.652174	0.180723	0.192308	0.1	NA	0.163265	0.666667	0.758621	0.625	0.772727	0.583333
3	chr1	164224551	intergenic	-24494	Slc19a2	#N/A	#N/A	1.72985e-05	0.909091	0.133333	0.510638	0.8	0.698113	0.803571	1	1	0.692308	0.519231	0.478261	NA	0.833333	0.789474	0.7	0.344828	NA	0.962963	0.652174	0.166667	0.346154	0.2	NA	0.183673	0.761905	0.724138	0.5	0.818182	0.75
3	chr1	164224558	intergenic	-24487	Slc19a2	#N/A	#N/A	3.48619e-05	0.954545	0.533333	0.543478	0.777778	0.679245	0.785714	1	0.75	0.769231	0.615385	0.478261	NA	0.666667	0.736842	0.78	0.344828	NA	0.888889	0.695652	0.214286	0.346154	0.3	NA	0.22449	0.857143	0.827586	0.5	0.727273	0.666667
3	chr1	164224561	intergenic	-24484	Slc19a2	#N/A	#N/A	1.14629e-05	0.954545	0.533333	0.55814	0.822222	0.679245	0.785714	1	0.928571	0.769231	0.596154	0.521739	NA	0.833333	0.789474	0.78	0.37931	NA	0.962963	0.695652	0.214286	0.346154	0.2	NA	0.22449	0.714286	0.827586	0.5	0.863636	0.75
6	chr1	167359027	intron	9038	Aldh9a1	0	#N/A	#N/A	NA	0	0.0714286	NA	NA	NA	1	0.942857	0.857143	NA	NA	NA	0.875	NA	NA	0.875	NA	NA	NA	NA	NA	0.944444	0.888889	NA	NA	1	NA	0.923077	NA
1	chr1	173781876	intergenic	-14958	Ifi204	1.35421e-10	#N/A	#N/A	0.727273	NA	0.9375	0.8	0.222222	0	NA	0.0526316	NA	0.909091	NA	NA	NA	0.6	0.5	NA	NA	NA	NA	0.8	NA	NA	NA	0.555556	0.666667	0.5	NA	NA	NA
1	chr10	51991286	intergenic	-31215	Vgll2	0.0146654	#N/A	1.14629e-05	0.931034	0.567568	0.845588	0.84	0.151515	0.488889	0.0465116	0.513514	0.25	0.695652	0.888889	NA	0.832215	0.8	0.551724	0.473684	NA	0.285714	0.3	0.96875	0.857143	1	0.777778	0.8125	0.479167	0.375	0	0.507463	0.388889
3	chr10	75717689	exon	46668	Cabin1	#N/A	#N/A	0.000987546	0.916667	1	0.813953	0.951613	0.954545	0.875	NA	0.540541	0.92	0.757576	0.947368	0.625	0.870968	0.785714	0.722222	0.842105	NA	0.76	0.9	0.728814	0.571429	NA	NA	0.5	0.151515	0.1	0.1	0.111111	0.111111
2	chr10	83736889	intron	14026	1500009L16Rik	#N/A	0.00825448	#N/A	0.384615	0.428571	1	0.0416667	0	0.5	0.166667	1	NA	0.714286	0.666667	NA	0.842105	NA	0.105263	0.333333	NA	0.4	0.25	0.714286	0.714286	1	NA	0.142857	NA	NA	NA	NA	NA
6	chr10	90915682	intron	167061	Apaf1	9.46125e-12	#N/A	#N/A	NA	NA	0.396552	0.356164	NA	0.923077	1	0.983607	0.857143	NA	NA	NA	0.619048	0.833333	NA	0.681818	NA	NA	0.6	NA	0.866667	0.758621	0.470588	0.888889	NA	0.8	NA	0.75	0.9
4	chr10	93301994	promoter_flanking_region	9165	Elk3	#N/A	#N/A	1.27415e-05	NA	NA	NA	0.677966	NA	0.810345	1	0	0.714286	NA	0.245283	0.170213	NA	0.404762	NA	0.697674	NA	NA	0.722772	NA	0.0153846	0	NA	0	NA	0.666667	0.385714	NA	0.609756
3	chr11	6006585	intron	50829	Ykt6	#N/A	#N/A	4.72809e-07	0.958333	0.827586	0.989247	0.319444	NA	0.701754	0.971429	1	0.736842	NA	0.394737	0	0.95	0.52381	1	0.72	NA	0.966667	0.73913	NA	0.135135	0.111111	NA	0.12	1	0.695652	0.666667	0.911765	0.529412
3	chr11	6006591	intron	50835	Ykt6	#N/A	#N/A	2.5955e-08	0.875	0.827586	0.774194	0.319444	NA	0.578947	0.971429	1	0.631579	NA	0.342105	0	0.725	0.52381	0.9375	0.52	NA	0.9	0.478261	NA	0.162162	0.111111	NA	0.153846	0.863636	0.695652	0.666667	0.823529	0.529412
3	chr11	6006593	intron	50837	Ykt6	#N/A	#N/A	5.44226e-08	1	0.551724	0.989247	0.333333	NA	0.684211	0.971429	1	0.710526	NA	0.368421	0	0.725	0.432432	0.875	0.66	NA	0.966667	0.73913	NA	0.189189	0.0857143	NA	0.153846	0.857143	0.695652	0.666667	0.911765	0.529412
3	chr11	6006611	intron	50855	Ykt6	#N/A	#N/A	0.000156963	1	0.833333	0.3	0.333333	NA	0.754386	0.971429	1	0.710526	NA	0.351351	0	0.925	0.486486	0.875	0.72	NA	0.822222	0.565217	NA	0.189189	0.0833333	NA	0.153846	0.954545	0.695652	0.566667	0.911765	0.470588
4	chr11	6010333	intron	54577	Ykt6	#N/A	#N/A	5.29755e-05	0.875	NA	0	0.526316	0.9	0.642857	NA	0.552632	0.636364	0.307692	0.1	0.407407	0.5	0.666667	0.4	0.857143	0	0.7	NA	0.148148	0.181818	NA	NA	0.26087	0.857143	0.8	NA	0.866667	0.5
4	chr11	6010348	intron	54592	Ykt6	#N/A	#N/A	0.000308607	0.85	NA	0.111111	0.631579	0.9	0.8	NA	0.564103	0.583333	0.269231	0.0909091	0.483871	0.552632	0.777778	0.4	0.857143	0	0.666667	NA	0.148148	0.166667	NA	NA	0.26087	0.875	0.8	NA	0.90625	0.333333
4	chr11	6010351	intron	54595	Ykt6	#N/A	#N/A	0.000866744	0.9	NA	0.111111	0.578947	0.9	0.866667	NA	0.564103	0.583333	0.32	0.181818	0.483871	0.552632	0.777778	0.4	0.714286	0	0.666667	NA	0.111111	0.166667	NA	NA	0.26087	0.75	0.8	NA	0.9375	0.333333
4	chr11	6010357	intron	54601	Ykt6	#N/A	#N/A	0.000676933	0.8	NA	0.2	0.578947	0.9	0.8	NA	0.564103	0.416667	0.153846	0.181818	0.483871	0.526316	0.777778	0.1875	0.857143	0	0.666667	NA	0.166667	0.166667	NA	NA	0.25	0.888889	0.666667	NA	0.9375	0.5
4	chr11	6010365	intron	54609	Ykt6	#N/A	#N/A	0.000247258	0.65	NA	0.2	0.578947	0.5	0.666667	NA	0.564103	0.666667	0.269231	0.181818	0.483871	0.552632	0.777778	0.4	0.857143	0	0.666667	NA	0.148148	0.166667	NA	NA	0.25	0.666667	0.8	NA	0.875	0.5
4	chr11	6010380	intron	54624	Ykt6	#N/A	#N/A	1.7775e-05	0.7	NA	0.2	0.263158	0.5	0.466667	NA	0.564103	0.333333	0.307692	0.181818	0.290323	0.5	0.777778	0.0625	0.428571	0	0.666667	NA	0.148148	0.166667	NA	NA	0.25	0.777778	0.8	NA	0.90625	0.5
3	chr11	51336737	intron	46819	Col23a1	#N/A	0.000170738	0	0.384615	0.5	0.33871	0.38806	0.791667	0.911111	0.65	0.333333	1	0.456522	0.555556	NA	0.347222	0.45	0.867347	0.789474	NA	0.982456	0.913043	0	0	0.0769231	NA	0.0612245	0.862745	0.727273	0.96	0.882353	1
5	chr11	77827747	intron	26451	Myo18a	#N/A	0.00853116	#N/A	0.280702	NA	NA	0.25641	0.388889	0.333333	NA	0	0.375	0.666667	0.444444	NA	NA	0.576923	0.171429	0	NA	0.2	0.0333333	0.56	0.333333	0	NA	0.333333	0.208333	0.380952	NA	0.210526	0.333333
3	chr11	80823945	intergenic	13532	Tmem98	#N/A	2.30136e-05	#N/A	0.710526	0.705882	0.723404	0.219512	0.608696	0.859375	0.560606	0.985294	0.774194	1	0.42	0.416667	0.472727	0.407407	0.842105	0.941176	NA	0.87037	0.9	NA	0	0	1	0	0.903226	0.853659	0.419355	0.954545	0.944444
6	chr11	81940505	intron	27891	Asic2	0	#N/A	#N/A	NA	NA	0	0.166667	NA	0.814815	1	NA	0.896552	NA	0.857143	NA	NA	1	NA	0.631579	NA	NA	0.588235	NA	0.733333	0.75	NA	0.875	NA	1	0.923077	NA	0.888889
6	chr12	15377872	intergenic	-327484	NA	#N/A	#N/A	0.000486349	0.75	NA	0.0909091	0.823529	0.357143	0.475	0.916667	0.375	0.319149	0.548387	0.684211	NA	0.513369	0.551724	0.576923	0.481481	NA	0.518519	0.545455	0.941176	0.761905	0.714286	NA	0.875	0.352941	0.333333	0	0.341463	0.391304
3	chr12	28594460	exon	-11978	Allc	#N/A	#N/A	2.5955e-08	1	NA	NA	0.769231	1	0.928571	NA	0.40625	NA	0.95	NA	NA	NA	0.727273	0.869565	NA	NA	0.7	0.909091	0.322581	0	NA	NA	0	1	0.8	NA	NA	1
3	chr12	28658937	intron	9337	Rnaseh1	#N/A	#N/A	4.05917e-10	NA	NA	NA	0.966667	NA	0.847458	NA	NA	0.846154	NA	0.955556	1	NA	0.857143	NA	0.95	NA	NA	0.75	NA	0.0625	0	NA	0	NA	0.72093	NA	NA	0.923077
3	chr12	28964623	intergenic	212797	Tssc1	#N/A	#N/A	0	NA	1	1	1	NA	0.767442	NA	0.97561	NA	NA	0.909091	0.823529	NA	1	NA	0.785714	NA	NA	0.75	NA	0.1	0	NA	0	0.923077	0.862069	1	NA	0.714286
3	chr12	29090117	intergenic	338291	Tssc1	#N/A	#N/A	0	0.8125	1	0.762712	0.870588	NA	0.892857	0.9	0.933333	0.785714	NA	0.777778	NA	0.954545	0.735294	0.933333	0.754386	NA	0.64	0.705882	NA	0.0277778	0	0	0.02	0.793103	0.714286	1	0.7	0.516129
6	chr12	34874499	intron	42596	Hdac9	#N/A	#N/A	6.29963e-05	0.904762	NA	NA	0.90625	0.628571	0.52	0.958333	1	NA	0.818182	NA	NA	NA	0.9	0.88	NA	NA	0.888889	0.909091	0.413793	0	NA	NA	0.3125	1	0.863636	1	0.875	0.833333
1	chr12	42566518	intergenic	-1080462	Lrrn3	1.40196e-05	0.0146622	3.18481e-06	0.857143	1	0.950617	0.871795	0.378378	0.272727	NA	0.559322	0.138889	0.88	0.684211	NA	0.723529	0.846154	0.394737	0.142857	NA	0.454545	0.222222	0.947368	0.826087	0.935484	NA	0.952381	0.533333	0.333333	NA	0.3125	0.333333
1	chr12	42566536	intergenic	-1080480	Lrrn3	1.5091e-07	0.0112863	1.71167e-08	0.857143	1	0.950617	0.641026	0.324324	0.242424	NA	0.0677966	0.111111	0.84	0.736842	NA	0.752941	0.846154	0.461538	0.214286	NA	0.444444	0.222222	0.894737	0.826087	0.935484	NA	0.952381	0.377778	0.416667	NA	0.325	0.333333
1	chr12	42566552	intergenic	-1080496	Lrrn3	0.022573	0.0257513	4.87445e-06	0.857143	1	0.725	0.961538	0.297297	0.272727	NA	0.578947	0.55	1	0.789474	NA	0.776471	0.923077	0.538462	0.352941	NA	0.422222	0.333333	0.947368	0.913043	0.935484	NA	0.952381	0.377778	0.423077	NA	0.55	0.5
1	chr13	19438603	intergenic	-42791	Stard3nl	0.0025188	0.000927057	0.00702244	0.9375	1	0.770115	0.972222	0.574074	0.444444	0	0.0416667	0.262295	0.921569	0.911111	1	0.875	0.969697	0.573529	0.393939	NA	0.538462	0.666667	1	1	1	NA	0.978261	0.742424	0.492063	0.875	0.725	0.461538
5	chr13	19438616	intergenic	-42804	Stard3nl	3.63619e-09	9.16939e-06	3.38225e-06	0.583333	0.473684	0.551724	0.361111	0.0721649	0.0888889	0	0	0.0697674	0.576923	0.644444	1	0.461538	0.575758	0.117647	0.09375	NA	0.153846	0.208333	0.632	0.571429	0.875	NA	0.608696	0.119403	0.0857143	0	0.2125	0.16
5	chr13	19438692	intergenic	-42880	Stard3nl	#N/A	0.00802994	5.10968e-08	0.516129	0.529412	0.0526316	0.8	0.0958904	0.0983607	0	0.422018	0	0.464286	0.47619	0.526316	0.285714	0.5	0.192771	0.037037	NA	0.111111	0.136364	0.685185	0.603774	NA	NA	0.651163	0.0384615	0	0.142857	0.184211	0.0588235
5	chr13	19438728	intergenic	-42916	Stard3nl	#N/A	#N/A	2.72776e-09	0.698413	0.235294	1	0.618182	0.165414	0.241935	0	0.0353982	0.0882353	0.661017	0.75	0.631579	0.294118	0.846154	0.235294	0.225	NA	0.131148	0.26087	0.862069	0.846154	NA	NA	0.911111	0.269231	0.4375	0	0.236842	0.111111
1	chr13	19438742	intergenic	-42930	Stard3nl	#N/A	#N/A	7.95191e-09	0.857143	1	0.952381	0.890909	0.506173	0.467742	0	0.557522	0.307692	0.779661	0.822222	0.526316	0.714286	0.846154	0.623529	0.487805	NA	0.442623	0.565217	1	0.981132	NA	NA	0.977778	0.512821	0.5	0.138889	0.512821	0.294118
1	chr13	19438801	intergenic	-42989	Stard3nl	#N/A	#N/A	1.82872e-05	NA	1	0.388889	0.857143	NA	0.16	NA	0.737374	0	NA	0.866667	NA	NA	1	NA	0.3	NA	0.833333	0.176471	1	0.875	0.925926	0.333333	0.769231	NA	0.111111	0	0.363636	0.333333
5	chr13	65726827	intergenic	-386625	Gm10324	#N/A	#N/A	2.58252e-07	0.118644	0	0	0.111111	0.139535	0	1	0	0.24	0.0882353	0.0952381	0.7	0.133333	0.217391	0.202703	0.125	NA	0.206897	0.291667	0	0	NA	NA	0	0.409091	0.372549	0.5	0.345455	0.4
6	chr13	107954880	intergenic	-64817	Zswim6	#N/A	#N/A	1.20979e-07	NA	0.294118	0	0.597826	NA	0.724138	NA	0.928571	0.588235	NA	0.634615	1	NA	0.916667	NA	0.925926	NA	NA	0.619048	NA	1	1	NA	0.787234	NA	0.238095	0	NA	NA
4	chr14	43586175	intergenic	21838	Gm10375	#N/A	#N/A	8.8715e-08	0.0827586	0.818182	0.4	0.217391	0.170068	0.673469	0	0.73494	0.565217	0.0852713	0.166667	NA	0.45	0.666667	0.207317	0.310345	NA	0.627451	0.782609	0	0	0	NA	0	0.518519	0.292683	0.8	0.644444	0.666667
1	chr14	50008498	promoter_flanking_region	27002	Olfr725	0	#N/A	0.0054493	0.833333	0.947368	0.714286	0.933333	0.173913	0.315789	0.0652174	0.18	0.285714	0.521739	0.882353	0.666667	0.516949	0.75	0.172414	0.1875	NA	0.179487	0.461538	0.793103	0.65	0.84	NA	0.944444	0.521739	0.388889	NA	0.205479	0.1
1	chr14	50008499	promoter_flanking_region	27001	Olfr725	0	#N/A	#N/A	0.925926	0.875	0.9	0.868421	0.363636	0.304348	0.138298	0.208696	0.304348	0.744186	0.62	NA	0.5	0.5	0.605263	0.315789	NA	0.434783	0.294118	0.75	0.72	0.744186	0.181818	0.896552	0.285714	0.583333	0.266667	0.337209	0.291667
1	chr14	50008517	promoter_flanking_region	26983	Olfr725	2.01987e-10	#N/A	#N/A	0.851852	0.9375	0.825	0.881579	0.371795	0.478261	0.138298	0.382609	0.328571	0.860465	0.857143	NA	0.848958	0.555556	0.578947	0.447368	NA	0.57971	0.352941	0.928571	0.84	0.813953	0.454545	0.896552	0.55102	0.583333	0.3	0.616279	0.458333
3	chr14	73195187	intergenic	11664	Mir687	#N/A	#N/A	0.00048696	0.852941	NA	1	0.914894	0.925926	1	NA	1	NA	0.727273	0.9	NA	NA	0.571429	0.944444	1	NA	1	0.909091	0.25	0.0833333	NA	NA	0.461538	0.76	1	NA	1	0.875
1	chr14	81560712	intergenic	1560412	Olfm4	3.06162e-10	#N/A	#N/A	0.97619	NA	0.9	1	0.424242	0.327273	0.185185	0	0.275862	0.928571	0.92	1	0.930348	0.833333	0.625	0.769231	NA	0.530612	0.555556	0.852459	0.884615	0.923077	0.571429	1	0.338983	0.785714	NA	0.732143	0.692308
1	chr14	81560729	intergenic	1560429	Olfm4	0.036416	0.00334176	#N/A	0.952381	NA	0.9	0.651163	0.484848	0.416667	0.2	0.438596	0.266667	0.928571	0.96	1	0.980198	1	0.6	0.62963	NA	0.653061	0.722222	0.96875	0.884615	0.846154	0.571429	0.833333	0.389831	0.642857	NA	0.482143	0.714286
1	chr14	81560754	intergenic	1560454	Olfm4	5.67675e-11	#N/A	#N/A	1	NA	0.9	1	0.515152	0.5	0.203704	0.418182	0.4	0.961538	0.84	1	0.834783	1	0.666667	0.62963	NA	0.638298	0.294118	0.870968	0.923077	0.923077	0.571429	1	0.275862	0.714286	NA	0.594595	0.714286
1	chr14	81560755	intergenic	1560455	Olfm4	#N/A	2.53379e-05	#N/A	0.977273	0.846154	0.714286	0.9875	0.352941	0.595745	0.586207	0.0967742	0.766667	0.944444	0.974359	NA	0.912791	0.9375	0.377358	0.571429	NA	0.560976	0.5	0.888889	0.763158	0.794872	NA	0.888889	0.521739	0.5	NA	0.533333	0.4375
1	chr14	81560769	intergenic	1560469	Olfm4	#N/A	0.00946442	#N/A	0.861538	1	0.714286	1	0.611111	0.680851	0.594828	0.443548	0.866667	0.944444	0.948718	NA	0.930233	0.9375	0.566038	0.571429	NA	0.634146	0.722222	0.962963	0.857143	0.846154	NA	1	0.695652	1	NA	0.704762	0.4375
1	chr14	81560773	intergenic	1560473	Olfm4	#N/A	0.00019373	#N/A	0.931818	0.923077	0.714286	0.625	0.62963	0.531915	0.586207	0.25	0.766667	0.971429	0.897436	NA	0.965116	0.875	0.509434	0.459459	NA	0.536585	0.722222	0.962963	0.789474	0.769231	NA	0.962963	0.404762	1	NA	0.571429	0.4375
1	chr14	81560782	intergenic	1560482	Olfm4	0	1.57765e-07	0.044271	0.863636	1	0.714286	0.987342	0.37037	0.276596	0.284483	0.379032	0.433333	0.728814	0.846154	NA	0.853801	1	0.283019	0.321429	NA	0.317073	0.388889	0.782609	0.857143	0.923077	NA	0.925926	0.434783	0.625	NA	0.47619	0.137931
1	chr14	81560969	intergenic	1560669	Olfm4	#N/A	#N/A	8.82211e-07	0.875	1	0.5	0.5	0.352941	0.138889	0.57732	0.137931	0.35	0.655172	0.88	NA	0.817143	0.923077	0.242424	0.368421	NA	0.571429	0.538462	1	0.870968	0.952381	NA	0.904762	0.37037	0.642857	NA	0.306667	0.352941
6	chr16	26622289	intron	40586	Il1rap	#N/A	#N/A	2.53207e-07	NA	NA	NA	0.571429	NA	0.868421	NA	NA	NA	NA	0.8125	NA	NA	0.857143	NA	0.697674	NA	NA	0.941176	NA	0.95	0.884615	NA	0.8	NA	0.2	0.153846	NA	NA
3	chr16	39097115	intergenic	194772	Igsf11	0	#N/A	#N/A	0.875	NA	NA	0.857143	NA	NA	0	0	NA	NA	0.833333	NA	NA	NA	1	1	NA	NA	0.5	1	0.833333	NA	NA	0.666667	1	NA	1	NA	NA
5	chr16	55571280	intergenic	76551	Mir5118	6.8121e-11	#N/A	#N/A	0.714286	NA	NA	0.875	NA	0.1	NA	0	NA	0.214286	NA	NA	NA	0.125	0.259259	0	NA	0.142857	0	0.333333	0.111111	0	NA	NA	0.0833333	NA	NA	NA	NA
3	chr17	5134496	intron	139424	Arid1b	#N/A	4.19968e-05	#N/A	0.5	NA	NA	0.5625	0.75	0.6	NA	0	NA	0.210526	NA	0.111111	NA	NA	0.75	0.888889	NA	0.666667	0.857143	0.619048	0.461538	NA	NA	0.636364	0.461538	0.428571	0.153846	0.714286	NA
3	chr17	5889475	intron	48097	Snx9	#N/A	5.91137e-06	#N/A	NA	NA	NA	0.333333	NA	0.75	NA	NA	0.28	NA	0.222222	NA	NA	0	NA	0.888889	NA	NA	0.833333	NA	0.5	0.55	NA	0.6875	NA	0.583333	NA	NA	NA
1	chr17	35147482	promoter_flanking_region	11770	Bag6	6.46719e-11	#N/A	#N/A	0.6	1	NA	0.681818	NA	0	NA	0	NA	0.666667	NA	NA	NA	0.666667	NA	NA	NA	NA	0.5	0.857143	NA	NA	NA	0.7	NA	0.666667	NA	NA	NA
6	chr17	39844671	exon	1676	NA	3.019e-10	#N/A	#N/A	NA	0	0	0.0340909	NA	NA	0.757576	1	NA	0.1	0.181818	NA	0.0740741	NA	0.190476	NA	NA	NA	NA	0.454545	0.166667	0.263158	NA	0.1	0.142857	0.166667	NA	0.1875	0.571429
1	chr17	54050217	promoter_flanking_region	-59587	Sult1c1	7.37368e-05	0.00391926	8.82211e-07	0.736842	0.529412	0.82243	0.960784	NA	0.2	NA	0.0243902	0.3125	NA	0.542857	NA	0.673913	1	NA	0.0833333	NA	0.333333	0	NA	0.916667	0.8125	NA	0.727273	0.166667	0	NA	0.3	0.166667
1	chr17	54050235	promoter_flanking_region	-59605	Sult1c1	0.00166469	#N/A	3.33065e-05	0.947368	0.909091	0.610619	0.921569	NA	0.2	NA	0	0.3125	NA	0.457143	NA	0.75	0.8	NA	0.0833333	NA	0.333333	0.181818	NA	0.916667	0.90625	NA	0.608696	0.0833333	0	NA	0.2	0.277778
1	chr17	54050251	promoter_flanking_region	-59621	Sult1c1	0	3.91828e-10	0	0.894737	0.909091	0.831776	0.666667	NA	0.3	NA	0.0243902	0.0625	NA	0.75	NA	0.826087	1	NA	0	NA	0.333333	0.0909091	NA	0.916667	0.9375	NA	0.909091	0.0833333	0	NA	0.3	0.166667
3	chr17	87405921	intron	21820	Stpg4	#N/A	0.00112883	#N/A	0.875	NA	1	NA	NA	NA	NA	1	NA	0.428571	0	NA	NA	NA	0.944444	1	NA	NA	NA	0.625	0.5	NA	NA	0.571429	1	0.625	NA	NA	NA
5	chr18	6666884	intergenic	63253	4921524L21Rik	1.47677e-08	0.00109705	0.0448382	0.505051	0.333333	0.30303	0.367521	0	0	NA	0	0	0.55	0.307692	NA	0.380952	0.25	0	0	NA	0	0	0.701299	0.357143	0.530612	0	0.396825	0	0	0	0.0454545	0.0666667
5	chr18	6666889	intergenic	63258	4921524L21Rik	6.77625e-10	9.85202e-05	3.18481e-06	0.520408	0.583333	0.448485	0.350427	0.0588235	0.0377358	NA	0	0	0.5	0.411111	NA	0.47619	0.222222	0	0	NA	0.0238095	0	0.701299	0.426667	0.489362	0.4	0.472222	0.0357143	0.08	0	0.0454545	0.0666667
5	chr18	6666899	intergenic	63268	4921524L21Rik	1.53555e-06	8.76648e-05	1.05937e-05	0.535354	0.583333	0.312139	0.538462	0.0588235	0.0377358	NA	0	0	0.5	0.403226	NA	0.434783	0.244444	0.0232558	0	NA	0.0714286	0	0.623377	0.448	0.553191	0	0.527778	0	0	0	0	0.0666667
6	chr18	14706160	promoter	11	Psma8	0	#N/A	#N/A	NA	NA	0	0.04	NA	0.833333	0.846154	0.923077	0.75	NA	0.714286	NA	0.545455	0.833333	NA	0.611111	NA	0.375	NA	0.833333	0.882353	0.866667	NA	0.833333	NA	NA	NA	0.909091	NA
1	chr18	24003569	exon	13937	Zfp35	0	#N/A	#N/A	NA	1	1	1	NA	NA	0	0	NA	NA	0.888889	1	NA	NA	NA	0.444444	NA	NA	NA	NA	NA	1	NA	NA	NA	0.777778	0.6	NA	NA
4	chr18	30268012	intergenic	-4883	Pik3c3	#N/A	#N/A	1.02044e-07	0.507692	0.869565	0.757576	0.463158	0.696429	0.479452	0.52459	0.0571429	0.636364	0.163636	0.387755	NA	0.191489	0.441176	0.654321	0.439024	NA	0.788235	0.769231	0.115702	0.1875	0.166667	NA	0.0659341	0.522388	0.672727	NA	0.740157	0.62963
4	chr18	30268022	intergenic	-4873	Pik3c3	#N/A	#N/A	8.82211e-07	0.461538	0.869565	0.848485	0.431579	0.642857	0.479452	0.52459	0.142857	0.636364	0.163636	0.408163	NA	0.184397	0.441176	0.654321	0.4	NA	0.8	0.769231	0.15	0.145833	0.222222	NA	0.0879121	0.537313	0.672727	NA	0.708661	0.555556
4	chr18	30268030	intergenic	-4865	Pik3c3	#N/A	#N/A	2.2768e-08	0.476923	0.869565	0.212121	0.468085	0.678571	0.555556	0.52459	0.114286	0.672727	0.188679	0.367347	NA	0.184397	0.529412	0.604938	0.512195	NA	0.811765	0.846154	0.158333	0.1875	0.166667	NA	0.0879121	0.626866	0.709091	NA	0.787402	0.560976
4	chr18	30268034	intergenic	-4861	Pik3c3	#N/A	#N/A	0	0.523077	0.869565	0.878788	0.452632	0.660714	0.520548	0.09375	0.117647	0.672727	0.181818	0.408163	NA	0.191489	0.441176	0.666667	0.466667	NA	0.823529	0.769231	0.0826446	0.166667	0.111111	NA	0.0659341	0.58209	0.672727	NA	0.732283	0.62963
3	chr18	45016445	intergenic	187782	Ythdc2	#N/A	0.0021395	#N/A	0.760563	0.875	NA	0.929577	0.852459	0.90625	1	1	0.9	0.671053	0.657895	0.727273	0.657143	0.673077	0.931818	0.960784	NA	0.955556	0.906977	0.826087	0.777778	0.727273	NA	0.826923	0.976744	0.927711	NA	0.934783	0.85
1	chr18	45024066	intergenic	195403	Ythdc2	#N/A	0	5.5661e-08	0.935484	1	0.2	0.894737	0.322581	0.262295	0.030303	0.202128	0.1875	0.955556	0.964286	1	0.896552	0.891892	0.320988	0.285714	0.222222	0.309524	0.482759	0.952381	0.976744	NA	NA	0.931034	0.285714	0.6	0	0.150685	0.130435
1	chr18	45024076	intergenic	195413	Ythdc2	#N/A	3.39585e-11	0.000866744	0.935484	1	0.233333	0.973684	0.322581	0.295082	0.030303	0.148936	0.1875	0.933333	0.928571	0.851064	0.758621	0.823529	0.351351	0.214286	0.222222	0.261905	0.448276	0.904762	0.860465	NA	NA	0.931034	0.321429	0.633333	0	0.232877	0.173913
1	chr18	45024081	intergenic	195418	Ythdc2	#N/A	9.2614e-11	2.25533e-07	0.870968	1	0.2	0.973684	0.272727	0.229508	0.030303	0.202128	0.25	0.822222	0.821429	1	0.793103	0.941176	0.333333	0.107143	0.222222	0.261905	0.413793	0.936508	0.906977	NA	NA	0.827586	0.267857	0.466667	0	0.232877	0.130435
1	chr18	45024101	intergenic	195438	Ythdc2	#N/A	0	1.92431e-07	0.711111	0.8125	0.233333	1	0.241935	0.196721	0.0454545	0.191489	0.0588235	0.866667	0.892857	1	0.793103	0.941176	0.209877	0.142857	0.222222	0.285714	0.37931	0.891304	0.906977	NA	NA	0.761905	0.214286	0.466667	0	0.175676	0.0869565
3	chr19	3679240	intron	7324	Lrp5	0	#N/A	#N/A	0.916667	NA	NA	0.741935	NA	NA	0	0	NA	0.5	NA	NA	NA	NA	0.636364	NA	NA	NA	1	0.153846	NA	NA	NA	0.714286	0.538462	0.714286	NA	0.333333	NA
5	chr19	7267130	intergenic	-2633	Rcor2	#N/A	#N/A	8.17414e-06	NA	NA	NA	NA	NA	0.142857	NA	NA	0	NA	0	NA	NA	0.285714	NA	0.153846	0	NA	0	NA	0.142857	0.171429	NA	NA	NA	NA	1	NA	0.875
1	chr19	9754197	intergenic	145336	Incenp	0	#N/A	#N/A	0.923077	1	1	1	0.212121	0.357143	0.527273	0.474576	0.388889	1	0.809524	NA	0.746269	0.777778	0.4	0.538462	NA	0.5	0	0.666667	0.928571	0.6	NA	0.888889	0.375	NA	NA	0.409091	0.444444
4	chr19	23943046	intron	87973	Fam189a2	1.1215e-10	#N/A	#N/A	0.342105	0	0.190476	0.25	0.875	0.804878	1	0.945946	0.724138	0.452381	0.380952	NA	0.461538	0.542857	0.69697	0.575	NA	0.7	0.863636	0	0.40625	0.5	NA	0.4375	0.765957	0.95	1	0.578125	0.833333
3	chr19	23975634	exon	55385	Fam189a2	0	2.46421e-05	9.19136e-10	0.377778	NA	0.571429	0.225806	1	1	1	1	1	0.35	0.176471	NA	0.461538	0.3125	0.976744	0.947368	NA	0.95	0.7	0	0.289474	0.176471	NA	0.333333	1	0.904762	NA	0.926829	0.809524
3	chr19	24144236	intron	29904	Tjp2	1.12439e-06	1.82527e-09	#N/A	0.454545	0.555556	0.54321	0.330189	0.915254	0.897959	NA	NA	0.9	0.54	0.391892	NA	0.52381	0.446154	0.940476	0.891304	NA	0.924528	1	0.0136986	0.583333	0.411765	NA	0.363636	0.842697	0.883333	NA	0.955056	1
3	chr19	24253154	intergenic	27432	Fxn	0.000824867	0.000511031	#N/A	0.387755	0.166667	0.545455	0.243243	0.741935	0.771429	1	1	0.9	0.343284	0.555556	0.352113	0.588235	0.571429	0.875	0.941176	NA	0.862069	0.8	0	0.571429	0.285714	NA	0.545455	0.818182	0.918919	NA	1	0.833333
4	chr19	24288330	intergenic	-7745	Fxn	6.81954e-06	4.70309e-06	0.000520625	0.5	0.166667	0	0.26087	0.9	0.928571	1	NA	NA	0.333333	NA	0	NA	0.315789	0.928571	NA	NA	1	NA	0	0.461538	NA	NA	0.454545	1	1	NA	NA	NA
3	chr19	24890910	intergenic	10399	Foxd4	0.0346026	0	2.47203e-09	0.125	NA	0.642857	0.166667	0.769231	0.923077	NA	1	NA	0.170732	0.111111	0	0	0.0645161	1	NA	NA	NA	1	0	0.153846	NA	NA	0.125	0.909091	0.875	NA	NA	NA
6	chr19	25087267	intron	87740	Dock8	0	#N/A	#N/A	0	NA	0	0.0625	NA	0.934783	NA	NA	0.823529	NA	0.677419	NA	NA	0.647059	NA	0.716667	NA	NA	0.8	NA	0.513514	0.666667	NA	0.485714	NA	0.764706	0.633333	NA	0.9
3	chr19	25266739	intron	29539	Kank1	#N/A	#N/A	5.24634e-05	0.564103	1	0.98913	0.621053	1	0.574074	0.585366	0.580153	0.674419	NA	0.672414	0.764706	0.692913	0.590909	0.85	0.44186	NA	0.62963	0.724138	NA	0.588235	0.833333	NA	0.807018	0.209302	0.261905	0.0694444	0.222222	0.2
4	chr19	25678202	exon	5793	Dmrt2	#N/A	#N/A	0	0.305556	NA	1	0.166667	0.894737	0.866667	NA	NA	NA	0.333333	0.545455	NA	0.428571	0.461538	1	0.6	NA	0.529412	0.818182	0	0.333333	0	NA	0.0277778	1	NA	NA	0.933333	NA
3	chr19	26084534	intergenic	412125	Dmrt2	3.50475e-08	2.64696e-06	4.36542e-08	0.474576	0	0.492537	0.466667	0.979592	0.953846	1	0.793103	0.875	0.461538	0.439024	0.0869565	0.45	0.5	0.959459	0.862069	NA	0.903846	0.827586	0	0.395833	0	NA	0.0175439	0.847458	0.909091	0.61194	0.94	0.96
2	chr2	74735992	intron	9924	Mir10b	#N/A	0	#N/A	0.734043	0.75	0.027027	0.40625	0.450549	0.488095	0.77027	0.307692	0.693548	0.85	0.918919	1	0.952381	0.857143	0.173913	0.145833	NA	0.186047	0.263158	0.762712	0.786885	0.833333	NA	0.965517	0.977273	0.869565	NA	0.960784	0.823529
2	chr2	74736091	intron	10023	Mir10b	#N/A	0.00225872	#N/A	0.75	0.277778	0.294118	0.5	0.742574	0.780822	1	0.725664	0.745763	0.941176	0.9375	0.666667	0.867347	0.914286	0.589041	0.236842	NA	0.28125	0.468085	0.867347	0.879121	0.92	1	0.921053	0.968254	0.942308	0.681818	0.909091	0.914894
2	chr2	74736101	intron	10033	Mir10b	#N/A	0.000107339	#N/A	0.666667	NA	0	0.575758	0.833333	0.588235	NA	1	0.75	0.944444	0.833333	NA	NA	0.88	0.576923	0.1875	NA	0.157895	0.2	1	0.611111	NA	NA	0.888889	0.857143	0.857143	NA	1	1
2	chr2	74736102	intron	10034	Mir10b	#N/A	1.55077e-08	#N/A	0.66875	0.388889	0.300654	0.5	0.732673	0.876712	0.990654	0.725664	0.79661	0.941176	0.958333	0.848485	0.897959	0.885714	0.534247	0.263158	NA	0.239583	0.382979	0.918367	0.879121	0.88	0.818182	0.921053	0.936508	0.923077	0.666667	0.878788	0.93617
2	chr2	74736134	intron	10066	Mir10b	#N/A	2.59682e-09	#N/A	0.733333	NA	0	0.606061	0.633333	0.705882	NA	0.333333	0.875	0.805556	0.833333	NA	NA	0.88	0.346154	0.0625	NA	0.0526316	0.15	0.965517	0.611111	NA	NA	0.909091	0.857143	1	NA	1	1
2	chr2	74736260	intron	10192	Mir10b	#N/A	3.08547e-05	#N/A	0.659574	0.133333	0.140351	0.625	0.565217	0.392857	NA	0	0.6	0.894737	0.851852	NA	0.923077	0.8	0.5	0.241379	NA	0.229167	0.428571	0.846154	0.862069	1	NA	0.870968	0.768116	0.875	NA	0.833333	0.733333
2	chr2	74736273	intron	10205	Mir10b	#N/A	0.00498524	#N/A	0.340426	0	0	0.232143	0.304348	0.285714	NA	0	0.3	0.631579	0.481481	NA	0.538462	0.32	0.129032	0.0689655	NA	0.037037	0.107143	0.683544	0.533333	0.5	NA	0.516129	0.627907	0.6875	NA	0.566667	0.5
2	chr2	74736291	intron	10223	Mir10b	#N/A	1.42534e-05	#N/A	0.659574	0.2	0.140351	0.535714	0.565217	0.397059	NA	0	0.6	0.877193	0.851852	NA	0.769231	0.8	0.403226	0.413793	NA	0.296296	0.14	0.810127	0.8	1	NA	0.966667	0.782609	0.875	NA	0.866667	0.666667
2	chr2	74736320	intron	10252	Mir10b	#N/A	5.91137e-06	#N/A	0.7	0.583333	0.434783	0.32	0.611111	0.692308	0.0666667	0.5625	0.529412	0.83871	0.611111	0.459459	0.928571	0.857143	0.166667	0.0666667	NA	0.15625	0.166667	0.875	0.7	NA	NA	0.84375	0.851852	0.8	NA	0.84127	0.785714
2	chr2	74736407	intron	10339	Mir10b	#N/A	7.80798e-05	#N/A	0.444444	NA	0.73913	0.419355	0.733333	0.518519	0.326087	0.047619	0.5	0.862069	0.85	1	NA	0.947368	0.5	0.526316	0	0.333333	0.384615	0.780488	0.64	0.5	NA	0.826087	1	0.789474	1	0.869565	0.714286
2	chr2	74736431	intron	10363	Mir10b	#N/A	1.9574e-06	#N/A	0.594595	0.3125	0.956522	0.16129	0.5625	0.740741	0	0.0307692	0.53125	0.833333	0.904762	0.897727	0.913043	0.869565	0.438596	0.318182	1	0.393443	0.352941	0.811321	0.818182	0.7	1	0.846154	0.916667	0.952381	1	0.766667	0.952381
2	chr2	74736432	intron	10364	Mir10b	#N/A	0.00121393	#N/A	0.527778	NA	0.717391	0.354839	0.7	0.481481	0.333333	0.047619	0.5	0.851852	0.85	NA	NA	1	0.5	0.473684	0	0.421053	0.461538	0.741935	0.76	1	NA	0.794118	0.85	0.842105	1	0.826087	0.857143
2	chr2	74736438	intron	10370	Mir10b	#N/A	4.70309e-06	#N/A	0.607843	0.3125	0.956522	0.266667	0.541667	0.666667	0	0.0307692	0.625	0.8	0.809524	0.897727	0.854054	0.869565	0.406593	0.272727	0	0.42623	0.352941	0.849057	0.840909	0.933333	1	0.826087	0.916667	0.904762	0.732673	0.783333	0.952381
2	chr2	74736447	intron	10379	Mir10b	#N/A	9.20453e-09	#N/A	0.540541	0.3125	0.536232	0.225806	0.583333	0.555556	0	0.2	0.5	0.833333	0.952381	0.602273	0.794595	0.826087	0.252747	0.227273	0	0.28125	0.176471	0.867925	0.795455	0.733333	1	0.782609	0.916667	0.761905	0.861386	0.766667	0.952381
2	chr2	74736454	intron	10386	Mir10b	#N/A	0	#N/A	0.588235	0.3125	0.869565	0.225806	0.5	0.666667	0	0.0153846	0.5625	0.9	0.904762	0.966667	0.854054	0.956522	0.285714	0.318182	0	0.306452	0.176471	0.886792	0.75	0.766667	1	0.846154	0.819444	0.761905	0.841584	0.783333	0.952381
2	chr2	74736461	intron	10393	Mir10b	#N/A	9.11219e-09	#N/A	0.54902	0.3125	0.927536	0.258065	0.583333	0.666667	0	0.0307692	0.59375	0.8	0.857143	1	0.881081	0.869565	0.368421	0.136364	0.473684	0.387097	0.352941	0.886792	0.704545	0.9	1	0.826087	0.916667	0.952381	0.813953	0.733333	0.952381
2	chr2	74736467	intron	10399	Mir10b	#N/A	2.14256e-06	#N/A	0.621622	0.3125	0.955882	0.258065	0.583333	0.666667	0	0.0307692	0.59375	0.928571	0.857143	0.933333	0.87027	0.956522	0.473684	0.272727	NA	0.5	0.411765	0.886792	0.744186	0.866667	1	0.76	0.944444	0.952381	0.705882	0.833333	1
2	chr2	74736537	intron	10469	Mir10b	#N/A	0.00139419	#N/A	0.630769	0.555556	0.301587	0.347222	0.633333	0.72973	1	0.0909091	0.694444	0.909091	0.682927	0.892473	0.926606	0.904762	0.457143	0.270833	0.764706	0.403846	0.346154	0.777778	0.76	0.952381	NA	0.810811	0.85	0.962963	0.85	0.826087	0.727273
2	chr2	74736545	intron	10477	Mir10b	#N/A	6.33929e-07	#N/A	0.584615	0.555556	0.301587	0.319444	0.5	0.460317	1	0	0.555556	0.757576	0.777778	1	0.788991	0.857143	0.314286	0.1875	0.588235	0.134615	0.307692	0.666667	0.76	0.952381	NA	0.833333	0.85	0.962963	0.78125	0.771429	0.727273
2	chr2	74746580	promoter_flanking_region	-6103	Gm14424	#N/A	1.58631e-05	#N/A	0.736842	0.727273	0.851064	0.387755	1	0.75	0.142857	0.28125	0.416667	0.857143	0.8	NA	0.793893	0.888889	0.166667	0.428571	NA	0.35	0.0833333	0.866667	0.833333	0.777778	0.909091	0.875	0.764706	NA	NA	0.842105	0.636364
2	chr2	74746586	promoter_flanking_region	-6097	Gm14424	#N/A	0.00121393	#N/A	0.538462	0.285714	0.521472	0	0.636364	0.666667	0.272727	0.767677	0.7	1	0.866667	NA	0.775758	1	0.461538	0.315789	NA	0.409091	0.272727	0.76	0.695652	0.888889	1	0.9	0.923077	1	NA	0.717172	0.565217
2	chr2	74746611	promoter_flanking_region	-6072	Gm14424	#N/A	0.0112863	#N/A	0.5	0.714286	0.534884	0	0.727273	0.666667	0.382353	0.716981	0.65	0.933333	0.695652	NA	0.906077	1	0.538462	0.315789	NA	0.361111	0.545455	0.92	0.8125	0.888889	1	1	0.807692	0.75	NA	0.83	0.714286
2	chr2	74746769	promoter_flanking_region	-5914	Gm14424	#N/A	0.0037965	#N/A	0.511111	0.71875	0.0227273	0.166667	0.391304	0.407407	0.54023	0.0416667	0.2	0.611111	0.695652	0.314286	0.614907	0.785714	0.186047	0.208333	NA	0.109091	0	0.724138	0.888889	0.672414	1	0.695652	0.692308	0.888889	0.545455	0.752941	0.714286
2	chr2	74746772	promoter_flanking_region	-5911	Gm14424	#N/A	4.85121e-10	#N/A	0.488889	0.9375	0.0263158	0.333333	0.391304	0.703704	0.758621	0.0333333	0.432432	0.888889	0.956522	0.846154	0.714286	0.928571	0.181818	0.125	NA	0.333333	0.2	0.827586	1	0.793103	1	0.826087	0.555556	1	1	0.776471	0.785714
2	chr2	74746776	promoter_flanking_region	-5907	Gm14424	#N/A	0	#N/A	0.466667	0.6875	0.0454545	0.25	0.26087	0.444444	0.770115	0.0322581	0.351351	0.722222	0.826087	0.923077	0.645963	0.785714	0.0930233	0.0833333	NA	0.133333	0	0.596154	0.666667	0.655172	0.666667	0.652174	0.305556	0.888889	0.515152	0.670588	0.714286
2	chr2	74746782	promoter_flanking_region	-5901	Gm14424	#N/A	7.56502e-08	#N/A	0.444444	0.4375	0	0.0833333	0.130435	0.444444	0.54023	0.0322581	0.24	0.555556	0.695652	0.769231	0.63354	0.357143	0.0697674	0.0833333	NA	0.0727273	0.1	0.586207	0.75	0.655172	0.294118	0.608696	0.769231	0.666667	0.611111	0.611765	0.5
2	chr2	74746799	promoter_flanking_region	-5884	Gm14424	#N/A	2.80646e-07	#N/A	0.644444	0.9375	0	0.25	0.391304	0.5	0.770115	0.0322581	0.459459	0.944444	0.913043	0.852941	0.67033	0.857143	0.209302	0.0810811	NA	0.3	0.4	0.846154	1	0.793103	1	0.826087	0.818182	1	1	0.823529	0.928571
2	chr2	74746800	promoter_flanking_region	-5883	Gm14424	#N/A	0	#N/A	0.612903	0.142857	0.362069	0.359375	0.538462	0.6	0.178571	0.904762	0.363636	0.833333	0.75	0.833333	0.79235	0.666667	0.153846	0.15	NA	0.136364	0.269231	0.888889	0.789474	0.92	NA	0.875	0.904762	0.833333	NA	0.802083	0.947368
2	chr2	74746809	promoter_flanking_region	-5874	Gm14424	#N/A	4.939e-05	#N/A	0.355556	0.866667	0.027027	0.333333	0.272727	0.269231	0.232558	0.0416667	0.324324	0.555556	0.590909	0.833333	0.554913	0.785714	0.0232558	0.0869565	NA	0.25	0.2	0.642857	1	0.827586	0.666667	0.782609	0.818182	0.666667	1	0.802469	0.846154
2	chr2	74746812	promoter_flanking_region	-5871	Gm14424	#N/A	3.91828e-10	#N/A	0.666667	0.366667	0.027027	0.25	0.363636	0.615385	0.755814	0.0434783	0.405405	0.764706	0.909091	0.6	0.704698	0.785714	0.142857	0.217391	NA	0.178571	0.111111	0.821429	1	0.741379	0.285714	0.772727	0.818182	1	1	0.925926	0.769231
2	chr2	74746813	promoter_flanking_region	-5870	Gm14424	#N/A	9.70326e-08	#N/A	0.483871	0.142857	0.362069	0.140625	0.461538	0.56	0.875	0.954545	0.434783	0.666667	0.875	0.923077	0.806452	0.5	0.24	0.35	NA	0.227273	0.192308	0.75	0.736842	0.92	NA	0.6875	0.809524	0.833333	NA	0.739583	0.684211
2	chr2	74746818	promoter_flanking_region	-5865	Gm14424	#N/A	3.13646e-05	#N/A	0.522727	0.925926	0.0232558	0.181818	0.409091	0.52	0.546512	0.0454545	0.5	0.8125	0.952381	0.71875	0.639752	0.846154	0.261905	0.027027	NA	0.230769	0.333333	0.82	0.857143	0.785714	0.666667	0.8	0.909091	1	1	0.792208	0.846154
2	chr2	74746819	promoter_flanking_region	-5864	Gm14424	#N/A	3.39585e-11	#N/A	0.612903	0.142857	0.362069	0.390625	0.615385	0.615385	0.928571	0.954545	0.521739	0.75	0.75	1	0.887097	0.833333	0.24	0.35	NA	0.204545	0.269231	0.863636	0.789474	0.92	NA	0.8125	0.857143	0.75	NA	0.8125	0.894737
2	chr2	74746825	promoter_flanking_region	-5858	Gm14424	#N/A	3.39585e-11	#N/A	0.612903	0.142857	0.362069	0.380952	0.538462	0.538462	0.928571	0.954545	0.478261	0.666667	0.75	1	0.774194	0.833333	0.2	0.1	NA	0.227273	0.192308	0.833333	0.736842	0.88	NA	0.875	0.666667	0.833333	NA	0.708333	0.842105
2	chr2	74746886	promoter_flanking_region	-5797	Gm14424	#N/A	0.0017075	#N/A	1	0.833333	NA	0.1	NA	0.818182	0.616667	0.60274	0.571429	NA	0.8	NA	0.928571	NA	0.333333	0.222222	NA	NA	NA	0.714286	0.761905	0.875	NA	NA	1	NA	NA	1	0.538462
3	chr2	84659027	promoter	-51	Btbd18	#N/A	#N/A	0.000409563	0.471698	0.5625	0.428571	1	0.905405	0.962963	0.986928	NA	0.9	0.875	0.619048	NA	0.574899	1	0.924242	1	NA	0.94	0.909091	0.421875	0.40678	0	NA	0.0625	0.888889	0.818182	NA	0.841667	0.814815
3	chr2	93525362	intergenic	-62413	Cd82	#N/A	#N/A	4.95784e-05	0.454545	0.25	0.222222	0.88	0.716418	0.722222	1	0.907407	1	0.970588	0.416667	0.461538	0.428571	0.785714	0.838235	0.586957	NA	0.861111	0.75	0.369863	0.355932	NA	NA	0.0322581	0.944444	0.9	0.784314	0.939394	1
3	chr2	98239463	intergenic	771808	Lrrc4c	#N/A	5.48971e-05	#N/A	0.571429	0	0.575758	0.974359	1	0.652174	NA	0.965517	0.8125	0.6	0.181818	NA	0.483871	0.5	1	1	NA	1	0.875	0.583333	0.888889	0	NA	0	0.928571	1	NA	0.86	NA
3	chr2	98239464	intergenic	771809	Lrrc4c	#N/A	#N/A	0.000994083	0.5	0.45	0.752381	0.948718	1	1	1	0.412371	0.884615	0.428571	0.7	NA	0.472527	0	0.909091	0.857143	NA	0.888889	NA	0.295455	0.538462	0	NA	0	0.935484	0.722222	NA	0.910448	0.888889
3	chr2	100996500	intergenic	-628247	Rag2	#N/A	0.00825448	0.020795	0.5	0.25	NA	0.823529	0.857143	0.931818	1	1	0.941176	0.451613	0.333333	NA	0.480315	0.222222	0.9	0.673913	NA	0.857143	0.833333	0.346939	0.576923	0	NA	0.0769231	0.947368	0.8125	NA	0.831169	0.916667
5	chr2	104096173	promoter	374	Cd59a	#N/A	#N/A	3.76928e-07	0.282609	NA	0.977778	0.352941	NA	0.407767	0	0.36	0.5	0.5	0.528302	0.461538	0.396552	0.45098	0.782609	0.608696	NA	0.744681	0.678571	NA	0.1	0.2	NA	0.0877193	0.717391	0.676471	NA	0.55	0.75
3	chr2	104168129	exon	45362	A930018P22Rik	#N/A	#N/A	0.000110434	0.976744	NA	NA	0.74	1	1	1	1	0.925926	0.978261	0.421053	NA	0.537037	1	0.952381	1	NA	0.85	1	0.294737	0.516129	0.142857	NA	0	0.970588	1	NA	0.901961	0.857143
3	chr2	105235637	intron	11297	Them7	#N/A	#N/A	7.31348e-06	NA	NA	NA	0.75	NA	0.954545	NA	NA	0.85	NA	0.285714	NA	NA	0.909091	NA	0.931034	NA	NA	0.818182	NA	0.35	0.0344828	NA	0	NA	1	NA	NA	0.846154
3	chr2	106696881	promoter	1282	Mpped2	#N/A	#N/A	0	0.942857	0.5	1	0.8	0.964286	0.956522	1	1	1	1	0.4	0.0909091	NA	0.966667	0.90625	0.952381	1	0.866667	1	0.172414	0.203704	0	NA	0	0.893617	0.958333	NA	0.9375	0.875
6	chr2	181390127	intergenic	5879	Slc2a4rg-ps	#N/A	#N/A	2.07869e-05	NA	NA	NA	0.653846	NA	NA	1	1	NA	1	NA	NA	NA	0.571429	0.888889	NA	NA	0.714286	NA	1	1	NA	NA	0.692308	NA	0.2	0.105263	NA	NA
1	chr3	3935201	promoter_flanking_region	427173	Hnf4g	1.88275e-06	6.60018e-05	#N/A	0.965517	NA	1	0.9375	0.448276	0.625	0.32	0.5625	0.684211	0.96875	1	NA	0.915152	1	0.6	0.444444	NA	0.545455	0.52	1	0.857143	1	0.857143	1	0.85	0.733333	NA	0.596491	0.692308
1	chr3	3935215	promoter_flanking_region	427187	Hnf4g	0.000141291	0.000393347	#N/A	0.965517	NA	1	0.8125	0.344828	0.59375	0.33	0.252336	0.684211	0.78125	0.9	NA	0.824242	0.625	0.36	0.235294	NA	0.386364	0.48	0.962963	0.952381	0.839286	0.714286	0.916667	0.7	0.8	NA	0.45614	0.311111
2	chr3	18972453	intergenic	190612	Armc1	#N/A	0.00032569	#N/A	0.961538	NA	NA	1	0.333333	0.583333	0	1	NA	0.857143	0.909091	1	NA	0.96	0.52381	0.2	NA	0.210526	NA	1	0.875	NA	NA	1	0.642857	0.666667	0.666667	0.703704	1
5	chr3	84271982	promoter_flanking_region	-1200	Trim2	#N/A	#N/A	0.000994516	NA	NA	NA	0.5	NA	0.0625	NA	0	0.4	NA	0.8	0	NA	0.666667	NA	0.296296	0	NA	0.555556	NA	0.62963	0.695652	NA	0.6875	NA	0.0740741	NA	NA	0.142857
5	chr3	108197091	promoter_flanking_region	3743	Cyb561d1	#N/A	#N/A	5.60772e-05	0.6	NA	0	0.6	0	0.2	NA	0.1	NA	NA	NA	NA	NA	0.25	0.285714	NA	NA	NA	0.833333	0	NA	NA	NA	0	0.583333	0.5	1	NA	NA
1	chr4	10492336	intergenic	305466	1700123O12Rik	#N/A	0.00327094	5.23984e-06	0.857143	1	0.727273	1	0.487805	0.869565	0.71134	0.915254	0.5	1	0.9	NA	0.923077	1	0.285714	0.411765	NA	0.527778	0.857143	1	1	0.961538	NA	0.933333	0.441176	0.7	NA	0.533333	0.444444
1	chr4	69429135	intergenic	-474739	Brinp1	4.21546e-05	0.0421899	3.4097e-10	0.871795	1	1	1	0.114754	0.25	NA	NA	0.547619	0.941176	0.857143	NA	0.872146	1	0.44186	0.394737	NA	0.566667	0.736842	1	0.944444	1	NA	1	0.371429	0.382353	NA	0.455446	0.625
1	chr4	69429156	intergenic	-474760	Brinp1	#N/A	0.000689478	0	1	0.933333	0.416667	1	0.35	0.416667	NA	NA	0.571429	0.882353	0.857143	NA	0.931507	1	0.393443	0.5	NA	0.633333	0.473684	1	1	0.958333	NA	1	0.485714	0.264706	NA	0.415842	0.372093
1	chr4	69429161	intergenic	-474765	Brinp1	4.79725e-12	0.0100636	4.2053e-09	0.948718	0.933333	1	1	0.0819672	0.354167	NA	NA	0.310345	0.941176	0.942857	NA	0.803653	0.857143	0.344262	0.473684	NA	0.633333	0.263158	0.947368	0.833333	0.875	NA	0.818182	0.342857	0.205882	NA	0.386139	0.255814
1	chr4	69429181	intergenic	-474785	Brinp1	0	7.80798e-05	0	0.948718	0.933333	1	0.8125	0.15	0.270833	NA	NA	0.285714	0.969697	0.770833	NA	0.90566	0.857143	0.372093	0.305556	NA	0.533333	0.421053	1	1	0.956522	NA	0.944444	0.342857	0.294118	NA	0.367347	0.166667
5	chr4	115972707	intergenic	-32782	Dmbx1	1.45974e-10	#N/A	#N/A	0.666667	0.692308	0.647059	0.796296	0.166667	0.25	0.0128205	0	0.214286	0.352941	0.285714	NA	0.607595	0.363636	0.230769	0.466667	NA	0.478261	0.333333	0.225806	0.5	0.387097	NA	0.318182	0.428571	0.25	NA	0.27027	0.222222
3	chr5	15061542	intergenic	-28536	Gm17019	#N/A	#N/A	0.000153278	0.729323	0.916667	0.346939	0.681818	0.931818	0.887324	0.615385	0.849315	1	0.680272	0.710145	NA	0.715789	0.715084	0.987805	0.826087	NA	0.911765	0.970588	0.639098	0.597561	0.583333	NA	0.536913	0.954545	0.953488	NA	0.941176	0.885714
2	chr5	72043461	intron	124722	Commd8	#N/A	0.00743854	#N/A	NA	NA	NA	NA	NA	0.636364	NA	NA	0.75	NA	0.777778	NA	NA	1	NA	0.333333	NA	NA	0.0588235	NA	0.428571	0.75	NA	0.333333	NA	0.0833333	NA	NA	0.444444
6	chr5	74720931	intergenic	-18029	Lnx1	0	#N/A	#N/A	NA	0	0.08	NA	NA	0.875	1	0.952381	0.9	NA	0.5625	1	0.421053	0.625	NA	0.909091	NA	NA	0.714286	NA	0.733333	0.636364	NA	0.375	NA	NA	NA	NA	0.8
1	chr5	120195860	intron	-56598	Gm10390	#N/A	#N/A	4.72809e-07	0.857143	NA	1	0.956522	0.578947	0.7	NA	NA	NA	0.8125	0.933333	NA	NA	0.727273	1	0.916667	NA	NA	0.923077	0.928571	1	NA	NA	1	0.166667	0.428571	NA	NA	0.4
4	chr5	120606628	intron	5961	Rita1	0	#N/A	3.2261e-09	0.462687	NA	0.351351	0.413043	0.962963	0.886076	0.976744	1	0.886792	0.361905	0.797101	NA	0.52809	0.457143	0.929577	0.911765	NA	0.901408	1	0	0.0178571	0.642857	NA	0.0227273	0.83871	0.906667	NA	0.929825	1
5	chr5	124809595	intron	52626	Ccdc92	0	#N/A	#N/A	NA	NA	0.875	1	0.111111	NA	NA	0	NA	0.0833333	NA	NA	NA	0.166667	NA	0.583333	NA	NA	NA	0.428571	NA	NA	NA	0.166667	0.166667	0.25	NA	NA	NA
6	chr5	150445439	intron	56780	NA	0	#N/A	#N/A	NA	0	0.0384615	0.2	NA	0.756098	1	0.85124	0.888889	NA	0.730769	NA	NA	0.615385	NA	0.576923	NA	NA	0.769231	NA	0.83871	0.76	NA	0.615385	0.333333	0.9375	0.5	NA	0.909091
4	chr6	51732931	intergenic	188410	Snx10	#N/A	#N/A	1.02044e-07	0.40625	0	0.0909091	0.21875	0.734694	0.64	0.947368	0.45098	NA	0.238095	0.333333	NA	NA	0.4375	0.636364	0.736842	NA	NA	0.722222	0.0208333	0.0833333	NA	NA	0	0.7	0.65625	NA	NA	0.5
3	chr6	60548212	intergenic	-144506	A530053G22Rik	#N/A	#N/A	0	0.24	0.5	0	0.777778	1	NA	NA	NA	NA	0.818182	NA	NA	0.3	1	0.75	0.833333	NA	NA	0.9	0.209302	0.166667	0.333333	NA	0.2	0.933333	NA	NA	1	NA
3	chr6	134594905	intergenic	-27993	Lrp6	#N/A	0.00109705	#N/A	0.941176	NA	NA	0.833333	0.857143	NA	NA	NA	NA	0.4	NA	0	NA	0.375	0.909091	NA	NA	NA	1	0.45	0.222222	0	NA	0.4	0	0.222222	NA	NA	NA
1	chr6	138747852	intergenic	-89409	Igbp1b	#N/A	0.000543992	1.16412e-07	0.891892	NA	0.655405	0.966667	0.531915	0.309091	0.5	0.956522	0.615385	0.888889	0.875	NA	0.905797	1	0.430769	0.482759	NA	0.6	0.526316	0.906667	1	0.969697	NA	1	0.212121	0.466667	NA	0.421687	0.55
6	chr6	140707249	promoter_flanking_region	80366	Aebp2	0	#N/A	#N/A	NA	0	0	NA	NA	0.692308	NA	1	0.875	NA	NA	NA	1	NA	NA	0.666667	NA	1	NA	NA	0.571429	0.764045	NA	NA	NA	NA	NA	NA	0.7
1	chr7	31099240	exon	11757	Hpn	0	#N/A	#N/A	NA	NA	0.983193	1	NA	NA	0.0740741	0.171875	NA	0.714286	NA	NA	0.448276	0.666667	NA	NA	NA	0.875	NA	NA	NA	0.5625	0.625	NA	0	NA	NA	0.538462	NA
5	chr7	55598624	intergenic	-169559	Siglech	#N/A	#N/A	1.19688e-05	1	NA	0	0.181818	NA	0.235294	NA	0	0.142857	NA	0.545455	NA	0.820513	0.714286	NA	0.307692	NA	0.285714	0.117647	NA	NA	0.928571	NA	1	0.142857	0.166667	NA	0.571429	0.307692
1	chr7	100150294	promoter_flanking_region	-8982	Lipt2	0	#N/A	#N/A	1	NA	1	0.933333	NA	0.333333	0	0	NA	0.8	0.875	NA	NA	NA	0.833333	0.375	NA	NA	0.666667	0.5	NA	NA	0.857143	NA	0.714286	0.333333	NA	NA	NA
6	chr8	14113450	intron	17577	Dlgap2	0	#N/A	#N/A	0.272727	NA	0	0.0769231	0.904762	0.882353	1	0.971429	NA	0.794118	0.714286	1	NA	0.222222	0.833333	0.9	NA	0.846154	0.846154	0.9	0.785714	NA	NA	0.923077	0.857143	0.769231	NA	0.8	0.666667
6	chr8	47418632	intergenic	-66285	Stox2	0	#N/A	#N/A	NA	NA	0	0.0740741	NA	0.894737	NA	1	0.8125	NA	0.6875	NA	0.571429	0.882353	NA	0.714286	NA	NA	1	NA	0.911765	0.705128	NA	0.833333	NA	1	NA	NA	0.909091
1	chr8	66603949	intergenic	84145	Npy5r	0	#N/A	#N/A	NA	1	1	1	NA	0.333333	0.166667	0.125	0.125	NA	0.925926	NA	1	1	NA	0.294118	NA	NA	0.785714	1	1	0.882353	0.666667	0.904762	NA	0.5	NA	0.4	0.583333
1	chr8	66603987	intergenic	84107	Npy5r	2.00356e-10	#N/A	#N/A	NA	1	0.824324	1	NA	0.294118	0.142857	0.125	0.0625	NA	0.962963	NA	0.947368	1	NA	0.235294	NA	NA	0.785714	1	0.8	0.941176	0.666667	0.904762	NA	0.625	NA	0.8	0.583333
1	chr8	66603989	intergenic	84105	Npy5r	0	0.0133444	#N/A	NA	1	1	1	NA	0.0882353	0.142857	0.25	0.192308	NA	0.925926	NA	0.947368	1	NA	0.235294	NA	NA	0.5	1	1	0.911765	0.888889	1	NA	0.5625	NA	0.7	0.416667
1	chr8	66603996	intergenic	84098	Npy5r	0.0299764	0.00130118	#N/A	0.958333	NA	0.7	0.982759	0.367347	0.40625	0.0681818	0.5625	0.377778	1	0.972222	NA	0.980545	0.92	0.705882	0.368421	NA	0.603448	0.52	0.972222	0.962963	0.941176	NA	0.941176	0.475	0.681818	NA	0.756522	0.428571
1	chr8	66604010	intergenic	84084	Npy5r	0.048451	0.00262304	#N/A	0.916667	NA	0.539474	0.913793	0.346939	0.311475	0.0465116	0.3125	0.333333	1	0.861111	NA	0.910853	0.88	0.568627	0.327273	NA	0.586207	0.5	0.902778	0.851852	0.882353	NA	0.941176	0.45	0.590909	NA	0.686957	0.357143
1	chr8	66604014	intergenic	84080	Npy5r	8.40869e-10	0.0060402	1.62887e-05	0.958333	NA	0.9	0.948276	0.142857	0.278689	0.0681818	0.5625	0.333333	0.846154	0.805556	NA	0.844961	0.76	0.411765	0.289474	NA	0.551724	0.375	0.930556	0.962963	1	NA	0.941176	0.4	0.264706	NA	0.617391	0.321429
1	chr8	66604035	intergenic	84059	Npy5r	0.00608309	0.00172523	#N/A	0.8125	NA	1	0.796296	0.306122	0.229508	0.0454545	0.548387	0.297297	0.884615	0.833333	NA	0.877953	0.826087	0.56	0.297297	NA	0.5	0.44	0.712963	0.888889	0.882353	NA	0.705882	0.45	0.545455	NA	0.596491	0.333333
1	chr8	66604042	intergenic	84052	Npy5r	4.79725e-12	#N/A	#N/A	0.704918	NA	0.833333	0.907407	0.158537	0.155172	0.0454545	0.327273	0.238095	0.604651	0.764706	NA	0.796748	0.604651	0.644444	0.235294	NA	0.446429	0.333333	0.623188	0.730769	0.705882	NA	0.466667	0.189189	0.526316	NA	0.563636	0.259259
1	chr8	104695413	intergenic	-38589	Ces2a	0	#N/A	#N/A	0.90625	1	1	0.975904	0.28125	0.461538	0.323529	0.413333	0.323529	0.939394	0.675	NA	0.795918	0.823529	0.489362	0.488372	NA	0.547619	0.545455	0.909091	0.96875	0.875	NA	0.904762	0.678571	0.636364	1	0.71831	0.888889
6	chr8	121916325	exon	8494	NA	0	#N/A	#N/A	NA	NA	0	0.0909091	NA	0.842105	NA	NA	0.909091	NA	NA	NA	0	NA	NA	1	NA	NA	0.888889	NA	0.913043	0.869565	NA	0.866667	NA	0.666667	NA	NA	0.777778
3	chr9	16606787	intergenic	-228557	Fat3	#N/A	#N/A	0.000866744	0.678571	0.944444	0.720339	1	0.896552	0.953488	NA	1	0.954545	0.542857	0.605263	NA	0.659483	0.586207	0.977273	0.9	NA	0.833333	0.928571	0.558824	0.5	0.353535	NA	0.553191	0.842105	1	NA	0.935065	0.894737
1	chr9	24328317	intergenic	174823	Dpy19l1	#N/A	#N/A	9.16622e-07	0.914894	1	0.527778	0.924731	0.171429	0.452381	1	0.025974	0.196078	0.807692	0.863636	NA	0.724409	1	0.634146	0.307692	NA	0.303797	0.666667	0.916667	1	1	NA	0.941176	0.526316	0.538462	NA	0.447917	0.416667
1	chr9	24328338	intergenic	174802	Dpy19l1	#N/A	#N/A	8.98921e-10	0.787234	1	0.541667	0.978495	0.275	0.404762	0.0344828	0.30303	0.423077	0.884615	0.911111	NA	0.679325	0.782609	0.536585	0.384615	NA	0.246914	0.545455	0.958333	1	0.952381	NA	1	0.394737	0.576923	NA	0.416667	0.333333
1	chr9	24328343	intergenic	174797	Dpy19l1	#N/A	#N/A	1.62887e-05	0.829787	1	0.541667	0.946237	0.25	0.52381	1	0.484848	0.5	0.884615	0.755556	NA	0.759494	0.73913	0.585366	0.269231	NA	0.283951	0.666667	0.833333	0.833333	1	NA	0.941176	0.421053	0.5	NA	0.34375	0.25
1	chr9	24328363	intergenic	174777	Dpy19l1	#N/A	0.0120398	0	0.851064	1	0.278481	0.521739	0.125	0.292683	0.0344828	0.292308	0.153846	0.822222	0.822222	NA	0.629787	0.869565	0.461538	0.230769	NA	0.148148	0.333333	0.979167	0.913043	1	NA	1	0.263158	0.538462	NA	0.252632	0.181818
1	chr9	24328496	intergenic	174644	Dpy19l1	4.2964e-09	#N/A	3.4097e-10	0.705882	1	0.826087	0.954545	0.323529	0.27907	0	0.012987	0.0769231	0.64	0.677419	NA	0.7	0.777778	0.565217	0.25	NA	0.0740741	0.0833333	0.966667	0.875	0.818182	NA	0.9375	0.0714286	0.1875	NA	0.37037	0.272727
1	chr9	24328512	intergenic	174628	Dpy19l1	0	0.00234312	0	0.788462	0.7	0.785714	0.977273	0.176471	0.227273	0	0.0128205	0	0.64	0.69697	NA	0.698276	0.722222	0.478261	0.131579	NA	0.172414	0.0769231	0.9375	1	0.95	NA	0.939394	0.333333	0.210526	NA	0.425926	0.318182
5	chr9	24328536	intergenic	174604	Dpy19l1	#N/A	0.0061518	0	0.580645	0.277778	0.75	0.377778	0.235294	0.25	0	0.0128205	0	0.6	0.548387	NA	0.681034	0.722222	0.375	0.190476	NA	0.0689655	0.153846	0.969697	0.875	0.8	NA	0.939394	0.304348	0.107143	NA	0.296296	0.181818
1	chr9	24328543	intergenic	174597	Dpy19l1	1.03193e-09	0.00327094	0	0.653846	1	0.75	0.8	0.323529	0.204545	0	0.0128205	0.04	0.6	0.677419	NA	0.568966	0.722222	0.416667	0.135135	NA	0.0689655	0.0740741	0.969697	1	1	NA	0.848485	0.304348	0.157895	NA	0.277778	0.272727
3	chr9	43332395	intron	21634	Trim29	#N/A	#N/A	4.14041e-06	0.86	0.952381	0.968254	0.95122	0.964286	0.954545	0.410959	0.962025	0.611111	0.813953	0.952381	NA	0.858108	0.78125	0.902439	0.8	1	0.736842	1	0.916667	0.666667	0.606061	NA	0.71875	0.152174	0.210526	0.25	0.195122	0.121212
6	chr9	58374379	intergenic	3877	1700072B07Rik	#N/A	#N/A	1.27415e-05	NA	NA	0	NA	NA	0.628571	NA	NA	0.764706	NA	0.583333	NA	NA	0.588235	NA	0.464286	NA	NA	0.409091	NA	0.681818	0.645161	NA	0.692308	NA	0	0.125	NA	NA
3	chr9	68734939	intron	-30406	NA	#N/A	0.0013016	#N/A	NA	NA	NA	0.769231	NA	0.636364	NA	NA	0.782609	NA	0.588235	0.554054	NA	0.585366	NA	0.975	1	NA	0.928571	NA	0.833333	0.875	NA	0.75	NA	0.72549	1	NA	0.833333
1	chrX	18625484	intergenic	-164088	4930578C19Rik	#N/A	#N/A	1.50156e-06	1	1	0.571429	1	NA	0.1	0.924528	0.283186	0.230769	NA	0.916667	NA	0.444444	0.916667	0.142857	0.3	NA	NA	0.25	NA	1	0.941176	NA	1	NA	0.5	0.142857	0.454545	0.25
6	chrX	26502638	intergenic	42927	Slx	0	#N/A	#N/A	NA	NA	0.285714	0.217391	NA	NA	1	1	1	NA	1	NA	NA	NA	1	1	NA	NA	0.9	NA	0.533333	1	NA	0.882353	NA	NA	NA	0.857143	1
3	chrX	92167618	intron	-151286	Mageb1	#N/A	0.0023364	#N/A	0.866667	NA	1	0.772727	1	0.6	NA	1	NA	0.214286	0.5	NA	NA	0.272727	0.933333	0.769231	NA	NA	0.916667	0.5625	0.875	NA	NA	0.7	0.916667	0.75	NA	0.888889	NA
1	chrX	151742700	intergenic	-60581	Huwe1	#N/A	#N/A	0.000840432	0.810811	NA	0.391304	0.967742	0.508772	0.581395	0.733333	0.448276	NA	0.907407	0.90625	1	NA	0.757576	0.658228	0.30303	NA	0.740741	0.866667	0.973684	0.931818	NA	NA	0.964286	0.697674	0.485714	0.333333	0.520833	0.555556
1	chrX	158112624	intergenic	-69428	Cnksr2	#N/A	0.000105633	#N/A	0.773585	NA	0.75641	1	0.462963	0.361111	1	0.348214	0.344828	0.896552	0.896552	NA	0.802817	0.909091	0.292683	0.482759	NA	0.358974	0.5	0.857143	0.628571	0.913043	NA	0.727273	0.5	0.454545	NA	0.327869	0.529412
5	chrX	169994166	intergenic	-15250	G530011O06Rik	#N/A	0.000735884	#N/A	NA	NA	0	0.212121	NA	0.146341	0	0	0.273973	NA	NA	NA	0	0	NA	0.384615	NA	0.666667	0.666667	NA	NA	NA	0.333333	NA	NA	NA	NA	0.290323	0

## Sheet: development-dependent
Additional file 14: methylation data of small intestinal epithelial cells from germ-free (GF) and conventionally raised (CONV-R) mice
From column K to column AM are the normalized methylation value in each individual
Cluster	chr	pos	region	distance to TSS	gene	pvalue_CONW1W4	pvalue_CONW4W12/16	pvalue_GFW1W4	pvalue_GFW4W12/16	W1_CONV-R_1	W1_CONV-R_2	W1_CONV-R_3	W1_CONV-R_4	W4_CONV-R_1	W4_CONV-R_2	W4_CONV-R_3	W4_CONV-R_4	W4_CONV-R_5	W12/16_CONV-R_1	W12/16_CONV-R_2	W12/16_CONV-R_3	W12/16_CONV-R_4	W12/16_CONV-R_5	W1_GF_1	W1_GF_2	W1_GF_3	W1_GF_4	W1_GF_5	W4_GF_1	W4_GF_2	W4_GF_3	W4_GF_4	W4_GF_5	W12/16_GF_1	W12/16_GF_2	W12/16_GF_3	W12/16_GF_4	W12/16_GF_5
1	chr1	93857440	intergenic	-3904	Gal3st2	0	#N/A	#N/A	#N/A	0.666667	NA	0.733333	0.857143	0	0	NA	NA	0	0.117647	0.0714286	NA	NA	0	0.26087	0.428571	NA	0	NA	0	0	NA	0	0	0.0555556	0.214286	NA	NA	NA
6	chr1	171216877	exon	2909	Nr1i3	0	#N/A	6.16548e-07	#N/A	0.341176	0.242424	0.0510204	0.265823	0.836364	0.910448	NA	0.873418	0.948718	0.984848	0.87963	0.857143	1	0.869565	0.321918	0.15942	0.222222	0.41791	0.369231	0.833333	0.93617	NA	0.803419	0.671429	0.834783	0.923077	NA	0.893939	0.923077
3	chr10	77057155	intron	23945	Slc19a1	0	#N/A	0.000229049	#N/A	0.857143	NA	1	0.857143	0.111111	NA	0	NA	0	0.0434783	0	0	NA	0	1	0.75	NA	NA	NA	0.222222	0	NA	NA	NA	0.214286	0	0	NA	NA
4	chr11	19929594	intron	5154	Spred2	0	#N/A	1.08047e-07	#N/A	NA	0.833333	0.897436	0.725806	NA	0.0377358	NA	NA	0.0540541	NA	0.181818	0.08	NA	0.102564	NA	0.706667	NA	0.6875	0.575758	NA	0.0277778	NA	NA	0.125	NA	0	0.0909091	NA	0.0416667
1	chr11	69685969	promoter	-416	Tnfsf13	0	#N/A	0.0155522	#N/A	0.75	NA	NA	0.770492	0.032967	0.0625	0	0.181818	0.192982	0.0597015	0.0625	0.0769231	NA	0.0392157	0.75	0.592593	NA	0.173913	0.666667	0.037037	0	NA	0.142857	0.0833333	0	0	0	0	0
1	chr11	69685989	promoter	-436	Tnfsf13	0	#N/A	#N/A	#N/A	0.75	NA	NA	0.721311	0.032967	0.0625	0	0.272727	0.105263	0.0746269	0.0625	0.0769231	NA	0.0196078	0.611111	0.791667	NA	0.173913	0.714286	0.0121951	0	NA	0.0952381	0.222222	0	0	0	0.0444444	0
4	chr11	77861433	intron	32440	Pipox	0	#N/A	#N/A	#N/A	0.896552	0.625	0.702381	0.813725	NA	0.19403	0.0769231	0.15	0.24	NA	0.0625	0.117647	0	0.0833333	NA	0.635294	0.474576	0.913043	0.608108	0	0.126984	NA	0.125	0.411765	0	0.0357143	0	0	0.08
3	chr12	108386685	intron	15534	Eml1	0	#N/A	0	#N/A	0.714286	0.857143	0.805405	0.909091	0.0322581	0.05	0	0.09375	0.25	0.216216	0.166667	0.0526316	NA	0	0.947368	0.77551	1	0.94	0.684211	0.0540541	0.0416667	NA	0.0526316	0.222222	0.0731707	0.0689655	0	0.0483871	0
1	chr12	108386688	intron	15537	Eml1	0	#N/A	0.00460867	#N/A	0.851852	0.571429	0.691892	0.74026	0.0625	0.125	0.363636	0.147059	0.25	0.216216	0.0833333	0.0526316	NA	0	0.710526	0.816327	1	0.295082	0.789474	0.135135	0.0416667	NA	0.0789474	0.185185	0.0714286	0.0344828	0	0.0483871	0
3	chr12	108827357	exon	8520	Slc25a29	0	#N/A	1.62113e-05	#N/A	0.724138	NA	0.977778	0.931034	0.0853659	0.228571	0	0.146341	0.0444444	0.0689655	0.109375	NA	NA	0.0238095	0.80303	0.685185	0.656716	1	0.657143	0.0425532	0.0909091	NA	0.111111	0.416667	0.0266667	0.027027	NA	0.0277778	0.0967742
3	chr13	37666806	intergenic	-159232	Rreb1	0	0.0391738	#N/A	#N/A	0.8	1	0.985714	0.928571	0.310345	0.156863	0.333333	0.257028	0.0833333	0	0	0.0322581	NA	0.0243902	0.823529	0.754386	NA	1	0.581395	0.184211	0.104478	NA	0.133333	0.692308	0	0.037037	0	0	0.08
3	chr15	32562682	exon	317871	Sema5a	0	#N/A	0.0202053	#N/A	NA	NA	1	1	NA	0	0.363636	NA	0	NA	0	0.157895	NA	0.0909091	NA	0.259259	1	0.962963	0.615385	NA	0	NA	NA	0	NA	NA	NA	NA	0.0909091
3	chr15	85673702	intergenic	-30071	NA	0	#N/A	0	#N/A	0.75	NA	0.948718	0.7	0.0595238	0.0454545	NA	0	0.148148	0.0117647	0	NA	NA	0	0.809524	0.666667	NA	0.863636	1	0	0	NA	0.05	0.151515	0	0.105263	NA	0	0
1	chr15	85674807	intergenic	-28966	NA	0	#N/A	#N/A		0.818182	NA	1	0.888889	0.230769	0	NA	NA	0.0666667	0.111111	0.125	NA	NA	0	0.651163	0.307692	0	0.361111	NA	0.285714	0.05	NA	0.142857	0	0	0	NA	NA	0
3	chr15	97900014	intron	8283	Vdr	0	#N/A	6.22632e-10	#N/A	0.827586	0.933333	0.9	0.844156	0.297619	0.16129	NA	0.365079	0.234043	0.0972222	0.0615385	0	0	0.0294118	0.822917	0.706667	1	0.823529	0.684211	0.132653	0.084507	NA	0.0886076	0.5	0.0377358	0	0.0714286	0.0126582	0.0833333
2	chr15	98604414	exon	3220	Adcy6	0	#N/A	#N/A	#N/A	0.805556	NA	0.90625	0.848485	0.315068	0.25	NA	0.27451	0.181818	0.163636	0.107143	0.0714286	NA	0.0769231	0.677966	0.533333	1	0.608696	0.307692	0.272727	0.290323	NA	0.433333	0.225806	0	0	NA	0.0615385	0.25
1	chr17	15820711	exon	5876	Rgmb	0	#N/A	3.95457e-09	#N/A	0.7	NA	NA	0.901639	0.0666667	0.0555556	NA	NA	0	0.04	0.04	NA	NA	0	0.777778	0.7	NA	NA	NA	0.0294118	0	NA	0	0.166667	0.0909091	0	0	0	NA
3	chr17	15820727	exon	5860	Rgmb	0	#N/A	1.57359e-08	#N/A	0.95	NA	NA	0.885246	0.193548	0.0384615	NA	NA	0.0740741	0.0416667	0.04	NA	NA	0	0.962963	0.7	NA	NA	NA	0.0588235	0	NA	0	0.333333	0.0909091	0	0	0	NA
4	chr17	15820920	exon	5667	Rgmb	0	#N/A	3.55757e-05	#N/A	0.892857	0.583333	0.916667	0.940299	0.0588235	0	NA	NA	0.153846	0.129032	0.121212	NA	NA	0.0833333	0.666667	0.548387	0.434783	NA	NA	0	0	NA	0	0.135135	0	0	NA	0.0909091	NA
3	chr17	31871517	intergenic	-15726	Sik1	0	#N/A	6.41779e-06	#N/A	0.765432	1	0.830189	0.943089	0.245614	0.185567	0.216418	0.425926	0.322034	0.361446	0.344262	0.26087	0.321429	0.375	0.814516	0.816794	0.96875	0.980769	0.826087	0.447552	0.354839	0.382353	0.553571	0.507692	0.361702	0.277778	0.0900901	0.2375	0.381818
3	chr18	50176568	intron	48369	Hsd17b4	0	#N/A	#N/A	#N/A	NA	1	1	1	0.125	0.35	NA	0	0.0833333	NA	0.105263	0	NA	0	0.5	0.857143	1	0.759615	0.733333	NA	0	NA	0.333333	0.5	NA	0	NA	0.0952381	0
6	chr19	56177539	intergenic	-110399	Habp2	0	#N/A	#N/A	#N/A	NA	NA	0	0.166667	NA	0.916667	NA	1	0.857143	NA	0.941176	0.8	NA	0.6875	NA	0.714286	NA	0.555556	0.764706	NA	0.870968	0.538462	0.857143	0.642857	NA	0.85	1	0.857143	0.833333
1	chr19	58043421	intron	-7746	Mir5623	0	#N/A	#N/A	#N/A	0.83871	0.785714	NA	0.78125	0.137931	0.125	NA	NA	0.125	0.117647	0.0666667	NA	NA	0.0666667	0.5625	0.6	NA	0	NA	0.25	0	NA	0.0909091	0.272727	0	0	NA	0	0.166667
6	chr2	74725515	promoter	-555	Mir10b	0	#N/A	#N/A	#N/A	NA	0	0.125	0.255319	NA	0.842105	NA	0.945205	1	NA	0.882353	1	NA	1	NA	0.727273	0.977273	0.87	0.692308	1	0.947368	NA	0.785714	0.5	NA	0.833333	0.608696	1	0.793103
1	chr2	91291490	intron	26377	Arfgap2	0	#N/A	0.00200212	#N/A	0.794521	NA	0.897959	0.911111	0.229508	0.136986	0	0.136986	0.233333	0.119658	0.0566038	0	NA	0.0816327	0.693548	0.809524	0.270833	0.714286	0.754386	0.159091	0.162162	NA	0.0405405	0.254545	0.0740741	0.0851064	0.0416667	0.180556	0.130435
1	chr2	92028484	intergenic	-4315	Creb3l1	0	#N/A	#N/A	#N/A	0.489796	0.571429	0.666667	0.571429	0.136364	0.105263	0.136364	0.0491803	0.0238095	NA	0.0746269	0	NA	0.0649351	0.303371	0.461538	NA	0.974359	0.6	0.153846	0.137931	0.714286	0.0142857	0.125	0.0277778	0	0	0.194444	0.047619
6	chr3	89132969	intergenic	-3173	Pklr	0	#N/A	#N/A	#N/A	0.326087	NA	0.392857	0.336735	0.833333	0.911765	1	0.9	0.805556	0.909091	0.979592	0.9	NA	0.938776	0.45283	0.210084	0	0.766667	0.391304	0.894737	0.906977	NA	0.784615	0.76	0.986667	0.92	NA	0.85	0.933333
1	chr4	138836393	intron	4519	Pla2g2a	0	#N/A	#N/A	#N/A	0.78	1	1	0.894737	0.105263	0.121212	0	0.217822	0.125	0.150943	0.142857	0	0	0.0714286	0.894737	0.8	0	1	0.705882	0.254545	0.0192308	NA	0.244444	0.368421	0.0888889	0	0	0.0655738	0.0714286
1	chr4	148955345	intergenic	144468	Pex14	0	#N/A	3.50382e-05	#N/A	0.571429	0.64	0.675676	0.684211	0.0517241	0.15	0	0.0740741	0.0810811	0.0714286	0.106383	0	NA	0.0181818	0.575758	0.655172	NA	1	0.607843	0.0693069	0	NA	0	0.0444444	0.0151515	0	0.0714286	0.0327869	0.0540541
3	chr4	148955354	intergenic	144459	Pex14	0	#N/A	0	#N/A	0.755906	1	NA	0.637931	0.0720721	0.0357143	NA	0.103093	0.047619	0.0625	0.102564	0	0	0.0222222	0.658228	0.693333	0.961165	0.962617	0.782609	0.0612245	0	NA	0.025641	0	0.0196078	0	0.3	0.0449438	0
1	chr4	148955364	intergenic	144449	Pex14	0	#N/A	0	#N/A	0.84252	1	NA	0.965517	0.104478	0.142857	NA	0.14433	0.238095	0.0816327	0.102564	0	0	0.0222222	0.880952	0.773333	1	0.981308	0.863636	0.1	0	NA	0.153846	0.0641026	0.0196078	0.0238095	0.6	0.0449438	0
1	chr4	149454285	promoter	684	Rbp7	0	#N/A	0.00226439	0.0307265	0.829787	NA	0.9	0.833333	0.195122	0.173913	0.0487805	0.404762	0.277778	0.125874	0.222222	0	NA	0.116279	0.583333	0.632353	0.833333	0.860465	0.555556	0.3	0.211538	NA	0.333333	0.27451	0.0655738	0	0.115385	0.0704225	0.0625
1	chr5	133173698	intergenic	-631356	NA	0	#N/A	#N/A	#N/A	0.505747	0.444444	0.6	0.45	0.030303	0	0.125	0.0392157	0.0666667	0.0952381	0.0384615	0.0555556	NA	0	0.641026	0.293103	0	0.493333	0.717949	0	0	NA	0.0735294	0	0.0422535	0.0454545	0	0.0392157	0
1	chr5	133173699	intergenic	-631357	NA	0	#N/A	0.0191333	#N/A	0.581395	0.857143	0.85	0.653333	0.0322581	0	NA	0	0.0689655	0.0857143	0.151515	NA	NA	0	0.565217	0.5	1	0.415094	0.294118	0	0.0666667	NA	0	0	0	0	NA	0.0540541	0
1	chr5	146939752	intergenic	-8905	Gtf3a	0	#N/A	#N/A	#N/A	0.659091	NA	0.884615	0.927273	0.138462	0.142857	NA	0	0.111111	0	0.227273	0	NA	0.0416667	0.438596	0.6875	0	0	0.322581	0.0888889	0.0588235	NA	0.2	0.0625	0	0	0	0.0588235	0.05
6	chr6	34884313	exon	-6249	3110062M04Rik	0	#N/A	0.000399033	#N/A	NA	NA	0.158333	0.142857	NA	0.9375	NA	1	0.95	NA	1	1	1	1	NA	0.5	0.189189	0.449153	0.4	NA	1	NA	0.833333	0.833333	NA	1	NA	1	0.857143
1	chr6	115793001	exon	15103	Snora7a	0	#N/A	#N/A	#N/A	0.818182	NA	1	0.87234	0.363636	0.115385	NA	0.32	0.166667	0.0185185	0.0571429	0	NA	0	0.909091	0.619048	0	NA	0.615385	0.282609	0.0869565	NA	0.304348	0.291667	0	0.107143	NA	0.03125	0
6	chr6	127838100	intergenic	-49522	Tspan11	0	#N/A	#N/A	#N/A	0.132353	NA	0	0.0531915	0.692308	0.675	0.603774	0.576389	0.594595	NA	0.878788	0.857143	NA	0.914894	0.466667	0.25	0.0232558	0.426829	0.179487	0.62	0.571429	NA	0.473684	0.583333	0.754717	0.818182	0.03125	0.851064	0.8
6	chr7	79843327	promoter	-976	Anpep	0	#N/A	0.0187	#N/A	0.492754	0.461538	0.439024	0.485507	0.886364	0.957447	1	0.887805	0.916667	0.907895	0.983051	0.9375	NA	0.890411	0.314516	0.566667	0	0.317073	0.480769	0.82906	1	NA	0.910112	0.637681	0.865979	0.824324	0.642857	0.875	0.851852
3	chr8	10978501	intergenic	-29349	9530052E02Rik	0	#N/A	#N/A	#N/A	NA	0.933333	0.974026	0.793103	NA	0.12	NA	0.1	0.125	NA	0.0769231	0.047619	NA	0	NA	0.888889	1	0.366667	0.85	NA	0	NA	0	0.3	NA	0	0.333333	NA	0.111111
1	chr8	106270265	intron	-11964	NA	0	#N/A	#N/A	#N/A	0.709677	0.722222	0.591241	0.777778	NA	0	0	0.0425532	0.108696	NA	0.209302	0	NA	0	NA	0.652174	0.125	0.949153	0.423077	NA	0.047619	NA	0.0357143	0.173913	0	0.0540541	0.037037	0	0.107143
6	chr8	122309487	intron	27348	Zfpm1	0	0.00541515	2.64326e-09	#N/A	0.0662252	0.0555556	0	0.0175439	0.509804	0.5	0.52381	0.590909	0.458333	0.909091	0.918367	0.833333	NA	0.72973	0.0851064	0.0212766	0	0	0	0.522727	0.446154	NA	0.5	0.383333	0.767857	0.555556	0.672131	0.85	0.75
6	chr8	122309499	intron	27360	Zfpm1	0	#N/A	0.00026664	#N/A	0.0723684	0.0555556	0.0172414	0.0265487	0.634615	0.775	0.636364	0.826087	0.553191	0.911392	0.938776	0.833333	NA	0.891892	0.0851064	0.0106383	0	0.338235	0	0.506667	0.569231	NA	0.676471	0.508197	0.706522	0.8	1	0.85	0.791667
6	chr8	122309513	intron	27374	Zfpm1	0	#N/A	0	0.0482491	0.0842105	0.0555556	0.0172414	0.0263158	0.655172	0.55	0.782609	0.666667	0.791667	0.873418	0.959184	0.833333	NA	0.921053	0.12766	0.0106383	0.0277778	0	0.08	0.711111	0.647059	NA	0.764706	0.508197	0.910714	0.88	1	0.933333	0.916667
6	chr8	122309677	intron	27538	Zfpm1	0	#N/A	#N/A	#N/A	0.286713	0.1	0.0416667	0.166667	0.896552	0.866667	0.761905	0.771739	0.767442	0.925926	0.87234	1	0.461538	0.830769	0.203125	0.222222	1	0.897436	0.3	0.825	0.72549	NA	0.775862	0.923077	0.819048	0.933333	0.784314	0.903614	0.95
3	chr14	63982983	intron	4798	4930578I06Rik	5.63855e-12	#N/A	0.0011501	#N/A	NA	NA	1	1	NA	0.0714286	NA	NA	0.28	NA	0.2	0	NA	0.0833333	NA	0.733333	NA	NA	0.586207	NA	0	NA	NA	0.153846	NA	NA	0	NA	0
1	chr8	119806719	intergenic	-28304	Tldc1	5.63855e-12	#N/A	#N/A	#N/A	0.576271	0.285714	0.666667	0.761905	0.115385	0	NA	NA	0.0363636	0	0	0	NA	0	0.807692	0.590909	0.0425532	NA	0.8	0.0208333	0	NA	0	0.222222	0.0540541	0	NA	0.0454545	0
1	chr4	126612260	exon	2408	5730409E04Rik	1.10891e-11	#N/A	#N/A	#N/A	0.777778	0.9	0.793651	0.88	0.333333	0.111111	NA	0.259542	0.346154	0.121212	0	0	0	0.05	0.722222	0.714286	NA	0.515464	0.724138	0.25	0.0645161	NA	0.185185	0.551724	0	0	0	0.0121951	0.0769231
3	chr19	42302222	exon	-22053	Mir3085	1.58416e-11	#N/A	#N/A	#N/A	NA	0.96875	1	0.898551	NA	0.30303	0	NA	0.294118	NA	0.21875	0.5	0.571429	0.333333	NA	0.71875	0	1	0.705882	NA	0.292683	NA	NA	0.257143	NA	0.117647	NA	NA	0.111111
6	chr4	148891399	intron	87009	Casz1	1.58416e-11	#N/A	1.7581e-05	0.0228691	0	NA	0	0.0185185	0.428571	0.709677	NA	0.578125	0.4375	0.821429	0.846154	0.628571	NA	0.947368	0	0.1	0	0	0.0869565	0.421053	0.6	NA	0.619048	0.352941	0.821429	1	NA	0.842105	0.916667
1	chr6	34151309	intergenic	25746	Slc35b4	2.07921e-11	#N/A	0.0181027	#N/A	0.695652	0.875	0.944444	0.604651	0	0.0769231	NA	NA	0.1	0.107143	0.0909091	NA	NA	0.0588235	0.307692	0.431373	NA	0.333333	NA	0	0	NA	0.2	0	0.0740741	0	NA	0.111111	0
3	chr12	31537925	intron	22045	Slc26a4	3.52836e-11	#N/A	0.000247417	#N/A	0.722222	NA	NA	0.851852	0.0909091	0.111111	NA	NA	0.0526316	0.0322581	0.285714	NA	NA	0.0769231	0.76	0.6875	NA	0.727273	NA	0.111111	0	NA	0.272727	0.347826	0.157895	0	0	0	0
3	chr7	89788233	intron	115397	Ccdc81	3.52836e-11	#N/A	3.25504e-06	#N/A	0.774194	0.888889	0.924528	0.738095	0.210526	0.341463	0.257143	0.337349	0.333333	0.186047	0.333333	0.111111	0	0.145631	0.782609	0.704	0.966667	1	0.8125	0.258621	0.317073	0.25	0.166667	0.333333	0.0283019	0.0232558	0.135065	0.112676	0.0571429
3	chr16	27343331	intron	26909	Uts2b	3.91382e-11	#N/A	#N/A	#N/A	NA	1	NA	0.983051	NA	0.362069	NA	NA	0.148936	NA	0.148148	0	NA	0.1	NA	0.821429	1	0.777778	0.78125	NA	0.303797	NA	NA	0.6	NA	0	0.142857	NA	0
1	chr4	135598318	intergenic	-24699	Grhl3	3.91382e-11	#N/A	0.0232166	#N/A	0.74359	1	NA	0.791304	0.0895522	0.166667	NA	0.202381	0.333333	0.0816327	0.0675676	0.142857	NA	0	0.666667	0.546667	0.385714	0.6	0.666667	0.189873	0.0892857	NA	0.2	0.368421	0.0952381	0	NA	0.0142857	0.0285714
6	chr7	143295586	promoter	962	Kcnq1ot1	4.33923e-11	#N/A	#N/A	#N/A	0.425	0.166667	0.378378	0.375	0.964286	0.869565	NA	0.93617	0.809524	1	0.944444	NA	NA	1	0.535714	0.7	0.294118	0	0.64	0.933333	0.666667	NA	1	0.725	1	1	NA	0.828125	NA
3	chr7	99691003	intron	4807	Slco2b1	4.75249e-11	#N/A	#N/A	#N/A	0.866667	NA	0.962963	0.896552	0.241379	0.357143	NA	NA	0.153846	0.2	0.0909091	NA	NA	0.416667	0.657143	0.857143	NA	NA	NA	0.34375	NA	NA	0.545455	0.416667	0.578947	0.48	NA	NA	NA
6	chr7	79843322	promoter	-971	Anpep	5.62266e-11	#N/A	2.05381e-09	#N/A	0.3125	0.461538	0.4375	0.471014	0.920455	0.851064	1	0.863415	0.916667	0.868421	0.864407	0.9375	NA	0.89313	0.217742	0.411111	0	0.318182	0.384615	0.936709	0.846154	NA	0.797753	0.797101	0.835052	0.864865	1	0.884058	0.87037
3	chr12	108386674	intron	15523	Eml1	7.74721e-11	#N/A	1.11074e-08	#N/A	0.944444	0.714286	0.858696	1	0.290323	0.125	0	0.220588	0.375	0.216216	0.166667	0.0526316	NA	0	0.947368	0.918367	1	0.639344	0.842105	0.0833333	0	NA	0.027027	0.407407	0.0714286	0.0689655	0	0.0483871	0
1	chr3	144847851	promoter	1452	Clca3b	7.74721e-11	#N/A	0.0214222	#N/A	0.527273	0.714286	0.692308	0.512821	0.057377	0.121212	0	0.125	0.1	0.0727273	0.032967	0	NA	0.0576923	0.271186	0.944444	1	1	0.538462	0.029703	0.0344828	NA	0	0.209302	0.0175439	0	0.0555556	0	0
3	chr7	139538604	intron	44194	NA	8.54164e-11	#N/A	#N/A	#N/A	0.8	NA	1	0.722222	0.166667	NA	NA	NA	0	0.133333	0.111111	NA	NA	0.222222	0.315789	0.35	NA	0.710526	NA	0.571429	NA	NA	0	NA	0	0	NA	NA	0
1	chr7	19469766	intergenic	-11273	Mark4	1.03691e-10	#N/A	#N/A	#N/A	NA	0.909091	NA	0.918919	NA	0.0833333	NA	NA	0.272727	NA	0.153846	0.307692	NA	0.2	NA	0	NA	0.965517	0.0714286	NA	0	NA	NA	0.181818	NA	NA	NA	NA	0.333333
1	chr8	114774388	intron	334738	Wwox	1.06626e-10	#N/A	6.40841e-08	#N/A	NA	1	NA	0.767123	NA	0.0952381	0	NA	0.108108	NA	0	0	NA	0	NA	0.714286	1	NA	NA	NA	0.0740741	NA	NA	0.0217391	NA	0.0517241	0	NA	NA
6	chr8	122309484	intron	27345	Zfpm1	1.13699e-10	0.036494	0	#N/A	0.100671	0.333333	0	0.036036	0.623656	0.714286	0.809524	0.818182	0.697674	0.96	0.97619	0.833333	NA	0.941176	0.166667	0.0727273	0.0285714	0	0.0784314	0.681818	0.848485	NA	0.764706	0.740741	0.921569	0.904762	0.6875	0.946429	0.869565
1	chr1	133103561	intron	-27605	Ppp1r15b	1.37228e-10	#N/A	0.00790753	#N/A	0.703704	0.333333	NA	0.704225	0.0363636	0.136364	NA	NA	0.107143	0.075	0.0967742	NA	NA	0.05	0.547619	0.5	NA	0.88	0.56	0.139535	0.136364	NA	0.2	0.25	0.0337079	0.0681818	NA	0.0555556	0.0714286
1	chr2	37867678	intron	91431	Crb2	1.72498e-10	#N/A	#N/A	#N/A	0.55	NA	0.587302	0.731343	0.0526316	0.139535	0	0.107143	0.135135	0.0338983	0.0454545	0.0588235	NA	0.0566038	0.484211	0.581395	0.0892857	0.44898	0.46875	0.045977	0.0810811	NA	0.0444444	0.09375	0.0153846	0	0.111111	0.0222222	0
1	chr6	125649314	intron	-41105	Ano2	1.86622e-10	#N/A	#N/A	#N/A	0.675676	0.578947	0.581967	0.597222	0.121495	0.152174	0	0.186992	0.291667	0.0769231	0.0357143	0.0526316	NA	0.0645161	0.5	0.339623	1	0.027027	0.2	0.186441	0.137931	NA	0.125	0.166667	0.181818	0	0	0.168831	0
3	chr8	107389930	intron	13276	Nqo1	2.89622e-10	#N/A	0.000105534	#N/A	0.627451	0.625	0.895833	0.8375	0.100775	0.178082	NA	0.150685	0.289474	0.149425	0.101695	0	NA	0.0470588	0.725806	0.758065	0.645833	1	0.708333	0.12381	0	NA	0.15625	0.317073	0.0416667	0.0222222	0.111111	0	0
3	chr14	101899502	intron	169576	Lmo7	2.9786e-10	#N/A	0.00709142	#N/A	NA	1	NA	1	NA	0.148148	NA	NA	0.357143	NA	0.133333	NA	NA	0.24	NA	0.928571	1	NA	1	NA	0.289474	NA	NA	0.574074	NA	0.0869565	NA	NA	0.307692
6	chr11	81940505	intron	27892	Asic2	4.57427e-10	#N/A	#N/A	#N/A	NA	NA	0	0.166667	NA	0.857143	NA	NA	1	NA	0.733333	0.75	NA	0.875	NA	0.814815	1	NA	0.896552	NA	0.631579	NA	NA	0.588235	NA	1	0.923077	NA	0.888889
1	chr14	31930369	intergenic	-98734	Galnt15	4.57427e-10	#N/A	#N/A	#N/A	NA	NA	0.85	0.8	NA	0.08	NA	0	0.227273	NA	0.0588235	0	NA	0	NA	0.666667	0	0.08	0.5	NA	0.0606061	NA	NA	0.272727	NA	0	0	0	NA
3	chr15	57984824	promoter	-1079	Fam83a	5.71901e-10	#N/A	2.5511e-06	#N/A	0.727273	0.8	0.756757	1	0.212766	0.102041	NA	0.0558659	0.0425532	0.113636	0.0425532	0	0	0	0.618421	0.714286	1	0.574468	0.783333	0.0428571	0.0392157	NA	0.147541	0.232558	0.0731707	0	0.0666667	0	0.0416667
3	chr14	76675017	intergenic	-2551	1700108F19Rik	5.76636e-10	#N/A	#N/A	#N/A	NA	1	0.971429	0.846154	NA	0.264706	NA	NA	0.241379	NA	0.1875	0.470588	NA	0.4	NA	0.545455	NA	NA	0.545455	NA	0.275862	NA	NA	0.333333	NA	0.133333	0.285714	NA	0.368421
1	chr16	21205884	promoter	1091	Ephb3	6.76197e-10	#N/A	0.00467404	#N/A	0.410256	0.5	0.368421	0.341463	0.0192308	0	0	0	0.0144928	0.0166667	0.0377358	0.0833333	NA	0.0294118	0.366667	0.231884	NA	0.518519	0.333333	0	0	NA	0.0384615	0.0163934	0.0185185	0	0	0	0
3	chr12	108386675	intron	15524	Eml1	6.86812e-10	#N/A	0.0117324	#N/A	0.833333	0.666667	0.87931	0.851852	NA	0.171429	NA	0.0434783	0.333333	NA	0.24	0	NA	0	NA	0.714286	1	0.989011	0.8125	NA	0.105263	NA	0.4	0.5	0.142857	0.0769231	0	NA	0
1	chr15	77377268	intergenic	21843	Apol7a	7.786e-10	#N/A	#N/A	#N/A	0.721311	NA	0.534884	0.860465	0.0789474	0	NA	0	0.0833333	0.0454545	0.0454545	NA	NA	0.0416667	0.465116	0.884615	NA	0	0.888889	0.0350877	0	NA	0	0.357143	0	0	0	0	0.0833333
3	chr18	20109648	intron	5126	Dsc1	8.38617e-10	#N/A	0	0.0425425	0.870968	1	1	0.840909	0.378788	0.386364	0	0.396825	0.283582	0.225806	0.0555556	0	NA	0.122449	0.927273	0.87931	0.978261	1	0.851852	0.190909	0.275862	NA	0.333333	0.466667	0.0357143	0.0322581	NA	0.0821918	0
6	chr18	35834349	intron	4533	Cxxc5	8.38617e-10	#N/A	0.000614844	#N/A	0.0428571	NA	0	0.0458716	0.5	0.666667	NA	0.461207	0.6	0.65	0.809524	0.714286	0.71875	0.6	0.111111	0.2	0	0	0.0833333	0.344828	0.571429	NA	0.612903	0.8	0.625	1	NA	0.761194	0.75
3	chr14	101899491	intron	169565	Lmo7	1.00488e-09	#N/A	0.00478585	#N/A	NA	1	NA	0.815789	NA	0.111111	NA	NA	0.142857	NA	0.181818	NA	NA	0.16	NA	0.767857	1	NA	1	NA	0.0526316	NA	NA	0.358209	NA	0.121212	NA	NA	0.0909091
6	chr8	47418632	intergenic	-66285	Stox2	1.56832e-09	#N/A	#N/A	#N/A	NA	NA	0	0.0740741	NA	0.6875	NA	0.571429	0.882353	NA	0.911765	0.705128	NA	0.833333	NA	0.894737	NA	1	0.8125	NA	0.714286	NA	NA	1	NA	1	NA	NA	0.909091
1	chr5	36367664	intron	30476	Sorcs2	1.67668e-09	#N/A	0.00155983	#N/A	0.601562	0.428571	0.71875	0.735099	0.325301	0.15	0.0769231	0.172414	0.206612	0.0721649	0.144737	0	NA	0.0352941	0.643678	0.51145	1	0.898305	0.663043	0.2	0.0549451	0	0.076087	0.389831	0.0804598	0.0795455	0.12	0.0694444	0.111111
1	chr8	107389912	intron	13294	Nqo1	1.67668e-09	#N/A	#N/A	#N/A	0.45098	0.625	0.770833	0.6875	0.0897436	0.0273973	NA	0.0857143	0.0263158	0.0697674	0.101695	0	NA	0.0705882	0.459677	0.40566	0.0425532	0.0677966	0.478261	0.0285714	0	NA	0.0289855	0.190476	0.0138889	0.0222222	0.0769231	0	0
2	chr11	8556814	intron	107722	Tns3	1.78195e-09	#N/A	#N/A	#N/A	0.71831	0.941176	0.777778	0.739726	0.295238	0.372093	NA	0.316327	0.177419	0.195122	0.117021	0.0909091	NA	0.101695	0.565217	0.683333	1	0.214286	0.72549	0.323077	0.15873	NA	0.246753	0.0961538	0.169231	0.0512821	0	0.196262	0.222222
1	chr5	148757465	intergenic	15627	2210417A02Rik	2.00583e-09	#N/A	#N/A	#N/A	0.735849	1	0.892857	0.693182	0.361111	0.203704	0.194444	0.263158	0.208333	0.217391	0.145833	0.181818	NA	0.134615	0.727273	0.605263	0.0434783	0	0.692308	0.244898	0.111111	0	0.188235	0.339623	0	0.0506329	0.0992366	0.0823529	0.0816327
3	chr12	108827342	exon	8535	Slc25a29	2.3735e-09	0.033048	0.00472457	#N/A	0.913793	NA	1	0.965517	0.55	0.611111	0.5	0.495726	0.355556	0.172414	0.282051	NA	NA	0.0779221	0.772727	0.945946	1	1	0.857143	0.119565	0.363636	NA	0.277778	0.708333	0.0933333	0.0153846	NA	0.174419	0.225806
6	chr2	31454577	intergenic	-15693	Ass1	2.62021e-09	#N/A	#N/A	#N/A	0.266667	0.114286	0.2	0.142857	0.679245	0.732143	NA	0.623037	0.666667	0.706897	0.727273	0.892857	NA	0.883721	0.314815	0.23913	0.516854	0.569444	0.342857	0.728395	0.657534	NA	0.685714	0.6875	0.538462	0.724138	NA	0.728972	0.851852
4	chr18	12565586	intron	-77947	Ttc39c	2.8905e-09	#N/A	#N/A	#N/A	NA	NA	0.972222	1	NA	0.3	0	NA	NA	NA	0.25	0.481481	NA	NA	NA	0.454545	NA	0.0526316	NA	NA	0.875	NA	NA	0.571429	NA	0.380952	NA	NA	0.176471
1	chr17	15820715	exon	5872	Rgmb	2.95054e-09	#N/A	3.03655e-11	#N/A	0.609756	NA	NA	0.754098	0.129032	0	NA	NA	0	0.04	0.08	NA	NA	0	0.925926	0.9	NA	NA	NA	0.235294	0.05	NA	0	0.333333	0.181818	0.0454545	0	0.0454545	NA
1	chr13	37666751	intergenic	-159287	Rreb1	3.59165e-09	#N/A	#N/A	#N/A	0.636364	NA	0.78125	0.68	0.391304	0.122807	0.0416667	0.146341	0.157895	0.375	0.138889	0	NA	0	0.833333	0.634615	NA	0.171429	0.772727	0	0.0888889	NA	0.0444444	0.354839	0.03125	0.0689655	0.0333333	0.09375	0
1	chr10	77057227	intron	24017	Slc19a1	3.98604e-09	#N/A	3.01337e-06	#N/A	0.606061	0.625	0.631579	0.666667	0.186047	0	0.181818	0.1	0.157895	0.0645161	0.0294118	0	0	0.0344828	0.769231	0.833333	NA	NA	NA	0.0327869	0.0588235	NA	0	0.392857	0	0	0	0	0
3	chr19	41347105	intron	37966	Pik3ap1	3.98604e-09	4.31847e-06	2.04267e-05	#N/A	0.905405	1	0.967742	0.953846	0.472222	0.577465	NA	0.402174	0.571429	0.0925926	0.132075	0.0526316	NA	0.0888889	0.867925	0.756098	1	1	0.875	0.325	0.09	NA	0.327869	0.491525	0.0108696	0.025	0	0.151899	0.117647
6	chr16	92397329	exon	2750	Rcan1	4.30379e-09	#N/A	#N/A	#N/A	0.21875	0	0.0983607	0.15873	0.69863	0.532609	0.5625	0.828571	0.681818	0.876712	0.893617	0.916667	NA	0.875	0.311475	0.421053	1	0.227848	0.25	0.695652	0.569767	NA	0.585714	0.8	0.910448	0.932203	0.533333	0.918033	0.88
1	chr12	86807870	intergenic	73503	Lrrc74a	5.42877e-09	#N/A	#N/A	#N/A	0.658824	0.285714	0.660714	0.65	0.109375	0.238095	0	0.1875	0	0.0181818	0.0149254	0	0.166667	0	0.655556	0.622951	0.0113636	0	0.6875	0.189189	0.166667	NA	0.166667	0.166667	0.0394737	0	NA	0.0454545	0.0645161
1	chr6	86501053	intergenic	-12827	2310040G24Rik	5.45119e-09	#N/A	#N/A	#N/A	NA	NA	0.526316	0.5625	NA	0	NA	NA	0	NA	0.166667	0.0526316	NA	0.0833333	NA	0.173913	0	0.351852	0.210526	NA	0.0222222	NA	NA	0	NA	0	NA	NA	0.0625
1	chr4	148818448	intron	14058	Casz1	5.77985e-09	#N/A	0	#N/A	0.806452	0.833333	0.490196	0.972222	0.0442478	0	0	0	0.047619	0.0597015	0.181818	0.047619	NA	0.0416667	0.725926	0.75	0.875	0.916667	0.65625	0.00980392	0	0	0.0545455	0.0444444	0.0166667	0	NA	0.0704225	0.0769231
1	chr7	6781847	intron	-21740	Mir3099	5.93365e-09	#N/A	#N/A	#N/A	NA	0.636364	0.537037	0.660377	NA	0.139535	0.00819672	NA	0.037037	NA	0.285714	0.102041	NA	0.218182	NA	0.508475	0	NA	0.27027	NA	0.0833333	NA	NA	0.52381	NA	0.189189	0.028436	0.142857	0.263158
3	chr13	29769882	intron	85792	Cdkal1	6.83674e-09	#N/A	0.00018143	#N/A	0.65	0.933333	0.875	0.909091	0.216216	0.208333	NA	0.333333	0.108108	0.117647	0.0222222	0	0	0	0.594203	0.791045	0.57	0.923077	0.571429	0.166667	0.1	NA	0.235294	0.333333	0.0273973	0	0	0	0
3	chr16	55571005	intergenic	76276	Mir5118	8.05407e-09	#N/A	#N/A	#N/A	NA	NA	1	1	NA	0.395833	NA	0.515152	0.227273	NA	0.537037	0.19697	NA	0.2	NA	0.660714	NA	0.705882	0.694915	NA	0.38	NA	NA	0.652174	NA	0	0	NA	0.188679
6	chr17	47750412	intron	12483	Tfeb	8.80755e-09	#N/A	0.000726438	#N/A	0.308642	NA	0.206897	0.235294	0.766667	0.619048	1	0.76087	0.666667	0.916667	0.869565	0.727273	NA	0.72549	0.255814	0.157303	NA	0	0.266667	0.581395	0.72973	NA	0.707692	0.772727	0.825	0.709677	1	0.75	0.714286
1	chr10	71339458	intron	5392	Cisd1	9.11037e-09	#N/A	#N/A	#N/A	0.556452	0.666667	0.75	0.577778	0.130435	0.228571	NA	0.0493827	0.140845	0.189189	0.190476	0.111111	NA	0.016129	0.606061	0.560976	0.157895	1	0.64	0.107438	0.166667	NA	0.2	0.140625	0.0208333	0.0344828	NA	0.078125	0.075
4	chr10	81433704	intergenic	-6532	Nfic	#N/A	0	#N/A	#N/A	NA	0.826087	0.506494	0.926471	NA	0.785714	0.833333	0.727273	1	NA	0.181818	0.0606061	0	0	NA	0.916667	0.830508	0.753968	0.647059	NA	0.55	NA	NA	0.411765	NA	0.142857	0.333333	NA	0
4	chr13	113350987	intergenic	141330	Esm1	#N/A	0	#N/A	7.91626e-09	0.784	NA	0.145833	0.897196	0.555556	0.602941	NA	0.631579	0.573333	0.0785714	0.075	0	NA	0.0357143	0.73	0.754717	0	0.909091	0.642857	0.530303	0.685714	NA	0.588235	0.704545	0.0314961	0.0540541	NA	0.183333	0.153846
4	chr18	60804717	promoter	870	Cd74	#N/A	0	#N/A	#N/A	0.837838	0.529412	0.708333	0.952381	0.853333	0.757576	NA	0.95122	0.852941	0.04	0.0847458	0.05	NA	0.0933333	0.778689	0.901408	0.666667	1	0.930233	0.894231	0.910714	NA	0.885714	0.826087	0.216667	0.853333	NA	0.241667	0.47619
5	chr10	126962576	intergenic	-16141	Ctdsp2	#N/A	0	#N/A	2.32523e-08	0	NA	0	0.0571429	0.105263	0	NA	NA	0.15	0.863636	0.9	NA	NA	0.75	0	0.0833333	NA	0	NA	0.263158	0.230769	NA	0.0909091	0	0.724138	0.888889	NA	0.928571	NA
4	chr7	99057494	intron	83651	Uvrag	#N/A	0	#N/A	1.4304e-10	0.744681	0.666667	0.661765	0.566667	0.6875	0.727273	1	0.638554	0.782609	0.157895	0.0606061	0.125	0	0.0810811	0.606061	0.789474	NA	0.965517	0.74359	0.693878	0.619048	NA	0.75	0.782609	0.216216	0.0571429	0	0.176471	0.259259
5	chr3	89229436	promoter	382	Muc1	#N/A	0	#N/A	#N/A	0.106061	NA	0.857143	0.162162	0	0.129032	NA	NA	0.0967742	0.756757	0.818182	1	NA	0.681818	0.193548	0.25	0	0	0	0.112903	0.125	NA	0.117647	0.5	0.69697	0.363636	NA	0.52	0.571429
4	chr1	133103708	intron	-27458	Ppp1r15b	#N/A	0	#N/A	0	0.828125	NA	1	0.941176	0.736842	0.673469	0.714286	0.670213	0.709677	0.118644	0.0555556	0.0714286	NA	0.0322581	0.916667	0.90625	NA	1	0.941176	0.785714	0.545455	NA	0.731343	0.90625	0.0909091	0.047619	0.0714286	0.056338	0.0967742
4	chr4	62510532	exon	-8333	Hdhd3	#N/A	0	#N/A	0	0.921348	0.894737	0.953488	0.953125	0.969231	0.910714	NA	0.902655	0.916667	0.224	0.292683	0.2	0.115385	0.179104	0.87037	0.880435	NA	0.794118	0.923077	0.745614	0.782051	NA	0.840909	0.93617	0.15	0.134615	0.35	0.228571	0.172414
4	chr6	31126701	intron	-63609	Mir29b-1	#N/A	0	#N/A	3.61552e-10	0.6	0.666667	0.865385	0.827586	0.608696	0.424242	0.590909	0.571429	0.45	0	0	0	NA	0.037037	0.575	0.730159	0.037037	0.852632	0.636364	0.403846	0.551724	NA	0.463768	0.722222	0	0	NA	0	0
3	chr5	146939608	intergenic	-9049	Gtf3a	0.00193687	0	#N/A	8.452e-05	0.80597	NA	0.989247	0.957983	0.576923	0.586957	0.612903	0.592105	0.622951	0.12	0.102041	0.142857	NA	0.0727273	0.714286	0.825397	NA	0.588235	0.785714	0.34375	0.254902	1	0.517857	0.545455	0.0384615	0	0	0.0217391	0.0357143
4	chr15	99512061	intron	16105	Faim2	#N/A	0	#N/A	0	0.939759	1	0.916667	0.904762	0.813953	0.851852	NA	0.818182	0.918919	0.0654206	0.196078	0.133333	NA	0.21875	0.877193	0.976744	1	1	0.958333	0.945455	0.9	NA	0.883721	0.928571	0.220588	0.101695	0.0869565	0.148148	0.166667
4	chr1	93688198	intron	2625	Bok	#N/A	0	#N/A	0	0.866667	NA	1	0.96	0.846154	0.7	1	NA	0.875	0.0298507	0.0666667	0.166667	NA	0.025	0.945946	0.807692	NA	0	NA	0.74	0.769231	NA	0.642857	1	0	0.05	NA	0	0
5	chr10	79946687	intron	-13465	Wdr18	#N/A	0	#N/A	4.34711e-05	0.030303	0	0	0.0625	0.148148	0.157895	NA	0	0.025641	0.757576	0.764706	NA	NA	0.869565	0	0	0.0862069	0	0.181818	0.12	0.25	NA	0.333333	0	0.688889	0.894737	NA	0.72	0.6
4	chr3	89231538	exon	2484	Muc1	#N/A	0	#N/A	#N/A	NA	NA	NA	0.736842	1	NA	1	NA	0.875	0	NA	NA	NA	0.166667	0.714286	1	NA	NA	NA	0.857143	0.666667	NA	NA	NA	0.125	0.4	0.428571	NA	NA
4	chr4	139578671	intron	3953	Iffo2	#N/A	0	#N/A	3.80573e-05	0.939394	NA	0.638889	0.861111	0.775	0.625	NA	NA	0.8	0.12963	0.0222222	0.111111	NA	0	0.935484	0.85	1	1	NA	0.857143	0.538462	NA	0.666667	0.6875	0.166667	0.0869565	NA	0.263158	0.166667
4	chr2	31511808	intron	41502	NA	#N/A	0	#N/A	0	0.734177	NA	1	0.946429	0.814815	0.84	0.815789	0.714286	0.928571	0.166667	0.333333	0	NA	0.0833333	0.842105	0.851852	1	1	NA	0.882353	0.761905	NA	0.716981	0.736842	0.0113636	0.027027	0.0263158	0.075	0
5	chr8	84785590	intron	-11222	Nfix	#N/A	0	#N/A	4.33625e-08	0.113924	0	0.0206186	0.025641	0.00854701	0.0526316	NA	0	0	0.65625	0.807692	0.8	NA	0.586957	0.0447761	0.0735294	0	0.190476	0.0666667	0.0947368	0.26087	NA	0	0.1	0.757143	0.6	1	0.795918	0.525
4	chr1	136601712	intergenic	-23189	Zfp281	#N/A	0	#N/A	6.66841e-06	0.716667	1	1	0.909091	0.848485	0.705882	0.622222	NA	0.769231	0.105263	0.0714286	0.111111	NA	0.1	0.914286	0.785714	NA	NA	NA	0.825	0.875	NA	0.75	0.961538	0.346939	0.35	0.4	0.625	0.285714
2	chr8	108887454	intron	-49406	Mir3108	#N/A	0	#N/A	7.81362e-09	0.855263	0.454545	NA	0.755556	0.545455	0.534884	NA	0.695652	0.787879	0.0408163	0	0	0	0.151515	0.468354	0.804878	1	1	0.782609	0.728814	0.423077	0.857143	0.483871	0.85	0.0877193	0	0.111111	0.0545455	0.0384615
4	chr5	148741666	promoter	-174	2210417A02Rik	#N/A	0	#N/A	0	0.941176	0.888889	0.839286	0.714286	0.875	0.766667	1	0.933333	0.892857	0.244444	0.272727	0.294118	NA	0.205882	0.876923	1	1	1	0.947368	0.857143	0.65	NA	0.911111	0.77551	0.227273	0.09375	0.148148	0.275	0.138889
5	chr11	94491424	exon	-6115	Spata20	#N/A	0	#N/A	#N/A	0.0810811	NA	0	0.0104167	0.0625	0.04	0	0.115385	0	0.642857	0.678571	0.833333	NA	0.722222	0.027027	0.162162	0.0487805	0	0.04	0.205882	0.214286	0.9	0.413793	0.1	0.714286	0.833333	NA	0.888889	0.625
4	chr11	76401487	intergenic	-2347	Nxn	#N/A	0	#N/A	0	0.879518	1	0.975	0.777778	0.710145	0.77907	NA	0.861111	0.642857	0.0384615	0.03125	0.125	NA	0.0704225	0.769231	0.876923	0	0.310345	0.733333	0.730159	0.604167	NA	0.68	0.848485	0.038961	0.0377358	0	0.111111	0.0625
6	chr3	107850994	intergenic	-26236	Eps8l3	#N/A	0	#N/A	#N/A	0.467742	NA	0.327731	0.633028	0.390244	0.444444	NA	0.5625	0.447368	0.985294	0.971429	1	NA	0.955556	0.526316	0.638889	NA	NA	0.647059	0.710145	0.814815	0.75	0.644444	0.634146	0.959184	0.970588	1	0.906977	0.724138
4	chr5	140622956	exon	15617	Lfng	#N/A	0	#N/A	0.000128334	0.852941	NA	NA	0.876712	0.909091	0.789474	NA	0.804878	0.8	0.107843	0.142857	0.125	NA	0.137931	0.913043	0.823529	1	1	1	0.714286	0.421053	NA	0.714286	0.7	0.152174	0.21875	NA	0.166667	0
5	chr2	35623159	promoter	1180	Dab2ip	#N/A	0	#N/A	1.36558e-05	0.115385	0.0625	0.0140845	0.115385	0.186441	0.243243	0	NA	0.166667	0.722628	0.779661	0.758621	1	0.822222	0.0486111	0.142857	0	0	0.25	0.235714	0.340909	NA	0.521739	0.357143	0.841667	0.755556	NA	0.818182	0.904762
6	chr8	84716363	intron	14908	Lyl1	#N/A	0	0.0067933	#N/A	0.109375	0	0.488889	0.303571	0.475	0.512821	NA	0.467128	0.280702	0.980392	0.972222	0.944444	NA	0.979167	0.208333	0.159091	0.506329	0.0185185	0.173913	0.809524	0.818182	NA	0.683333	0.45	0.953488	0.96	NA	0.945055	0.9
4	chr5	148741479	promoter	-361	2210417A02Rik	#N/A	0	#N/A	3.92331e-08	0.774194	1	1	0.796875	0.714286	0.857143	0.916667	0.823529	0.690476	0.154545	0.152542	0.444444	NA	0.149533	0.891304	0.410256	NA	0.636364	0.9	0.712329	0.688889	NA	0.742424	0.578947	0.25	0.08	0.2	0.23913	0.291667
2	chr10	81433738	intergenic	-6566	Nfic	#N/A	0	#N/A	0.00900211	0.863014	0.615385	0.849558	0.72449	0.650943	0.467742	NA	0.729508	0.714286	0.0322581	0.101449	0	0.125	0.0307692	0.704762	0.843137	0.947368	0.888889	0.848485	0.634409	0.225352	NA	0.5	0.875	0	0	NA	0.0540541	0.075
5	chr10	79946888	intron	-13264	Wdr18	#N/A	0	#N/A	0.000252191	0.0470588	0	0	0.0823529	0.15	0.111111	0	0	0.1875	0.815789	0.727273	0.75	NA	0.74	0.0447761	0	0	0	0	0.142857	0.454545	NA	0.242424	0.037037	0.875	0.578947	NA	0.808824	0.761905
4	chr4	126612309	exon	2457	5730409E04Rik	#N/A	0	0.000365344	7.16155e-06	0.821429	0.9	1	0.901961	0.962963	0.777778	NA	0.765152	0.857143	0.117647	0.0952381	0	0	0.05	1	1	NA	1	0.965517	0.6875	0.354839	NA	0.54902	0.724138	0	0.0625	0.142857	0.060241	0.153846
5	chr8	84708289	exon	6834	Lyl1	#N/A	0	#N/A	0	0.0136986	0.428571	0	0.0285714	0.097561	0	NA	0.133333	0	0.836066	0.666667	0.933333	NA	0.888889	0.012987	0.030303	0	0.0117647	0.0526316	0.102564	0.1	NA	0.153846	0.133333	0.8125	0.794118	NA	0.953488	NA
4	chr6	31126944	intron	-63852	Mir29b-1	#N/A	0	#N/A	0	0.797468	1	0.311321	0.868852	NA	0.853659	NA	0.814815	0.849057	NA	0.030303	0.2	NA	0.075	NA	0.863014	0.416667	0.962963	0.857143	0.857143	0.675325	NA	0.844444	1	0.0151515	0	NA	0.208333	0
5	chr8	84785603	intron	-11235	Nfix	#N/A	0	#N/A	2.25068e-09	0.139241	0	0	0.128205	0.0869565	0.0263158	NA	0.142857	0.0243902	0.8125	0.862745	0.6	NA	0.717391	0.0608696	0.0588235	0	0.444444	0.0666667	0.0421053	0.130435	NA	0.0322581	0.0181818	0.814286	0.72	0.153846	0.816327	0.782609
4	chr6	31147872	intron	70603	Lncpint	#N/A	0	#N/A	0	0.925926	0.875	0.982759	0.866071	0.818182	0.857143	NA	0.878613	0.807692	0.184211	0.0697674	0.0365854	NA	0.111111	0.814286	0.890909	0.949153	0.980769	0.866667	0.895833	0.794118	NA	0.927536	0.882353	0.0512821	0	0.0909091	0.0843373	0.0526316
5	chr4	83284637	intron	39553	Ttc39b	0.040922	0	#N/A	1.01015e-05	0.0116279	0	0	0	0.118421	0.220588	0.0925926	0.125	0.108108	0.852941	0.714286	0.666667	NA	0.666667	0.0166667	0.037037	0	0	0.0526316	0.166667	0.230769	0.222222	0.0869565	0.105263	0.791667	0.659574	0.28	0.75	0.655172
5	chr12	111789886	intron	23994	Xrcc3	#N/A	0	#N/A	3.36949e-08	0.121212	0.166667	0.3	0.142857	0.132353	0.25641	0	0.258427	0.175676	0.961905	0.865672	0.944444	NA	0.786667	0.158537	0.078125	0	0.173077	0.179487	0.149351	0.377778	NA	0.132231	0.214286	0.68595	0.678571	0.612903	0.711111	0.65625
5	chr12	111789885	intron	23995	Xrcc3	#N/A	0	#N/A	0.000375273	0.0512821	NA	0.183673	0.144737	0.207792	0.162162	NA	0.1	0.0588235	0.846154	0.7	0.909091	NA	0.731707	0.142857	0.0697674	NA	0	0.166667	0.15942	0.0833333	NA	0.241379	0.322581	0.75	0.5	NA	0.72973	0.733333
5	chr8	84803446	intergenic	-3109	Nfix	#N/A	0	#N/A	3.53296e-08	0.219512	NA	0	0.0645161	0.1875	0.0833333	0	NA	0.1	0.97561	0.842105	NA	NA	0.789474	0.0909091	0.2	0	0.852941	0	0.216216	0.272727	NA	0.368421	0.208333	0.828571	0.833333	0.7	0.785714	0.666667
4	chr5	107854057	intron	21051	Evi5	#N/A	0	#N/A	0	0.636364	0.333333	0.768421	0.81295	0.824561	0.696429	NA	0.75188	0.851852	0.0555556	0.131579	0.09375	NA	0.126761	0.774194	0.717391	0.584416	0.923077	0.569231	0.688172	0.725	NA	0.803279	0.83871	0.0941176	0.211268	0	0.173469	0.133333
2	chr4	141929452	intron	-53540	Fhad1os1	#N/A	0	#N/A	5.21127e-06	0.836364	1	0.591837	1	0.764706	0.529412	NA	0.663317	0.8125	0.0810811	0.0540541	0	0	0.0294118	0.666667	1	NA	1	0.904762	0.58	0.4	NA	0.473684	0.722222	0.0113636	0.111111	NA	0.0779221	0.142857
4	chr7	29392138	intron	88135	Dpf1	#N/A	0	#N/A	5.53094e-06	0.806452	NA	0.9375	0.84	0.846154	0.711111	1	0.827586	0.818182	0.142857	0.263158	0.122449	NA	0.192308	0.789474	0.824561	0.787879	0.832061	0.833333	0.695652	0.466667	NA	0.661017	0.826087	0.147059	0.166667	0	0.220339	0.166667
4	chr6	31126683	intron	-63591	Mir29b-1	#N/A	0	#N/A	0	0.680851	0.636364	0.923077	0.862069	0.633803	0.636364	0.590909	0.598039	0.6	0	0.0357143	0	NA	0.0185185	0.775	0.829787	0.037037	0.778947	0.659574	0.535714	0.488889	NA	0.594203	0.666667	0.027027	0	NA	0	0
4	chr13	55450674	intron	-2432	Mir6943	0.000233229	0	#N/A	0.00726733	0.957447	1	1	0.933333	0.72973	0.666667	NA	0.694444	0.716981	0.184211	0.204545	0.0819672	NA	0.0689655	0.868421	0.920635	0	0.897436	0.9	0.593023	0.384615	0	0.566667	0.814815	0.056338	0.0238095	0.0967742	0.105769	0.1
5	chr8	84708213	exon	6758	Lyl1	#N/A	0	#N/A	0	0.0631579	0.173913	0	0.313253	0.0980392	0.0416667	NA	0.145161	0.0909091	0.843137	0.705882	0.76	NA	0.842105	0.109375	0.111111	NA	0	0.0344828	0.256757	0.321429	NA	0.185714	0.106383	0.836538	0.904762	NA	0.896907	0.882353
4	chr4	62510434	intron	-8235	Hdhd3	#N/A	0	#N/A	0	0.93617	0.933333	0.452381	0.96	0.809524	0.75	NA	0.75	0.705882	0.164179	0.0967742	0.142857	NA	0.08	0.944444	0.794118	NA	0.44898	1	0.671233	0.702128	NA	0.738095	0.96875	0.106383	0.047619	NA	0	0.117647
4	chr6	31147950	intron	70525	Lncpint	#N/A	0	#N/A	0	0.883929	1	1	0.90625	0.916667	0.866667	NA	0.844828	0.882353	0.25	0.195122	0	NA	0.190476	0.897727	0.929825	1	NA	0.945946	1	0.75	NA	0.955224	0.846154	0.1875	0.2	0	0.155844	0
4	chr12	28658937	intron	9337	Rnaseh1	#N/A	0	#N/A	#N/A	NA	NA	NA	0.966667	NA	0.955556	1	NA	0.857143	NA	0.0625	0	NA	0	NA	0.847458	NA	NA	0.846154	NA	0.95	NA	NA	0.75	NA	0.72093	NA	NA	0.923077
4	chr14	47385693	exon	11835	Lgals3	0.0139349	0	#N/A	9.01347e-07	0.977273	1	1	0.931034	0.625	0.736842	NA	0.735849	0.78125	0.125	0	0.0909091	NA	0.0740741	0.714286	0.894737	1	0.860759	0.808511	0.714286	0.521739	NA	0.575	0.789474	0.2	0.1	NA	0.102941	0.153846
4	chr12	107712496	intergenic	22993	4930465M20Rik	#N/A	0	#N/A	7.67764e-07	0.878049	NA	0.969697	0.881579	0.808511	0.8125	NA	0.710526	0.815789	0.229167	0.03125	0.0869565	NA	0.148148	0.90625	0.97561	NA	0.0434783	1	0.9	0.724138	NA	0.711864	0.717949	0.424242	0.216216	0	0.285714	0.0909091
4	chr1	189803571	intron	75305	Ptpn14	#N/A	0	#N/A	0.00119001	0.759259	0.944444	0.928571	0.971831	0.868421	0.755102	NA	0.855072	0.894737	0.238095	0.230769	0.25	0.185185	0.40625	0.892857	0.913043	1	1	0.678571	0.813333	0.766667	NA	0.921569	0.857143	0.152542	0.25	0.777778	0.26087	0.423077
5	chr15	67113518	exon	63365	St3gal1	#N/A	0	#N/A	0	0.0333333	NA	0	0.230769	0.0714286	0.0909091	NA	NA	0.125	1	1	NA	NA	1	0.222222	0	1	NA	NA	0.125	NA	NA	0	0.210526	1	0.894737	NA	NA	NA
4	chr7	99057474	intron	83671	Uvrag	#N/A	0	#N/A	0	0.914894	1	0.985294	1	0.96875	0.909091	1	0.892857	0.956522	0.192982	0.181818	0.25	0	0.27027	0.952381	0.947368	NA	1	0.871795	0.938776	0.9	NA	0.928571	1	0.405405	0.2	0.0869565	0.282353	0.296296
4	chr1	93688669	intron	3096	Bok	#N/A	0	#N/A	2.47671e-12	1	NA	NA	0.954545	0.833333	NA	NA	0.857143	0.875	0	0.0625	NA	NA	0.0588235	0.555556	0.846154	NA	1	NA	0.666667	NA	NA	0.833333	1	0	0	NA	0.0526316	0.111111
4	chr18	60804871	promoter	1024	Cd74	#N/A	0	#N/A	0.0121668	0.75	0.846154	1	0.885714	0.9375	0.809524	0.9	NA	0.9	0.0222222	0.0232558	0	NA	0.0967742	0.840909	0.890909	1	0.797468	NA	0.935484	0.95	NA	0.92	0.84	0.148936	0.814815	0	0.307692	0.4375
5	chr11	94491257	exon	-5948	Spata20	#N/A	0	#N/A	6.18433e-09	0.0606061	0	0.016129	0	0.0322581	0.0294118	NA	0.153846	0.0625	0.944444	0.555556	0.944444	0.666667	0.769231	0	0	0	0	0.16	0.285714	0.473684	NA	0.12	0.125	0.857143	NA	NA	0.968254	0.8
4	chr4	62510558	exon	-8359	Hdhd3	#N/A	0	#N/A	0	0.921348	1	0.965116	0.984375	0.841121	0.835294	NA	0.887097	0.854167	0.31746	0.252874	0.333333	0	0.208333	0.873563	0.925926	NA	0.961165	0.948718	0.962963	0.808511	NA	0.875	0.9375	0.25	0.153846	0.3	0.0873786	0
5	chr3	30144154	intergenic	-130951	Mecom	#N/A	0	#N/A	0.00129782	NA	0	0.0294118	0.163265	NA	0.130435	0.2	NA	0.0238095	NA	0.861111	0.875	NA	0.909091	NA	0.0285714	0	0	0	NA	0.47619	NA	NA	0.289474	NA	0.970588	NA	NA	0.857143
2	chr4	141929438	intron	-53554	Fhad1os1	#N/A	0	#N/A	9.43977e-06	0.975	0.560976	1	0.915254	0.628571	0.756757	NA	0.642241	0.473684	0.1	0.0487805	0	0.142857	0	0.969697	0.877551	0.659794	1	0.771429	0.583333	0.325581	NA	0.611111	0.8	0.025	0.0769231	0	0.0806452	0
5	chr15	67103305	exon	73578	St3gal1	#N/A	0	#N/A	0	0.0148148	0	0.0185185	0.0388889	0.0273973	0.109375	NA	0.0957447	0	0.742574	0.75	0.727273	NA	0.671429	0.0515464	0.0235294	NA	0.177419	0.0441176	0.116279	0.111111	NA	0.11236	0.0869565	0.671875	0.639344	NA	0.712575	0.68254
4	chr4	62510465	intron	-8266	Hdhd3	#N/A	0	#N/A	0	0.957447	1	1	0.92	0.723077	0.846154	NA	0.75	0.823529	0.0769231	0.129032	0	NA	0.08	0.888889	0.875	NA	1	0.909091	0.877551	0.723404	NA	0.609756	0.84375	0.0851064	0	NA	0	0.222222
4	chr12	29090117	intergenic	338291	Tssc1	#N/A	0	#N/A	#N/A	0.8125	1	0.762712	0.870588	NA	0.777778	NA	0.954545	0.735294	NA	0.0277778	0	0	0.02	NA	0.892857	0.9	0.933333	0.785714	0.933333	0.754386	NA	0.64	0.705882	0.793103	0.714286	1	0.7	0.516129
4	chr12	108827265	exon	8612	Slc25a29	#N/A	0	#N/A	1.83815e-06	0.891089	NA	0.953488	0.916667	0.775862	0.857143	NA	0.727891	0.870968	0.111111	0.163265	0.111111	NA	0.0789474	0.924528	0.909091	NA	NA	0.903226	0.517241	0.492958	NA	0.684211	0.846154	0.135593	0.0882353	NA	0.0941176	0
5	chr11	94491444	exon	-6135	Spata20	#N/A	0	#N/A	0.00812597	0.189189	NA	0	0.097561	0.171875	0.2	0	0.115385	0.113636	0.714286	0.814815	0.833333	NA	0.947368	0.162162	0.189189	0.0243902	0.151515	0.2	0.272727	0.428571	0.9	0.413793	0.363636	0.771429	1	NA	0.857143	0.75
3	chr10	81433879	intergenic	-6707	Nfic	#N/A	0	#N/A	0.000258626	0.741935	0.777778	NA	0.918033	0.707692	0.689655	NA	0.682635	0.645161	0.116279	0.12	0.0392157	0.272727	0.0545455	0.882353	0.818182	0.981132	0.632353	0.833333	0.586957	0.418605	NA	0.313725	0.48	0.0517241	0	0	0.0652174	0.16129
4	chr3	89237761	exon	7253	NA	#N/A	0	#N/A	0.000662513	0.75	1	0.903846	0.875	0.809524	0.684211	0.888889	0.797203	0.714286	0.0434783	0.0625	0.1875	0.277778	NA	0.611111	1	1	0.923077	0.588235	0.857143	0.555556	0.615385	0.785714	0.888889	0.277778	NA	0.555556	0.245614	0
4	chr11	76401526	intergenic	-2386	Nxn	#N/A	0	#N/A	0	0.831325	0.538462	0.95	0.711111	0.757143	0.783133	NA	0.75	0.714286	0.0512821	0.0307692	0	NA	0.028169	0.807692	0.784615	1	1	0.766667	0.730159	0.577778	NA	0.714286	0.878788	0.012987	0.0192308	0	0.0952381	0.0625
5	chr11	94491451	exon	-6142	Spata20	#N/A	0	#N/A	2.84656e-08	0.135135	NA	0	0.0617284	0.03125	0.16	0	0.0769231	0.0677966	0.59322	0.777778	1	NA	0.842105	0.135135	0.222222	0.926829	0.0909091	0.12	0.242424	0.2	0	0.275862	0.151515	0.6875	0.823529	NA	0.685714	0.875
5	chr11	94491407	exon	-6098	Spata20	#N/A	0	#N/A	0.00128486	0.189189	NA	0	0.0625	0.203125	0.24	0	0.153846	0.136364	0.761905	0.821429	1	NA	0.888889	0.378378	0.243243	0.926829	0.030303	0.12	0.363636	0.428571	0.9	0.366667	0.5	0.857143	0.944444	NA	0.916667	0.75
5	chr11	94491301	exon	-5992	Spata20	#N/A	0	#N/A	0.000781711	0.0714286	0.0714286	0.12	0.016129	0.0512821	0.159091	NA	0.139423	0	0.816327	0.709677	0.894737	0.862069	0.733333	0.142857	0.0149254	0	0.325581	0.0555556	0.236842	0.24	NA	0.235294	0.166667	0.676471	0.451613	NA	0.908163	0.857143
4	chr7	99057467	intron	83678	Uvrag	#N/A	0	#N/A	0	0.87234	0.444444	0.985294	0.733333	0.875	0.727273	0.428571	0.833333	0.782609	0.157895	0.0909091	0.1875	0	0.108108	0.738095	0.868421	NA	0.448276	0.871795	0.734694	0.7	NA	0.809524	0.826087	0.216216	0.0857143	0	0.152941	0.148148
5	chr14	101549238	intron	59954	Tbc1d4	#N/A	0	#N/A	0	0.153846	NA	0	0.309859	0.175	0.192308	NA	0.208333	0.276596	0.976744	1	1	NA	0.92	0.0675676	0.03125	0	NA	0.0833333	0.136364	0.148148	NA	0.355556	0.0689655	1	0.882353	NA	0.891892	0.769231
2	chr11	59184356	promoter	-1144	Gjc2	#N/A	0	#N/A	#N/A	0.652778	0.47619	0.62963	0.702128	0.857143	0.510638	0.647059	0.644737	0.631579	0.142857	0.05	0.0441176	NA	0.0740741	0.548387	0.666667	1	0.459459	0.614035	0.75	0.322581	NA	0.580645	0.222222	0	0.0555556	0.111111	0.137255	0.1875
4	chr4	62510448	intron	-8249	Hdhd3	#N/A	0	#N/A	2.32535e-09	0.893617	0.8	1	0.98	0.880952	0.730769	NA	0.642857	0.823529	0.0895522	0.193548	0	NA	0.08	0.916667	0.808824	NA	1	0.68	0.653061	0.638298	NA	0.527273	0.90625	0.106383	0	NA	0	0.111111
4	chr10	39502150	intron	-110784	Traf3ip2	#N/A	0	0.00117488	0.0235954	0.838235	NA	1	0.987342	0.746988	0.660377	NA	0.627907	0.690476	0.0740741	0.107692	0	NA	0.122449	0.921875	0.957447	NA	0.928571	0.931034	0.511905	0.425	0	0.494505	0.765957	0.191781	0.0566038	0.333333	0.0394737	0.0625
4	chr17	34136759	intron	-8657	H2-DMb2	#N/A	0	#N/A	1.8667e-09	0.829787	NA	0.444444	0.721311	0.855072	0.823529	0.555556	NA	0.71875	0.0377358	0	0.181818	NA	0.0634921	0.693694	0.813953	0	0.9875	0.857143	0.846154	0.791667	1	0.878788	0.88	0.0285714	0.55	0.140496	0.26087	0.277778
5	chr11	94491438	exon	-6129	Spata20	#N/A	0	#N/A	0.0433941	0.166667	NA	0	0.134146	0.09375	0.16	0	0.192308	0.159091	0.738095	0.821429	0.833333	NA	0.828571	0.189189	0.297297	0.926829	0.030303	0.08	0.151515	0.346154	0.9	0.448276	0.45	0.771429	1	NA	0.833333	0.875
4	chr4	62510380	intron	-8181	Hdhd3	#N/A	0	#N/A	6.80651e-05	0.846154	NA	NA	0.9	0.904762	0.666667	1	NA	0.833333	0.129032	0.136364	NA	NA	0.0434783	0.866667	0.72093	1	1	NA	0.473684	NA	NA	0.909091	0.923077	0.0714286	0.0952381	0	0.0769231	0.111111
5	chr4	83284714	intron	39476	Ttc39b	#N/A	0	#N/A	0	0.025641	0.0909091	0	0.0434783	0.0285714	0.0384615	0	0	0.0833333	0.904762	0.9	0.428571	NA	0.722222	0	0	NA	0.0588235	0	0	0	NA	0	0	0.727273	0.833333	NA	0.714286	0.625
5	chr8	84708072	exon	6617	Lyl1	#N/A	0	#N/A	0	0.0535714	0	0	0.0714286	0.0144928	0.0555556	0	0.0384615	0.0434783	0.735849	0.717391	0.75	0.666667	0.653846	0	0.0178571	0	0	0.1	0.135135	0.0196078	NA	0.163265	0.0322581	0.787234	0.545455	0.833333	0.709091	0.714286
4	chr4	148869797	intron	65407	Casz1	#N/A	0	#N/A	#N/A	1	NA	NA	0.888889	NA	0.733333	1	0.6	0.714286	NA	0.0625	0	NA	0	NA	0.928571	NA	0.25	0.666667	0.333333	0.266667	NA	0.333333	1	0	0	NA	0	0
5	chr8	84708254	exon	6799	Lyl1	#N/A	0	#N/A	1.5581e-08	0.0821918	0	0	0.0285714	0.170732	0.0465116	NA	0.0666667	0.0833333	0.934426	0.904762	0.785714	NA	0.888889	0	0.0909091	0	0.0117647	0	0.275	0.466667	NA	0.192308	0.2	0.916667	0.764706	NA	0.906977	NA
4	chr6	31126828	intron	-63736	Mir29b-1	#N/A	0	#N/A	0	0.724138	0.434783	0.57971	0.781818	NA	0.542373	0.625	0.652174	0.571429	0	0	0.0625	0	0	0.5	0.598039	1	0.8125	0.846154	0.852941	0.666667	NA	0.673469	0.727273	0.0204082	0.0526316	0	0	0.0357143
4	chr11	76401479	intergenic	-2339	Nxn	#N/A	0	#N/A	0	0.915663	1	0.6	0.955556	0.84058	0.766667	NA	0.833333	0.785714	0.0769231	0.03125	0	NA	0.0422535	0.730769	0.793814	1	0.310345	0.833333	0.857143	0.75	NA	0.82	0.796875	0.00806452	0.0188679	0	0.142857	0.0625
2	chr4	141929436	intron	-53556	Fhad1os1	#N/A	0	0.0399954	0.00292812	0.927273	1	0.509091	0.916667	0.476923	0.508475	NA	0.585859	0.625	0.0810811	0	0	0	0.0294118	0.962963	0.792453	NA	1	0.904762	0.46	0.232143	NA	0.517857	0.777778	0.0113636	0.0285714	NA	0.012987	0.142857
2	chr4	141929439	intron	-53553	Fhad1os1	#N/A	0	#N/A	2.59842e-09	0.854545	1	0.526316	0.944444	0.569231	0.764706	NA	0.643836	0.714286	0.0810811	0.0540541	0.0625	0	0.0294118	0.851852	0.811321	NA	1	0.952381	0.571429	0.482143	NA	0.696429	0.722222	0	0.0857143	NA	0.0649351	0.142857
5	chr11	94491263	exon	-5954	Spata20	#N/A	0	#N/A	0.0483597	0.0909091	0	0.016129	0	0	0.0277778	NA	0.152672	0.1875	0.944444	0.555556	0.944444	0.666667	0.785714	0.0769231	0	0	0	0.04	0.571429	0.421053	NA	0.16	0.0625	0.857143	NA	NA	0.784615	0.7
4	chr3	130998858	intergenic	-111439	Lef1	#N/A	0	#N/A	0.000356437	0.933333	NA	NA	0.871795	0.789474	0.875	NA	NA	0.789474	0.0294118	0.133333	NA	NA	0.111111	1	0.8125	1	NA	NA	0.46875	NA	NA	NA	0.789474	0	0	NA	NA	NA
4	chr6	31147976	intron	70499	Lncpint	#N/A	0	#N/A	0	0.894118	1	1	0.907692	0.933333	0.955556	NA	0.881356	0.823529	0.232143	0.285714	0	NA	0.166667	0.816327	0.903226	1	NA	0.891892	0.88	0.785714	NA	0.895522	0.897436	0.0568182	0	0.222222	0.0909091	0.222222
4	chr16	95809174	intergenic	89540	1600002D24Rik	#N/A	0	#N/A	0	0.779221	0.695652	0.985915	0.866142	0.788732	0.790323	NA	0.741935	0.714286	0.156463	0.177419	0.26087	0.333333	0.202381	0.879121	0.915663	1	0.984375	0.95122	0.819444	0.683333	NA	0.752941	0.893617	0.261905	0.232558	0	0.193878	0.214286
4	chr12	28964623	intergenic	212797	Tssc1	#N/A	0	#N/A	#N/A	NA	1	1	1	NA	0.909091	0.823529	NA	1	NA	0.1	0	NA	0	NA	0.767442	NA	0.97561	NA	NA	0.785714	NA	NA	0.75	0.923077	0.862069	1	NA	0.714286
4	chr7	99057457	intron	83688	Uvrag	#N/A	0	#N/A	0	0.893617	1	0.970588	0.833333	0.90625	0.909091	0.428571	0.928571	0.913043	0.192982	0.0606061	0.1875	0.166667	0.108108	0.833333	0.973684	NA	0.793103	0.897436	0.897959	0.85	NA	0.857143	0.913043	0.243243	0.0571429	0.0434783	0.223529	0.185185
2	chr12	108386759	intron	15608	Eml1	0.0463707	3.50152e-12	#N/A	0.0206062	0.74359	1	0.866667	0.857143	0.611111	0.5	NA	0.541353	0.5	0.0480769	0.0540541	0.04	0	0.0689655	0.5	0.923077	NA	0.789474	0.904762	0.358209	0.413793	NA	0.377778	0.904762	0.04	0	0.111111	0.0746269	0
2	chr19	55763582	intron	21774	Tcf7l2	#N/A	3.50152e-12	#N/A	3.77581e-08	0.752688	NA	0.77027	0.736111	0.617021	0.651163	NA	0.744444	0.647059	0.0428571	0.0163934	0.259259	NA	0.101695	0.829787	0.803571	1	0.658537	0.88	0.646341	0.551724	NA	0.666667	0.9	0.144928	0.0243902	NA	0.176471	0.05
5	chr11	94491256	exon	-5947	Spata20	#N/A	3.50152e-12	#N/A	2.66799e-05	0.121212	0	0.0222222	0	0.181818	0.0967742	NA	0.0871795	0.0555556	0.846154	0.625	0.782609	0.5	0.75	0.0588235	0.025641	0.337209	0.0875	0.117647	0.184211	0.6875	NA	0.305556	0	0.88	0.857143	1	0.94382	0.846154
2	chr14	47385660	exon	11802	Lgals3	#N/A	3.50152e-12	#N/A	#N/A	0.704545	0.714286	1	0.758621	0.666667	0.684211	NA	0.560976	0.53125	0.1	0	0.0434783	NA	0.037037	0.8	0.842105	1	0.986842	0.8	0.607143	0.227273	NA	0.555556	0.764706	0.3	0	NA	0.102941	0.153846
4	chr4	62510363	intron	-8164	Hdhd3	#N/A	6.48429e-12	#N/A	2.05841e-07	0.651163	NA	NA	0.625	0.761905	0.625	1	NA	0.944444	0.129032	0.181818	NA	NA	0.0434783	0.933333	0.851852	1	1	NA	0.5	NA	NA	0.818182	0.666667	0.0714286	0	0	0.0769231	0.111111
4	chr5	92919730	exon	21739	Shroom3	#N/A	6.48429e-12	#N/A	0	0.734043	1	0.757812	0.685039	0.797619	0.638889	0.857143	0.752212	0.678571	0.258741	0.206897	0.103448	0.333333	0.131579	0.840426	0.77907	1	0.988506	0.785714	0.581633	0.523077	NA	0.638889	0.686275	0.0967742	0.0833333	0	0.0783133	0.169811
5	chr11	94491295	exon	-5986	Spata20	#N/A	6.48429e-12	#N/A	0.00275473	0.181818	0	0.0307692	0	0	0.0833333	NA	0.195489	0.125	0.944444	0.555556	1	0.666667	0.857143	0.0425532	0.0588235	0	0.0854701	0.12	0.619048	0.2	NA	0.28	0.0625	0.642857	NA	NA	0.984615	0.9
5	chr11	94491302	exon	-5993	Spata20	#N/A	6.48429e-12	#N/A	5.47927e-08	0.121212	0	0.0153846	0.0208333	0	0.0277778	NA	0.180451	0	0.888889	0.555556	0.777778	0.666667	0.785714	0	0.0294118	0	0	0.12	0.52381	0.210526	NA	0.16	0	0.857143	NA	NA	0.923077	1
5	chr11	94491241	exon	-5932	Spata20	#N/A	6.48429e-12	#N/A	1.10846e-10	0.0606061	0	0.0222222	0.0222222	0.318182	0.193548	NA	0.0751174	0.0555556	0.846154	0.75	0.869565	0.5	0.875	0.0882353	0.0769231	0	0.1	0.176471	0.131579	0.5	NA	0.166667	0	0.88	0.928571	0.782609	0.865169	0.923077
6	chr8	122309513	intron	27374	Zfpm1	0	#N/A	0	0.0482491	0.0842105	0.0555556	0.0172414	0.0263158	0.655172	0.55	0.782609	0.666667	0.791667	0.873418	0.959184	0.833333	NA	0.921053	0.12766	0.0106383	0.0277778	0	0.08	0.711111	0.647059	NA	0.764706	0.508197	0.910714	0.88	1	0.933333	0.916667
3	chr2	152000217	promoter	353	Slc52a3	#N/A	#N/A	0	#N/A	0.607143	0.727273	0.663366	0.824561	0.163636	0.1875	1	0.27907	0.36	0.105263	0.0961538	0.153846	NA	0.0487805	0.75	0.735849	0.777778	0.714286	0.666667	0.145833	0.133333	NA	0.173913	0.3	0	0	NA	0.0933333	0
3	chr15	85673702	intergenic	-30071	NA	0	#N/A	0	#N/A	0.75	NA	0.948718	0.7	0.0595238	0.0454545	NA	0	0.148148	0.0117647	0	NA	NA	0	0.809524	0.666667	NA	0.863636	1	0	0	NA	0.05	0.151515	0	0.105263	NA	0	0
3	chr12	108386685	intron	15534	Eml1	0	#N/A	0	#N/A	0.714286	0.857143	0.805405	0.909091	0.0322581	0.05	0	0.09375	0.25	0.216216	0.166667	0.0526316	NA	0	0.947368	0.77551	1	0.94	0.684211	0.0540541	0.0416667	NA	0.0526316	0.222222	0.0731707	0.0689655	0	0.0483871	0
1	chr4	148868217	intron	63827	Casz1	#N/A	#N/A	0	#N/A	0.833333	NA	NA	0.714286	0.25	NA	NA	NA	0.363636	0	0.285714	0	NA	0	1	0.888889	NA	NA	NA	0	NA	NA	0	NA	0	0	NA	NA	0
3	chr6	91813978	intergenic	-6586	Grip2	0.000215031	#N/A	0	#N/A	0.785714	1	0.666667	0.966102	0.410256	0.212121	0.125	0.276596	0.44	0.0961538	0.189189	0	NA	0	0.888889	0.90566	0.766355	0.923077	0.777778	0.225806	0.142857	NA	0.097561	0.258065	0.117647	0	0	0.12766	0.0526316
1	chr6	91813994	intergenic	-6602	Grip2	#N/A	#N/A	0	#N/A	0.714286	0.882353	0.173913	0.864407	0.461538	0.575758	0	0.25	0.52	0.115385	0.243243	0	NA	0	0.962963	0.830189	0.830189	0.928571	0.703704	0.306452	0.102041	NA	0.147541	0.254902	0.117647	0	0	0.106383	0
1	chr15	57984823	promoter	-1080	Fam83a	0.00233788	#N/A	0	#N/A	0.716216	1	0.428571	0.972222	0.324324	0.258065	0	0.121951	0	0.166667	0	0	NA	0	0.897436	0.731707	NA	0.88	0.702128	0.0416667	0	NA	0.047619	NA	0.0192308	0	0	0	0
1	chr4	148955364	intergenic	144449	Pex14	0	#N/A	0	#N/A	0.84252	1	NA	0.965517	0.104478	0.142857	NA	0.14433	0.238095	0.0816327	0.102564	0	0	0.0222222	0.880952	0.773333	1	0.981308	0.863636	0.1	0	NA	0.153846	0.0641026	0.0196078	0.0238095	0.6	0.0449438	0
1	chr4	40850721	promoter	-584	Mir5123	0.00130488	#N/A	0	#N/A	0.4	0.24	0.3	0.592105	0.0243902	0.0483871	0	0.027027	0	0.0273973	0.0727273	0	NA	0	0.4	0.373333	0.394366	0.543478	0.394737	0.0126582	0	NA	0.0357143	0.0322581	0.0107527	0.0232558	0	0.0153846	0.08
2	chr15	94655874	intron	26691	Tmem117	#N/A	#N/A	0	#N/A	0.958333	NA	NA	0.935484	0.727273	NA	NA	NA	0.692308	0.030303	0.181818	NA	NA	0.352941	0.888889	0.857143	NA	1	1	0.315789	NA	NA	0.142857	0.0588235	0.0909091	0	NA	NA	NA
6	chr14	54432773	promoter	1171	Mmp14	#N/A	#N/A	0	#N/A	0.318182	NA	0	0.16	0.2	0.75	NA	NA	0.48	0.48	0.225806	NA	NA	0.217391	0.0196078	0.129032	NA	0	NA	0.75	0.818182	NA	0.75	0.692308	0.6	0.53125	NA	0.642857	0.75
6	chr11	6228864	promoter	1382	Npc1l1	#N/A	#N/A	0	#N/A	0.857143	NA	0.5	0.9	0.5	NA	NA	NA	1	0.857143	0.916667	NA	NA	0.666667	NA	NA	0	0	NA	0.9	NA	NA	0.9	NA	0.75	0.666667	NA	1	NA
6	chr16	92397316	exon	2763	Rcan1	1.66474e-05	#N/A	0	#N/A	0.382022	0.285714	0.0983607	0.353846	0.722222	0.730337	1	0.778846	0.9	0.944444	0.923913	1	NA	0.96875	0.360656	0.479167	0.1875	0.253521	0.253731	0.823529	0.86747	NA	0.923077	0.866667	0.954545	0.982759	0.482759	0.913793	0.88
3	chr14	70174081	intron	2735	Pdlim2	0.000794728	#N/A	0	#N/A	NA	0.652174	1	0.769231	NA	0.142857	NA	0.166667	0	NA	0	0.0769231	NA	0	NA	NA	1	0.759259	0.833333	NA	0	0	0.142857	NA	NA	0	NA	NA	0
5	chr4	148891083	intron	86693	Casz1	#N/A	#N/A	0	#N/A	NA	NA	1	0	NA	0.461538	NA	NA	0.5	NA	0.727273	0.875	NA	0.888889	NA	0	NA	NA	0.0769231	NA	0.9	NA	NA	1	NA	NA	1	0.142857	0.5
1	chr4	148818448	intron	14058	Casz1	5.77985e-09	#N/A	0	#N/A	0.806452	0.833333	0.490196	0.972222	0.0442478	0	0	0	0.047619	0.0597015	0.181818	0.047619	NA	0.0416667	0.725926	0.75	0.875	0.916667	0.65625	0.00980392	0	0	0.0545455	0.0444444	0.0166667	0	NA	0.0704225	0.0769231
1	chr2	170308235	intergenic	-48126	Bcas1os2	#N/A	#N/A	0	#N/A	0.428571	NA	0.512195	0.533333	NA	0.285714	NA	NA	0	NA	0.166667	NA	NA	0	NA	0.888889	NA	1	NA	0	0.2	NA	0	0.1	0.142857	NA	NA	NA	NA
2	chr2	162853740	intergenic	-77768	Srsf6	0.000718909	0.0255496	0	#N/A	0.733333	NA	0.964286	0.941176	0.375	0.133333	0.666667	NA	0.444444	0	NA	NA	NA	0	NA	1	1	1	NA	0.416667	0.1875	NA	0.357143	0.105263	0	0	0	0	NA
3	chr4	148955354	intergenic	144459	Pex14	0	#N/A	0	#N/A	0.755906	1	NA	0.637931	0.0720721	0.0357143	NA	0.103093	0.047619	0.0625	0.102564	0	0	0.0222222	0.658228	0.693333	0.961165	0.962617	0.782609	0.0612245	0	NA	0.025641	0	0.0196078	0	0.3	0.0449438	0
6	chr8	122309484	intron	27345	Zfpm1	1.13699e-10	0.036494	0	#N/A	0.100671	0.333333	0	0.036036	0.623656	0.714286	0.809524	0.818182	0.697674	0.96	0.97619	0.833333	NA	0.941176	0.166667	0.0727273	0.0285714	0	0.0784314	0.681818	0.848485	NA	0.764706	0.740741	0.921569	0.904762	0.6875	0.946429	0.869565
6	chr11	32211139	exon	5726	Snrnp25	#N/A	#N/A	0	#N/A	0.714286	NA	1	0.448276	0.5625	0.5	NA	NA	0.666667	0.916667	NA	NA	NA	0.875	NA	0.142857	0	NA	NA	1	1	NA	0.916667	1	1	0.75	NA	0.886364	NA
3	chr4	148955192	intergenic	144621	Pex14	2.59005e-05	#N/A	0	#N/A	0.64486	0.846154	1	0.918367	0.241379	0.323529	0.019802	0.285714	0.119048	0.145161	0.176471	0.111111	NA	0.0294118	0.72	0.909091	NA	0.973684	0.833333	0.240506	0.1	0	0.232143	0.0967742	0.02	0	0.0232558	0.0714286	0
1	chr4	148955191	intergenic	144622	Pex14	#N/A	#N/A	0	#N/A	0.8	0.625	0.0212766	0.851064	0.244898	0.15	0	0.151515	0.37931	0.0254237	0.157895	0	NA	0.02	0.741379	0.783784	NA	NA	0.833333	0.109375	0.037037	NA	0.125	0.230769	0.027027	0	0	0.0606061	0.133333
1	chr16	21214658	exon	9865	Ephb3	#N/A	#N/A	0	#N/A	0.95	NA	0.0833333	0.8	0.44	0.1	NA	0.333333	0.4	0.238095	0.142857	0	NA	0.0555556	0.958333	0.928571	NA	NA	0.666667	0.166667	0.1	NA	0.142857	0.0909091	0.0606061	0	0	0	NA
1	chr15	85673691	intergenic	-30082	NA	#N/A	#N/A	0	#N/A	0.702128	NA	0.102564	0.58	0.0188679	0.0454545	NA	0	0	0.0117647	0	NA	NA	0	0.666667	0.555556	NA	0.772727	0.5	0	0	NA	0.05	0.0606061	0	0	NA	0	0
6	chr11	79307137	intergenic	-32755	Nf1	#N/A	#N/A	0	#N/A	0.466667	0.375	0	0.333333	0.821429	0.7	NA	0.905109	0.916667	0.866667	0.833333	0.941176	1	0.941176	0.383333	0.240741	0.181818	0.0652174	0.142857	0.797101	0.952381	NA	0.83871	0.818182	1	1	0.875	0.927536	0.9375
6	chr6	34899418	intron	11414	Wdr91	0.00422933	#N/A	0	#N/A	0.222222	NA	NA	0.4375	0.888889	NA	1	NA	NA	0.8	NA	NA	NA	NA	0	NA	0	0	NA	NA	NA	1	0.833333	0.666667	0.625	NA	NA	NA	NA
1	chr19	39236504	intron	7252	Cyp2c53-ps	#N/A	#N/A	0	#N/A	0.5	1	0.0769231	0.666667	0.192308	NA	NA	NA	0.105263	0.0294118	0.285714	NA	NA	0.166667	0.764706	0.727273	0.954545	1	NA	0.05	0.166667	NA	0.1	0.25	0	0	NA	NA	NA
3	chr18	20109648	intron	5126	Dsc1	8.38617e-10	#N/A	0	0.0425425	0.870968	1	1	0.840909	0.378788	0.386364	0	0.396825	0.283582	0.225806	0.0555556	0	NA	0.122449	0.927273	0.87931	0.978261	1	0.851852	0.190909	0.275862	NA	0.333333	0.466667	0.0357143	0.0322581	NA	0.0821918	0
6	chr11	11868029	promoter	-94	1700042O10Rik	#N/A	#N/A	0	#N/A	NA	NA	1	0.230769	0.7	NA	NA	NA	0.777778	0.818182	0.454545	NA	NA	0.266667	0	NA	NA	0	NA	0.6875	0.571429	NA	0.636364	0.684211	0.75	0.25	NA	0.666667	NA
6	chr15	88709274	intron	24946	Brd1	#N/A	#N/A	0	#N/A	0.428571	NA	0.714286	0.576923	0.526316	0.666667	NA	NA	0.785714	0.740741	0.875	NA	0.611111	0.9	0.047619	0.15	NA	NA	NA	1	NA	NA	0.909091	0.818182	0.818182	0.6875	NA	0.767442	NA
2	chr5	113914772	intergenic	-6067	Coro1c	#N/A	#N/A	0	#N/A	0.428571	0.5	0.923077	0.909091	0.125	NA	NA	NA	0.75	0	0	NA	NA	0.142857	1	NA	NA	1	NA	0	0.181818	NA	NA	NA	0	0	NA	0.125	NA
6	chr2	91932146	promoter	152	Mdk	#N/A	#N/A	0	#N/A	0.285714	0	0.197183	0.5	0.384615	0.419355	1	0.539823	0.6	0.888889	0.615385	0.754717	NA	0.8	0.117647	0.0789474	0.0849057	0.0106383	0.145833	0.75	0.8	NA	0.657895	0.6	0.538462	0.428571	0.484848	0.705882	0.777778
3	chr6	115793108	exon	14996	Snora7a	0.0443266	#N/A	0	#N/A	0.833333	NA	1	0.606061	0.25	0.190476	NA	NA	0.30303	0	0.0571429	NA	NA	0.0333333	0.962963	0.923077	1	NA	NA	0.161765	0.2	NA	0.315789	0.368421	0	0.037037	NA	0.0526316	0
1	chr4	43956074	intergenic	-1628	Glipr2	#N/A	#N/A	0	#N/A	0.4	NA	NA	0.533333	0.111111	NA	NA	NA	0	0.0952381	NA	NA	NA	0	1	0.857143	NA	NA	NA	0	NA	NA	0	0	0	0	NA	0	0.142857
6	chr15	76090137	promoter	-125	Nrbp2	0.000216182	#N/A	0	#N/A	0.4375	NA	0.25	0.285714	0.795455	0.807692	NA	0.9	0.740741	0.764706	0.595745	1	NA	0.857143	0.363636	0.296875	0	0.0645161	0.363636	0.959184	1	NA	0.941176	0.9375	0.610169	0.90625	0.75	0.842105	0.857143
1	chr17	31381523	intergenic	-4711	Pde9a	7.45391e-05	#N/A	0	#N/A	NA	NA	0.766355	0.979167	NA	NA	0.222222	0	0.166667	NA	NA	0.230769	NA	NA	NA	NA	1	0.975309	NA	0	NA	0.125	NA	NA	NA	NA	0	0.111111	NA
1	chr15	57984838	promoter	-1065	Fam83a	#N/A	#N/A	0	#N/A	0.744681	1	0.142857	0.972222	0.27027	0.290323	0	0.046875	0	0.0833333	0.037037	0	NA	0	0.794872	0.560976	NA	0.68	0.863636	0.0833333	0	NA	0.0952381	NA	0	0	0	0.02	0
1	chr15	82930648	intergenic	-18515	Tcf20	#N/A	#N/A	0	#N/A	0.714286	1	0.34375	0.261905	0.0434783	NA	NA	NA	0.235294	0.0769231	0.166667	NA	NA	0.3125	NA	1	NA	1	NA	0.2	0.3	NA	0.3	0	0.454545	0.222222	NA	NA	NA
6	chr11	120171510	intergenic	18347	NA	0.00258479	#N/A	6.6685e-12	#N/A	0.341772	0.6	0.432836	0.225	0.628571	0.709677	0.777778	0.768362	0.8	0.983871	0.85	0.882353	1	0.981481	0.267606	0.270833	0	NA	0.226415	0.84375	0.8	NA	0.857143	0.636364	0.867647	0.80597	0.869565	0.92233	0.894737
6	chr10	79935569	intron	8230	Arid3a	5.87848e-05	#N/A	6.6685e-12	#N/A	0.257732	NA	0.479167	0.258427	0.719298	0.657895	0.92	0.815789	0.884615	0.696	0.72093	0.65	0.428571	0.688889	0.270833	0.281553	0	0.1	0.209302	0.758065	0.971429	1	0.772727	0.777778	0.725	0.653846	0.738095	0.589744	0.692308
6	chr11	117359503	intron	27192	42622	#N/A	#N/A	6.6685e-12	#N/A	0.415584	0	0.5	0.309859	0.642857	0.904762	NA	0.627907	0.617647	0.945455	0.84375	1	NA	0.875	0.166667	0.346154	NA	0.269231	0.294118	0.875	0.787879	NA	0.909091	0.857143	0.883721	0.788462	NA	0.87234	0.947368
4	chr19	44881358	intergenic	-45421	1700039E22Rik	1.52554e-06	#N/A	6.6685e-12	#N/A	0.533333	NA	0.733333	0.648148	0.171875	0.162162	NA	0	0.111111	0.0188679	0.0149254	0.0625	NA	0.0204082	0.6	0.692308	1	0.704545	0.6	0.0987654	0.172414	NA	0.140351	0.0895522	0.04	0.0454545	0.1	0.02	0
6	chr3	88536895	promoter	-514	Mir1905	0.000270414	#N/A	1.30805e-11	#N/A	0.0487805	NA	0	0.121622	0.434783	0.571429	NA	0.916667	0.5	0.8125	1	1	NA	0.842105	0.0769231	0.122449	NA	0.0425532	0	0.705882	0.666667	NA	0.857143	0.608696	0.944444	0.75	NA	0.969697	NA
6	chr9	35538654	intergenic	19817	Ddx25	0.000387435	#N/A	1.92506e-11	#N/A	0.428571	NA	NA	0.314286	0.904762	1	NA	NA	0.833333	0.975	0.947368	1	NA	0.9375	0.204545	0.130435	NA	NA	0.333333	0.790698	0.785714	1	1	1	1	0.952381	NA	0.91358	1
6	chr16	18588938	intron	1734	Tbx1	#N/A	#N/A	2.51921e-11	#N/A	0.56	0.272727	0.02	0.478261	0.676471	0.666667	NA	0.597938	0.5	0.75	0.64	0.828571	NA	0.733333	0.333333	0.291667	0.358025	0.173913	0.32	0.823529	0.823529	NA	0.880952	0.857143	0.758621	1	NA	0.894737	0.73913
1	chr17	15820715	exon	5872	Rgmb	2.95054e-09	#N/A	3.03655e-11	#N/A	0.609756	NA	NA	0.754098	0.129032	0	NA	NA	0	0.04	0.08	NA	NA	0	0.925926	0.9	NA	NA	NA	0.235294	0.05	NA	0	0.333333	0.181818	0.0454545	0	0.0454545	NA
1	chr18	35741146	promoter	-593	Tmem173	#N/A	0.00133834	3.03655e-11	#N/A	0.217391	NA	0	0.571429	0.555556	0	0.555556	NA	0.526316	0	0	NA	NA	0	0.909091	0.933333	NA	1	NA	0.157895	0.142857	NA	0.125	0.466667	0.0869565	0	0	0	NA
6	chr10	79947069	intron	-13083	Wdr18	#N/A	2.04034e-08	7.15986e-11	2.50321e-06	0.1	NA	NA	0.12	0.326087	0.266667	NA	NA	0.290323	0.868687	0.821429	NA	NA	0.904762	0.0181818	0.0243902	NA	0	0	0.444444	0.589744	NA	0.53125	0.433333	0.918367	0.944444	NA	0.95	0.857143
6	chr4	149564252	exon	19137	Ctnnbip1	0.00849785	#N/A	1.614e-10	#N/A	0.7	0.833333	0.505882	0.6125	0.924528	0.947368	1	0.93985	0.9	1	1	1	1	0.962963	0.425532	0.568182	NA	0.52459	0.435897	0.938776	1	NA	0.931818	0.952381	0.966667	0.894737	1	0.974359	1
6	chr3	97242021	intergenic	-14658	Bcl9	#N/A	#N/A	1.87051e-10	#N/A	0.232558	NA	0	0.428571	0.714286	0.685714	NA	0.5	0.634615	0.846154	0.883333	0.5	NA	0.833333	0.23301	0.258065	0	NA	0.263158	0.698795	0.9	NA	0.789474	0.74359	0.866667	0.913043	NA	0.835443	0.90625
3	chr4	126612236	exon	2384	5730409E04Rik	#N/A	0.0220937	2.67614e-10	#N/A	0.896552	NA	0.66129	0.963636	0.380952	0.434783	NA	0.505618	0.428571	0.136364	0.212121	0.0434783	NA	0.0714286	0.714286	0.862069	0.984127	1	0.913043	0.0697674	0.0740741	0.166667	0.163636	0.636364	0	0	NA	0.0333333	0.272727
6	chr5	137663402	intron	-17689	Irs3	#N/A	#N/A	5.1014e-10	#N/A	0.3	NA	0	0.2	NA	0.428571	NA	NA	0.5	NA	NA	NA	NA	0.75	NA	0.181818	NA	0	NA	0.944444	NA	NA	0.833333	NA	0.8	NA	NA	NA	NA
6	chr18	65170952	intron	-77909	Mir122	0.00164724	#N/A	5.12839e-10	#N/A	0.410959	0.5	NA	0.466667	0.857143	0.857143	NA	0.6875	0.846154	0.925926	0.777778	1	NA	1	0.352273	0.279412	0	0.189189	0.428571	0.782609	0.904762	NA	0.846154	0.809524	0.943396	0.97619	0.952381	0.944444	1
6	chr5	28463433	intron	-3551	9530036O11Rik	#N/A	#N/A	6.22632e-10	#N/A	0.433962	0.714286	0.6	0.660194	0.796875	0.84	0.875	0.73913	0.694444	0.819444	0.745098	0.866667	NA	0.883721	0.267857	0.241071	0.0483871	0.367347	0.1875	0.767123	0.754717	NA	0.77551	0.911765	0.87013	0.904762	1	0.90411	0.846154
3	chr15	97900014	intron	8283	Vdr	0	#N/A	6.22632e-10	#N/A	0.827586	0.933333	0.9	0.844156	0.297619	0.16129	NA	0.365079	0.234043	0.0972222	0.0615385	0	0	0.0294118	0.822917	0.706667	1	0.823529	0.684211	0.132653	0.084507	NA	0.0886076	0.5	0.0377358	0	0.0714286	0.0126582	0.0833333
1	chr17	39844688	exon	1693	NA	#N/A	#N/A	6.3381e-10	#N/A	NA	0	0	0.311321	0.166667	0.233333	0.0615385	0.267606	NA	0.375	0.347826	0.0789474	NA	0.148148	NA	NA	0.769231	0.954545	NA	0.105882	0.125	0.173913	0.185185	NA	0.0967742	0.533333	0.285714	0.170213	0.352941
1	chr12	111428075	intron	10632	Exoc3l4	#N/A	#N/A	7.14689e-10	0.00624027	0.818182	NA	0.4	0.966102	0.333333	0.3	NA	NA	0.555556	0.0175439	0.1875	0.142857	NA	0.0833333	1	0.785714	1	1	NA	0.297872	0.214286	NA	0.375	0.315789	0	0	NA	0	0
1	chr4	148857881	intron	53491	Casz1	#N/A	#N/A	1.09802e-09	#N/A	0.6875	0.875	0.36875	0.892857	0.232143	0.238095	NA	0.300752	0.210526	0.1	0.119048	0.238095	NA	0.142857	0.728395	0.739726	1	0.94382	0.651163	0.166667	0.0243902	NA	0.205882	0.117647	0.0434783	0.105263	NA	0.0606061	0.0769231
6	chr11	98589224	intergenic	-1980	Ormdl3	#N/A	#N/A	1.39816e-09	#N/A	0.142857	0.333333	0	0.153846	0.7	0.166667	NA	NA	0.416667	0.416667	0.5	NA	NA	0.444444	0.0357143	0.0666667	NA	0	NA	0.714286	NA	NA	0.7	0.75	0.5	0.714286	NA	0.714286	NA
6	chr5	107854364	intron	20744	Evi5	#N/A	#N/A	1.41628e-09	#N/A	0.583333	NA	NA	0.297297	0.833333	NA	NA	NA	0.846154	0.9375	0.866667	NA	NA	0.8	0.230769	0.4	0.0555556	0	NA	1	0.875	NA	1	0.769231	0.923077	1	NA	1	1
6	chr2	118791844	exon	12127	Disp2	0.013961	#N/A	1.48446e-09	#N/A	0.7	NA	NA	0.377358	1	NA	NA	NA	1	1	0.9375	1	NA	0.923077	0.142857	0.2	NA	NA	NA	1	1	NA	0.928571	NA	0.916667	1	NA	1	1
6	chr1	153502814	intergenic	-15155	Dhx9	#N/A	#N/A	1.78209e-09	#N/A	0.583333	NA	NA	0.384615	0.846154	0.666667	NA	NA	1	1	NA	NA	NA	NA	0.166667	0.277778	NA	NA	NA	1	NA	NA	NA	1	NA	1	NA	NA	NA
3	chr6	137210173	intergenic	-39678	Rerg	0.000278518	#N/A	1.90631e-09	#N/A	0.783333	0.714286	1	0.895522	0.402985	0.2	NA	0.410256	0.428571	0.111111	0.117647	0	NA	0.0625	0.78125	0.897959	1	1	0.884615	0.228916	0.115385	0	0.196429	0.5	0.0212766	0	0	0	0.1
6	chr7	79843322	promoter	-971	Anpep	5.62266e-11	#N/A	2.05381e-09	#N/A	0.3125	0.461538	0.4375	0.471014	0.920455	0.851064	1	0.863415	0.916667	0.868421	0.864407	0.9375	NA	0.89313	0.217742	0.411111	0	0.318182	0.384615	0.936709	0.846154	NA	0.797753	0.797101	0.835052	0.864865	1	0.884058	0.87037
6	chr8	122309487	intron	27348	Zfpm1	0	0.00541515	2.64326e-09	#N/A	0.0662252	0.0555556	0	0.0175439	0.509804	0.5	0.52381	0.590909	0.458333	0.909091	0.918367	0.833333	NA	0.72973	0.0851064	0.0212766	0	0	0	0.522727	0.446154	NA	0.5	0.383333	0.767857	0.555556	0.672131	0.85	0.75
1	chr5	146939653	intergenic	-9004	Gtf3a	#N/A	#N/A	2.76326e-09	#N/A	0.534884	NA	0.0107527	0.546218	0.319149	0.37037	0	0.220779	0.262295	0.0933333	0.0612245	0	NA	0.020202	0.648649	0.75	NA	0.375	0.5	0.030303	0	0	0.0625	0	0.02	0.0232558	0	0	0.0357143
6	chr10	41598286	intron	8310	Ccdc162	#N/A	#N/A	2.80472e-09	#N/A	0.285714	0.461538	0.2	0.609375	0.732394	0.735294	0.857143	0.75	0.862069	1	0.911765	0.894737	NA	0.894737	0.241667	0.289474	NA	0	0.363636	0.828571	0.8	NA	0.72973	0.935484	0.87	0.782609	NA	0.912281	0.941176
6	chr4	107139761	exon	38606	Tceanc2	#N/A	#N/A	2.85761e-09	#N/A	0.555556	1	0	1	0.655172	NA	0.9	NA	0.333333	0.454545	0.9	NA	NA	0.75	0.142857	0	0	NA	NA	0.727273	0.75	NA	0.875	NA	0.6875	0.714286	NA	0.7	1
1	chr4	138827291	intron	-4566	NA	#N/A	#N/A	3.69595e-09	#N/A	0.576923	NA	NA	0.642857	0.166667	NA	NA	NA	0.266667	0	0	NA	NA	0	0.904762	0.888889	NA	0.947368	NA	0	0.333333	NA	NA	0.26087	0.0740741	0	NA	NA	NA
6	chr6	108523430	exon	33689	Mir7661	#N/A	#N/A	3.72483e-09	#N/A	NA	0.73913	0.493506	0.175	NA	1	NA	0.9	0.909091	NA	0.88	0.95	NA	1	NA	0.341463	NA	0.521127	0.333333	NA	1	NA	1	1	0.833333	1	1	NA	0.9375
1	chr17	15820711	exon	5876	Rgmb	0	#N/A	3.95457e-09	#N/A	0.7	NA	NA	0.901639	0.0666667	0.0555556	NA	NA	0	0.04	0.04	NA	NA	0	0.777778	0.7	NA	NA	NA	0.0294118	0	NA	0	0.166667	0.0909091	0	0	0	NA
2	chr2	144196134	intergenic	-6845	NA	#N/A	#N/A	3.95457e-09	#N/A	0.863636	0	1	1	0.296296	0.111111	NA	NA	0.486486	0.176471	0	NA	0.166667	0.037037	0.83871	0.888889	1	1	NA	0.326531	0.1875	NA	0.294118	0.4375	0.0967742	0.0869565	NA	0.133333	0
6	chr16	4419196	promoter	1303	Adcy9	#N/A	#N/A	4.46812e-09	#N/A	0.4	0.0833333	0.442105	0.105263	0.538462	0.413043	NA	0.682243	0.619048	0.758621	0.659574	0.857143	0.875	0.7	0.352941	0.3125	0	0.111111	0.192982	0.8	0.714286	NA	0.775	0.875	0.791667	0.916667	NA	0.729412	0.642857
2	chr2	167989483	exon	21111	Fam65c	#N/A	#N/A	4.95454e-09	#N/A	0.37037	NA	0.0512821	0.4	0.08	0	0	NA	0.0882353	0	0	NA	NA	0	0.444444	0.611111	NA	0.62	NA	0.0357143	0	NA	0	0	0	0	NA	0	0
6	chr17	32122564	exon	-31142	Pdxk-ps	#N/A	#N/A	6.48088e-09	#N/A	0.46875	0.714286	0.473118	0.571429	0.76	0.775	NA	0.676471	0.764706	0.623762	0.7	0.695652	NA	0.76	0.21875	0.422222	0	0.25	0.259259	0.789474	0.717949	NA	0.806452	0.757576	0.730159	0.75	NA	0.698413	0.6
1	chr15	101383035	intergenic	-12911	Krt80	#N/A	#N/A	7.24777e-09	#N/A	0.383333	0.111111	0	0.632353	0.047619	0.121951	0	0.0229008	0	0.046875	0.235294	0.0645161	0	0.0555556	0.703704	0.512821	0.8	0.493506	0.447368	0.0666667	0	NA	0.0545455	0.09375	0.0526316	0	NA	0.0506329	0.153846
6	chr4	154472854	intron	163514	NA	#N/A	#N/A	7.26903e-09	#N/A	0.333333	NA	1	0.555556	0.842105	0.888889	NA	NA	0.833333	0.870968	0.952381	0.833333	NA	1	0.289474	0.142857	NA	NA	NA	0.870968	0.956522	NA	0.833333	0.928571	0.947368	1	NA	1	NA
6	chr17	80113008	intergenic	-14463	Galm	#N/A	#N/A	7.54859e-09	#N/A	0.458333	NA	NA	0.478261	0.869565	0.684211	NA	NA	0.888889	0.866667	0.909091	NA	NA	0.714286	0.208333	0.214286	0	NA	NA	0.870968	0.722222	NA	0.666667	1	0.869565	0.888889	NA	NA	NA
6	chr19	25406845	intron	-98861	Dmrt1	#N/A	#N/A	9.80482e-09	#N/A	0.388889	NA	0	0.696429	0.833333	NA	NA	0.666667	0.5	0.703704	0.875	1	NA	0.533333	0.142857	0.0645161	NA	NA	0.3	0.888889	1	NA	0.7	NA	0.909091	0.692308	0	0.866667	1
6	chr8	12846377	intron	-14459	Gm15350	0.0152192	#N/A	9.80482e-09	#N/A	0.216216	NA	NA	0.365385	0.729167	0.6	NA	0.75	0.785714	0.696203	0.939394	NA	NA	0.826087	0.0508475	0.206897	0	0.172414	0.0833333	0.733333	0.75	NA	0.541667	0.590909	0.8	0.740741	1	0.787879	0.666667
6	chr9	118927970	promoter	1436	Ctdspl	0.00159014	#N/A	1.00524e-08	#N/A	0.0454545	NA	0	0.230769	0.64	0.533333	NA	NA	0.705882	0.9	0.558824	NA	NA	0.785714	0.147059	0.0769231	NA	0	NA	0.785714	0.567568	NA	0.7	0.818182	0.590909	0.65625	NA	0.736842	0.538462
3	chr12	108386674	intron	15523	Eml1	7.74721e-11	#N/A	1.11074e-08	#N/A	0.944444	0.714286	0.858696	1	0.290323	0.125	0	0.220588	0.375	0.216216	0.166667	0.0526316	NA	0	0.947368	0.918367	1	0.639344	0.842105	0.0833333	0	NA	0.027027	0.407407	0.0714286	0.0689655	0	0.0483871	0
6	chr9	43224881	exon	14936	Oaf	#N/A	#N/A	1.17992e-08	#N/A	0.326923	NA	0.155556	0.384615	0.784314	0.842105	0.266667	NA	0.923077	0.84375	1	0.909091	NA	0.870968	0.235294	0.188406	0	0.177778	NA	0.843137	0.8	NA	0.809524	0.677419	0.878049	0.857143	0.5	0.888889	1
6	chr2	27740148	intron	29567	Rxra	#N/A	#N/A	1.20338e-08	#N/A	0.478261	NA	0	0.444444	0.826087	0.714286	NA	NA	0.705882	0.340909	0.666667	NA	NA	0.909091	0.125	0.125	NA	NA	NA	0.820513	0.818182	NA	0.6	0.923077	0.882353	0.777778	NA	0.764706	NA
6	chr4	148891442	intron	87052	Casz1	0.000375096	0.000993229	1.34711e-08	0.00520525	0.0655738	0.111111	0	0.0204082	0.375	0.318182	NA	0.392982	0.25	0.702703	0.710526	0.861538	NA	0.771429	0.0405405	0	NA	0	0.0833333	0.479167	0.567568	NA	0.555556	0.4	0.892857	0.833333	NA	0.825397	0.9
6	chr4	154536331	intron	100037	NA	#N/A	#N/A	1.44893e-08	#N/A	0.473684	NA	0.916667	0.1875	0.8125	0.875	NA	NA	0.777778	0.774194	0.9	NA	NA	0.6875	0.25	0.25	0.04	0	NA	0.789474	0.777778	NA	1	0.8125	0.8125	0.636364	NA	0.776119	0.75
1	chr16	21205924	promoter	1131	Ephb3	#N/A	#N/A	1.51292e-08	#N/A	0.435897	0	0.162162	0.592593	0	0.030303	0	0	0.0144928	0.116667	0.0566038	0.0833333	NA	0.0588235	0.7	0.515625	NA	0.490196	0.526316	0	0.0689655	NA	0.08	0.101695	0.0136986	0	0	0	0.0967742
3	chr17	15820727	exon	5860	Rgmb	0	#N/A	1.57359e-08	#N/A	0.95	NA	NA	0.885246	0.193548	0.0384615	NA	NA	0.0740741	0.0416667	0.04	NA	NA	0	0.962963	0.7	NA	NA	NA	0.0588235	0	NA	0	0.333333	0.0909091	0	0	0	NA
2	chr6	54811755	intergenic	-5161	Znrf2	#N/A	#N/A	1.6454e-08	#N/A	0.583333	NA	NA	0.71875	0.25	0.333333	NA	NA	0.625	0	NA	NA	NA	0	NA	1	NA	1	NA	0.125	0.25	NA	0.333333	NA	0.125	0	NA	NA	0
1	chr16	21214654	exon	9861	Ephb3	#N/A	#N/A	1.7367e-08	#N/A	0.95	NA	0.0833333	0.75	0.416667	0.1	NA	0	0.45	0.238095	0.0952381	0	NA	0.0555556	0.813953	0.928571	NA	NA	0.666667	0.2	0.1	NA	0.142857	0.227273	0.0606061	0	0	0	NA
6	chr6	34884254	exon	-6190	3110062M04Rik	#N/A	#N/A	1.83493e-08	#N/A	NA	0.333333	0.591549	0.09375	NA	0.882353	NA	0.9375	0.75	NA	0.875	1	0.75	0.857143	NA	0.130435	0.325843	0	0.21875	NA	0.933333	NA	NA	0.952381	NA	1	NA	1	1
5	chr3	137974724	intron	6826	Dapp1	#N/A	#N/A	1.92075e-08	0.00121714	0.111111	0.434783	0	0.119048	0.368421	0.0833333	0.333333	NA	0.375	NA	0.695652	0.277778	NA	0.357143	0	0	NA	0	NA	0.636364	0.545455	NA	0.545455	0.409091	0.208955	0.0285714	0.0576923	0.181818	NA
6	chr5	23553643	intron	62929	Srpk2	#N/A	#N/A	1.98089e-08	#N/A	0.923077	NA	NA	0.545455	0.545455	NA	NA	NA	0.823529	0.944444	1	NA	NA	0.5	NA	NA	0.0909091	0.111111	NA	0.909091	0.888889	NA	NA	NA	0.888889	NA	NA	NA	NA
4	chr3	122307066	intergenic	-13364	Mir760	0.000260615	#N/A	2.27617e-08	#N/A	0.511628	0.5	0.833333	0.666667	0.181818	0.157895	NA	0.0196078	0.272727	0.105263	0.133333	0.0238095	0	0.117647	0.47541	0.357143	0.627907	0.550562	0.62069	0	0.037037	NA	0	0.214286	0.24	0	0.0769231	0.0285714	0.0769231
1	chr13	55452339	promoter	-767	Mir6943	1.84355e-05	#N/A	2.96003e-08	#N/A	0.568966	0.6	1	0.681818	0.0952381	0.125	NA	0.173913	0.19697	0.0736842	0.0816327	0	NA	0	0.622222	0.62069	0.843137	0.818182	0.55	0.174419	0.151515	NA	0.205128	0.169231	0.0487805	0	0	0	0
4	chr12	55460282	intron	32366	Nfkbia	5.00928e-08	#N/A	3.77504e-08	#N/A	0.767857	NA	0.62963	0.929293	0.223684	0.191489	NA	0.0857143	0.0454545	0.166667	0.2	0.0416667	NA	0.140845	0.616541	0.63	1	0.75	0.735849	0.118056	0.0792079	NA	0.0956522	0.0869565	0.141304	0.117647	0	0.115385	0.0447761
6	chr9	114516346	intron	-19803	Ccr4	#N/A	#N/A	3.77504e-08	#N/A	1	0.833333	0	0.625	0.9	NA	NA	NA	0.714286	0.933333	0.888889	NA	NA	0.909091	0.1	0.555556	0	0	NA	0.956522	1	NA	0.833333	NA	1	1	NA	NA	0.714286
3	chr13	37666805	intergenic	-159233	Rreb1	4.57461e-05	#N/A	4.06529e-08	#N/A	0.544118	0.933333	NA	0.909091	0.112245	0.111111	0	0.206897	0.0149254	0	0.0588235	0	NA	0	0.8	0.768116	NA	0.8125	0.794118	0.0945946	0	NA	0.136364	0.364865	0	0	0	0.0224719	0.0416667
4	chr8	108731698	intron	17056	Zfhx3	#N/A	4.35831e-09	#N/A	0	0.818182	0.133333	0.9	0.6875	NA	0.913043	1	NA	1	NA	0.0888889	0.5	NA	0.285714	NA	0.666667	NA	0.866667	0.75	1	0.714286	NA	0.863636	0.86	0.15	0.208333	0.0625	0.222222	0.153846
2	chr11	117535003	intergenic	50637	NA	#N/A	#N/A	#N/A	0	0.723404	NA	NA	0.631579	0.6	0.741935	0	0.564103	0.75	0.0555556	0.193548	0	NA	0.0816327	0.83871	0.828571	NA	0.633803	0.766667	0.576271	0.464286	NA	0.5625	0.72	0	0	NA	0.0337079	0
6	chr12	111693531	intergenic	15428	Trmt61a	#N/A	#N/A	#N/A	0	0.210526	0.416667	0	0.361446	0.452381	0.518519	NA	0.711111	0.533333	0.888889	0.882353	0.35	NA	0.965517	0.333333	0.268293	0	0.542373	0.0625	0.510417	0.466667	NA	0.519231	0.473684	0.966667	1	NA	0.977778	1
5	chr19	7267130	intergenic	-2634	Rcor2	#N/A	#N/A	#N/A	0	NA	NA	NA	NA	NA	0	NA	NA	0.285714	NA	0.142857	0.171429	NA	NA	NA	0.142857	NA	NA	0	NA	0.153846	0	NA	0	NA	NA	1	NA	0.875
4	chr5	123226874	promoter	-1316	Psmd9	#N/A	#N/A	#N/A	0	0.756757	1	0.472441	0.915254	0.759259	0.72549	NA	0.808511	0.647059	0.328947	0.528736	0.5	NA	0.163265	0.806452	0.784615	1	0.96	0.8	0.674074	0.826923	NA	0.815789	0.9	0.166667	0.214286	0.125	0.0980392	0.09375
4	chr4	62509879	intron	-7680	Hdhd3	#N/A	3.24178e-05	#N/A	0	0.9375	0.714286	NA	0.782609	0.863636	1	NA	NA	1	0.230769	0.428571	NA	NA	0.142857	0.896552	0.631579	1	1	NA	0.789474	0.9	NA	NA	0.923077	0.0909091	0.0625	0.153846	NA	NA
4	chr1	133103708	intron	-27458	Ppp1r15b	#N/A	0	#N/A	0	0.828125	NA	1	0.941176	0.736842	0.673469	0.714286	0.670213	0.709677	0.118644	0.0555556	0.0714286	NA	0.0322581	0.916667	0.90625	NA	1	0.941176	0.785714	0.545455	NA	0.731343	0.90625	0.0909091	0.047619	0.0714286	0.056338	0.0967742
4	chr4	62510532	exon	-8333	Hdhd3	#N/A	0	#N/A	0	0.921348	0.894737	0.953488	0.953125	0.969231	0.910714	NA	0.902655	0.916667	0.224	0.292683	0.2	0.115385	0.179104	0.87037	0.880435	NA	0.794118	0.923077	0.745614	0.782051	NA	0.840909	0.93617	0.15	0.134615	0.35	0.228571	0.172414
4	chr6	31148060	intron	70415	Lncpint	#N/A	2.41811e-09	#N/A	0	0.866667	0.727273	1	0.989691	0.885714	0.90625	NA	0.94898	0.891304	0.202381	0.290323	0.45	NA	0.459459	0.9	0.911111	1	1	1	0.942308	0.935484	NA	0.951613	0.974359	0.326087	0.434783	NA	0.386667	0.296296
4	chr4	134591402	exon	-23552	Mir6403	#N/A	2.02471e-08	#N/A	0	1	NA	1	0.833333	1	NA	1	NA	0.85	0.263158	0.25	NA	NA	0.214286	0.722222	0.92	NA	NA	NA	0.766667	NA	NA	0.857143	1	0.047619	0.142857	0	0.142857	NA
5	chr8	84708182	exon	6727	Lyl1	#N/A	8.17212e-07	#N/A	0	0.0526316	0	0.175	0.0240964	0.0196078	0	NA	0.0403226	0	0.529412	0.454545	0.32	NA	0.473684	0	0.0185185	NA	0	0.0357143	0.0135135	0.0384615	NA	0.0232558	0	0.461538	0.666667	NA	0.546392	0.588235
4	chr10	13427896	intron	-38927	Phactr2	#N/A	#N/A	#N/A	0	0.794118	1	0	0.837838	0.73913	0.514286	0.5	0.512821	0.684211	0.5	0.5	0	NA	0.115385	0.823529	0.888889	0.975	NA	0.941176	0.73913	0.526316	NA	0.714286	0.6	0.0526316	0	0.05	0.0714286	0
4	chr15	99512061	intron	16105	Faim2	#N/A	0	#N/A	0	0.939759	1	0.916667	0.904762	0.813953	0.851852	NA	0.818182	0.918919	0.0654206	0.196078	0.133333	NA	0.21875	0.877193	0.976744	1	1	0.958333	0.945455	0.9	NA	0.883721	0.928571	0.220588	0.101695	0.0869565	0.148148	0.166667
4	chr1	93688198	intron	2625	Bok	#N/A	0	#N/A	0	0.866667	NA	1	0.96	0.846154	0.7	1	NA	0.875	0.0298507	0.0666667	0.166667	NA	0.025	0.945946	0.807692	NA	0	NA	0.74	0.769231	NA	0.642857	1	0	0.05	NA	0	0
5	chr11	94491270	exon	-5961	Spata20	#N/A	0.00011078	#N/A	0	0.030303	0.125	0	0.0222222	0.181818	0.16129	NA	0.056701	0.0555556	0.807692	0.666667	0.478261	0.333333	0.5	0.0294118	0.025641	0.337209	0.0759494	0.176471	0.105263	0	NA	0.111111	0.222222	0.694444	0.923077	1	0.747126	0.769231
4	chr8	120644929	intron	-10548	1190005I06Rik	#N/A	#N/A	#N/A	0	0.84	0.9375	0.571429	0.847222	0.811321	0.807692	0	0.766667	0.720588	0.434211	0.583333	0.666667	NA	0.28	0.585366	0.726316	1	0.743902	0.837838	0.783333	0.769231	NA	0.825397	0.684211	0.0555556	0.0606061	0.157895	0.0909091	0.162162
4	chr8	120644779	intron	-10398	1190005I06Rik	#N/A	#N/A	#N/A	0	0.659091	1	1	0.716981	0.75	0.7	0.363636	0.75	0.704545	0.379747	0.6875	0	NA	0.219512	0.673077	0.735294	1	0.227273	0.588235	0.641026	0.68	NA	0.764706	0.857143	0.121951	0.037037	0	0.0714286	0.0833333
4	chr11	67668016	intron	-27310	Rcvrn	#N/A	#N/A	#N/A	0	NA	1	1	1	NA	0.741935	NA	NA	0.8	NA	0.4	0.12	NA	0.333333	NA	0.884615	0.333333	0.882353	0.947368	NA	0.851852	NA	NA	0.928571	NA	0	0.0714286	NA	0.16
4	chr11	67668017	intron	-27309	Rcvrn	#N/A	8.41086e-08	#N/A	0	NA	1	0.978261	1	NA	0.916667	NA	1	0.733333	NA	0.173913	0.296296	NA	0.166667	NA	0.8	1	0.595745	1	NA	0.875	NA	NA	0.75	NA	0	0	NA	0.0909091
4	chr1	118741508	intergenic	113565	Tfcp2l1	#N/A	3.73112e-11	#N/A	0	0.93617	1	1	0.939394	0.783333	0.737705	NA	0.902985	0.795455	0.210526	0.365854	0.125	0	0.0857143	0.92	0.911111	1	0.318182	0.916667	0.829268	0.621622	NA	0.764706	0.757576	0.0185185	0	NA	0.0212766	0
4	chr9	61434384	intergenic	62020	Tle3	#N/A	#N/A	#N/A	0	0.895833	1	1	0.783784	0.909091	0.826087	NA	0.705128	0.722222	0.638889	0.545455	0.32	NA	0.5	0.897436	0.672414	0.828571	1	0.75	0.792453	0.666667	NA	0.74359	0.944444	0.149254	0.0952381	0	0.218182	0.186047
4	chr12	54305373	intergenic	71760	NA	#N/A	3.26066e-09	#N/A	0	0.964286	1	1	0.877551	0.90625	0.875	NA	NA	0.75	0.142857	NA	NA	NA	0.117647	1	0.894737	0.16129	NA	NA	0.784314	1	NA	0.833333	0.882353	0	0.2	NA	0	NA
4	chr2	31511808	intron	41502	NA	#N/A	0	#N/A	0	0.734177	NA	1	0.946429	0.814815	0.84	0.815789	0.714286	0.928571	0.166667	0.333333	0	NA	0.0833333	0.842105	0.851852	1	1	NA	0.882353	0.761905	NA	0.716981	0.736842	0.0113636	0.027027	0.0263158	0.075	0
4	chr9	43332395	intron	21634	Trim29	#N/A	#N/A	#N/A	0	0.86	0.952381	0.968254	0.95122	0.813953	0.952381	NA	0.858108	0.78125	0.916667	0.666667	0.606061	NA	0.71875	0.964286	0.954545	0.410959	0.962025	0.611111	0.902439	0.8	1	0.736842	1	0.152174	0.210526	0.25	0.195122	0.121212
4	chr2	167080009	intergenic	14718	NA	#N/A	1.22334e-09	#N/A	0	0.526316	NA	NA	0.714286	0.869565	0.555556	NA	NA	0.793103	0.133333	0.142857	0.222222	0.142857	0	1	0.823529	NA	NA	0.375	0.684211	0.571429	NA	0.714286	0.533333	0	0	NA	0.0517241	0
4	chr5	148741666	promoter	-174	2210417A02Rik	#N/A	0	#N/A	0	0.941176	0.888889	0.839286	0.714286	0.875	0.766667	1	0.933333	0.892857	0.244444	0.272727	0.294118	NA	0.205882	0.876923	1	1	1	0.947368	0.857143	0.65	NA	0.911111	0.77551	0.227273	0.09375	0.148148	0.275	0.138889
4	chr11	76401487	intergenic	-2347	Nxn	#N/A	0	#N/A	0	0.879518	1	0.975	0.777778	0.710145	0.77907	NA	0.861111	0.642857	0.0384615	0.03125	0.125	NA	0.0704225	0.769231	0.876923	0	0.310345	0.733333	0.730159	0.604167	NA	0.68	0.848485	0.038961	0.0377358	0	0.111111	0.0625
4	chr10	13427869	intron	-38900	Phactr2	#N/A	#N/A	#N/A	0	0.825	1	1	0.833333	0.681818	0.685714	0.555556	0.675439	0.85	0.583333	0.47619	0.0851064	NA	0.115385	1	0.828571	1	NA	0.941176	0.695652	0.684211	NA	0.641026	0.8	0.1	0.030303	0.05	0.195122	0
4	chr8	120382546	intergenic	-106320	Gse1	#N/A	0.00581462	#N/A	0	0.87037	NA	1	0.8	0.95	0.807692	NA	0.898438	0.837209	0.545455	0.733333	0.365385	0.25	0.428571	0.953488	0.787234	1	NA	0.962963	0.837209	0.884615	NA	0.788732	0.75	0.108108	0.142857	NA	0.291262	0.214286
4	chr5	92919730	exon	21739	Shroom3	#N/A	6.48429e-12	#N/A	0	0.734043	1	0.757812	0.685039	0.797619	0.638889	0.857143	0.752212	0.678571	0.258741	0.206897	0.103448	0.333333	0.131579	0.840426	0.77907	1	0.988506	0.785714	0.581633	0.523077	NA	0.638889	0.686275	0.0967742	0.0833333	0	0.0783133	0.169811
5	chr16	92605792	exon	91538	Runx1	#N/A	3.94599e-07	#N/A	0	0.0232558	0	0.311927	0	0	0.115385	NA	0.10625	0.333333	0.75	0.85	0.571429	NA	0.692308	0.0833333	0.0714286	NA	0.0125	0.125	0.195122	0.0566038	NA	0.176471	0	0.826087	0.7	NA	0.770115	0.8125
4	chr18	78050471	intron	6798	Siglec15	#N/A	0.000277974	#N/A	0	0.893333	0.4	1	0.951613	0.793103	0.666667	NA	0.580645	0.84375	0.169811	0.333333	NA	NA	0.258621	0.807692	0.880952	0.982143	1	NA	0.903846	0.736842	NA	0.791667	0.8	0.0693069	0.0555556	0.133333	0.304348	0.153846
5	chr8	84708289	exon	6834	Lyl1	#N/A	0	#N/A	0	0.0136986	0.428571	0	0.0285714	0.097561	0	NA	0.133333	0	0.836066	0.666667	0.933333	NA	0.888889	0.012987	0.030303	0	0.0117647	0.0526316	0.102564	0.1	NA	0.153846	0.133333	0.8125	0.794118	NA	0.953488	NA
4	chr6	31126944	intron	-63852	Mir29b-1	#N/A	0	#N/A	0	0.797468	1	0.311321	0.868852	NA	0.853659	NA	0.814815	0.849057	NA	0.030303	0.2	NA	0.075	NA	0.863014	0.416667	0.962963	0.857143	0.857143	0.675325	NA	0.844444	1	0.0151515	0	NA	0.208333	0
6	chr2	74735992	intron	9924	Mir10b	#N/A	#N/A	0.0482634	0	0.734043	0.75	0.027027	0.40625	0.85	0.918919	1	0.952381	0.857143	0.762712	0.786885	0.833333	NA	0.965517	0.450549	0.488095	0.77027	0.307692	0.693548	0.173913	0.145833	NA	0.186047	0.263158	0.977273	0.869565	NA	0.960784	0.823529
5	chr14	67479048	intergenic	-81307	4930438E09Rik	#N/A	7.62465e-08	#N/A	0	0.218182	0.375	0.04	0.263889	0.26087	0	NA	NA	0.12	0.895833	0.770833	0.333333	0.833333	0.71875	0.128205	0.40625	NA	0	0.5	0.178571	0.222222	NA	0.142857	0.0571429	0.965517	0.96	NA	0.858491	0.833333
5	chr14	67479043	intergenic	-81302	4930438E09Rik	#N/A	9.12096e-05	#N/A	0	0.163636	0	0.536585	0.125	0.26087	0.125	NA	NA	0.08	0.770833	0.809524	0.333333	0.833333	0.59375	0.153846	0.25	NA	0	0.5	0.0357143	0.166667	NA	0.0666667	0.114286	0.689655	0.84	NA	0.705882	0.916667
4	chr15	99512039	intron	16127	Faim2	#N/A	1.8499e-09	#N/A	0	0.963855	0.64	0.958333	0.817308	0.837209	0.777778	NA	0.909091	0.756757	0.210526	0.235294	0.333333	NA	0.28125	0.948276	0.883721	0.411765	1	0.958333	0.945455	0.85	NA	0.767442	0.894737	0.235294	0.20339	0.108696	0.296296	0.233333
4	chr6	31147872	intron	70603	Lncpint	#N/A	0	#N/A	0	0.925926	0.875	0.982759	0.866071	0.818182	0.857143	NA	0.878613	0.807692	0.184211	0.0697674	0.0365854	NA	0.111111	0.814286	0.890909	0.949153	0.980769	0.866667	0.895833	0.794118	NA	0.927536	0.882353	0.0512821	0	0.0909091	0.0843373	0.0526316
4	chr9	21601659	intergenic	6671	NA	#N/A	4.66064e-10	#N/A	0	0.734694	0.565217	1	0.791667	NA	0.6	NA	0.696203	0.584906	NA	0.0365854	0	NA	0.139535	NA	0.740741	0.0338983	1	0.826087	0.631579	0.689655	NA	0.590909	0.595238	0.0222222	0.0408163	NA	0.117647	0.0645161
4	chr4	62510429	intron	-8230	Hdhd3	#N/A	2.96879e-08	#N/A	0	NA	1	0.783784	1	NA	0.923077	NA	1	1	NA	0.318182	0.136364	NA	NA	NA	1	0.972973	1	1	1	0.882353	NA	NA	1	NA	0	NA	0	0
4	chr5	107854057	intron	21051	Evi5	#N/A	0	#N/A	0	0.636364	0.333333	0.768421	0.81295	0.824561	0.696429	NA	0.75188	0.851852	0.0555556	0.131579	0.09375	NA	0.126761	0.774194	0.717391	0.584416	0.923077	0.569231	0.688172	0.725	NA	0.803279	0.83871	0.0941176	0.211268	0	0.173469	0.133333
4	chr17	27069773	intron	12471	Itpr3	#N/A	7.39465e-10	#N/A	0	0.761194	0.8125	0.956522	0.415385	0.701149	0.903226	NA	0.729167	0.733333	0.235294	0.261905	0.0666667	NA	0.149425	0.860759	0.69697	NA	0.555556	0.703704	0.745763	0.658537	NA	0.7	0.84058	0.125	0.0625	0	0.09375	0.12
4	chr1	118741389	intergenic	113446	Tfcp2l1	#N/A	#N/A	#N/A	0	0.846154	1	0.989362	0.964912	0.85	0.833333	NA	0.85	0.888889	0.811321	0.653846	NA	NA	0.5	0.962963	0.87037	NA	1	0.833333	0.756757	0.916667	NA	0.75	0.958333	0.156863	0.111111	NA	0.0930233	0.105263
5	chr10	126962607	intergenic	-16110	Ctdsp2	#N/A	2.15812e-07	#N/A	0	0	NA	0	0.171429	0.166667	0.111111	NA	NA	0.3	0.857143	0.8	NA	NA	0.875	0	0.0833333	NA	0	NA	0.210526	0.538462	NA	0.272727	0.181818	0.965517	1	NA	1	NA
6	chr2	74736454	intron	10386	Mir10b	#N/A	#N/A	#N/A	0	0.588235	0.3125	0.869565	0.225806	0.9	0.904762	0.966667	0.854054	0.956522	0.886792	0.75	0.766667	1	0.846154	0.5	0.666667	0	0.0153846	0.5625	0.285714	0.318182	0	0.306452	0.176471	0.819444	0.761905	0.841584	0.783333	0.952381
4	chr17	8116436	intergenic	-15209	Gm1604b	#N/A	2.23295e-06	#N/A	0	0.833333	0.785714	0.971429	1	0.676056	0.605263	NA	0.609756	0.724138	0.113636	0.0454545	0.184211	NA	0.324324	0.747748	0.884615	NA	0.97561	0.818182	0.802817	0.772727	NA	0.813953	0.935484	0.252427	0.0847458	0.0188679	0.236842	0.333333
4	chr1	118741405	intergenic	113462	Tfcp2l1	#N/A	6.79829e-05	#N/A	0	0.798319	0.0909091	0.851064	0.298246	0.725	0.75	NA	0.7	0.777778	0.358491	0.192308	NA	NA	0.0925926	0.87037	0.814815	NA	0.324324	0.75	0.727273	0.666667	NA	0.741935	0.708333	0.0196078	0.0277778	NA	0.0232558	0.0526316
4	chr6	31126683	intron	-63591	Mir29b-1	#N/A	0	#N/A	0	0.680851	0.636364	0.923077	0.862069	0.633803	0.636364	0.590909	0.598039	0.6	0	0.0357143	0	NA	0.0185185	0.775	0.829787	0.037037	0.778947	0.659574	0.535714	0.488889	NA	0.594203	0.666667	0.027027	0	NA	0	0
5	chr6	129027645	intergenic	13535	NA	#N/A	1.60875e-05	#N/A	0	0.120482	0.0909091	0.190476	0.15493	0.193548	0.0606061	0	0	0.170213	0.545455	0.566667	0.727273	NA	0.488372	0.0618557	0.134328	1	0.253968	0.136364	0.057971	0.0568182	NA	0.0666667	0.025	0.593407	0.722222	NA	0.74359	0.703704
4	chr6	31147916	intron	70559	Lncpint	#N/A	9.59169e-07	#N/A	0	0.944444	0.866667	1	0.819048	0.84	0.92	NA	0.826316	0.888889	0.315789	0.333333	0.3125	NA	0.56	0.975	0.848101	1	0.930233	1	0.914894	0.9375	NA	0.768421	0.777778	0.0566038	0.190476	0.190476	0.35443	0.166667
6	chr2	74746800	exon	-5884	Gm14424	0.0101666	#N/A	#N/A	0	0.612903	0.142857	0.362069	0.359375	0.833333	0.75	0.833333	0.79235	0.666667	0.888889	0.789474	0.92	NA	0.875	0.538462	0.6	0.178571	0.904762	0.363636	0.153846	0.15	NA	0.136364	0.269231	0.904762	0.833333	NA	0.802083	0.947368
4	chr6	31126842	intron	-63750	Mir29b-1	#N/A	4.31508e-05	#N/A	0	0.413793	0.333333	0.594203	0.581818	NA	0.342105	0.625	0.456522	0.295455	0	0	0.0625	0	0.0185185	0.285714	0.482759	0	0.45	0.423077	0.588235	0.493827	NA	0.591837	0.492063	0.0204082	0	0	0	0
4	chr12	108827596	intron	8281	Slc25a29	#N/A	8.14732e-10	#N/A	0	0.947368	NA	0.516129	0.946429	0.892857	0.833333	NA	NA	0.888889	0.24	0.4	0.142857	NA	0.206897	0.896552	0.842105	0.967742	0.75	NA	0.846154	0.75	NA	0.866667	0.933333	0.3	0.0833333	NA	0.0957447	0.25
5	chr8	84708213	exon	6758	Lyl1	#N/A	0	#N/A	0	0.0631579	0.173913	0	0.313253	0.0980392	0.0416667	NA	0.145161	0.0909091	0.843137	0.705882	0.76	NA	0.842105	0.109375	0.111111	NA	0	0.0344828	0.256757	0.321429	NA	0.185714	0.106383	0.836538	0.904762	NA	0.896907	0.882353
4	chr4	62510434	intron	-8235	Hdhd3	#N/A	0	#N/A	0	0.93617	0.933333	0.452381	0.96	0.809524	0.75	NA	0.75	0.705882	0.164179	0.0967742	0.142857	NA	0.08	0.944444	0.794118	NA	0.44898	1	0.671233	0.702128	NA	0.738095	0.96875	0.106383	0.047619	NA	0	0.117647
4	chr4	62509896	intron	-7697	Hdhd3	#N/A	1.12256e-05	#N/A	0	0.9375	0.785714	NA	0.826087	0.818182	1	NA	NA	1	0.230769	0.285714	NA	NA	0.142857	0.724138	0.916667	0	1	NA	0.842105	0.7	NA	NA	0.923077	0.0454545	0.0625	0	NA	NA
4	chr6	31147951	intron	70524	Lncpint	#N/A	#N/A	#N/A	0	0.921053	1	0.982143	0.939394	0.909091	0.77551	0	0.85	0.8125	0.113636	0.137931	0.111111	NA	0.16129	0.891892	0.85	1	1	0.820513	1	0.9	NA	0.947368	0.9375	0.148936	0.227273	0.0526316	0.225	0
4	chr6	31147950	intron	70525	Lncpint	#N/A	0	#N/A	0	0.883929	1	1	0.90625	0.916667	0.866667	NA	0.844828	0.882353	0.25	0.195122	0	NA	0.190476	0.897727	0.929825	1	NA	0.945946	1	0.75	NA	0.955224	0.846154	0.1875	0.2	0	0.155844	0
4	chr17	12675421	promoter	418	Slc22a1	#N/A	#N/A	#N/A	0	0.83871	1	0.727273	0.872727	0.75	0.764706	0.24	0.684211	0.769231	0.326087	0.344828	0.285714	NA	0.333333	0.868421	0.952381	1	0.357143	0.954545	0.783333	0.875	NA	0.773585	0.833333	0.1	0.027027	0	0.257143	0.230769
4	chr2	27421824	intron	5002	Vav2	#N/A	0.00981087	#N/A	0	0.9125	1	0.966667	1	0.880435	0.921053	1	0.925926	0.869565	0.514706	0.71875	0.6	NA	0.567568	0.980769	0.898305	1	0.675325	0.857143	0.797297	0.821429	NA	0.90411	0.923077	0.26	0.269231	0.202614	0.30303	0.129032
4	chr6	31126700	intron	-63608	Mir29b-1	#N/A	2.69522e-06	#N/A	0	0.712329	NA	0.428571	0.833333	0.518519	0.241379	NA	0.543478	0.351351	0	0	0	NA	0	0.769231	0.740741	NA	0.975	0.6	0.518519	0.539683	NA	0.696429	0.813953	0	0	0	0	0.0555556
5	chr15	67113518	exon	63365	St3gal1	#N/A	0	#N/A	0	0.0333333	NA	0	0.230769	0.0714286	0.0909091	NA	NA	0.125	1	1	NA	NA	1	0.222222	0	1	NA	NA	0.125	NA	NA	0	0.210526	1	0.894737	NA	NA	NA
4	chr7	99057474	intron	83671	Uvrag	#N/A	0	#N/A	0	0.914894	1	0.985294	1	0.96875	0.909091	1	0.892857	0.956522	0.192982	0.181818	0.25	0	0.27027	0.952381	0.947368	NA	1	0.871795	0.938776	0.9	NA	0.928571	1	0.405405	0.2	0.0869565	0.282353	0.296296
4	chr11	90029677	promoter	-671	Tmem100	#N/A	8.60044e-06	#N/A	0	0.65625	0	0.542857	0.567164	0.723404	0.5	NA	NA	0.571429	0.025641	0	0.333333	NA	0.1	0.409091	0.6875	NA	0.6875	0.3	0.702703	0.655172	NA	0.733333	0.714286	0.0181818	0	0	0.0384615	0
4	chr11	90029671	promoter	-677	Tmem100	#N/A	#N/A	#N/A	0	0.5625	0	0.514286	0.461538	0.638298	0.285714	NA	NA	0.428571	0	0	0.333333	NA	0.1	0.422222	0.875	NA	0.6875	0.2	0.567568	0.611111	NA	0.538462	0.642857	0.0277778	0	0	0.0384615	0
4	chr4	62510558	exon	-8359	Hdhd3	#N/A	0	#N/A	0	0.921348	1	0.965116	0.984375	0.841121	0.835294	NA	0.887097	0.854167	0.31746	0.252874	0.333333	0	0.208333	0.873563	0.925926	NA	0.961165	0.948718	0.962963	0.808511	NA	0.875	0.9375	0.25	0.153846	0.3	0.0873786	0
4	chr11	67668036	intron	-27290	Rcvrn	#N/A	0.00834515	#N/A	0	NA	1	0.73913	1	NA	0.875	NA	0.8	0.933333	NA	0.521739	0.407407	NA	0.222222	NA	0.942857	1	0.978261	0.818182	NA	1	NA	NA	1	NA	0	0.0322581	NA	0.181818
4	chr5	32739040	intron	46587	Pisd	#N/A	0.00108871	#N/A	0	0.877193	0.833333	1	0.95082	0.557522	0.714286	0.142857	0.8125	0.914286	0.104762	0.314286	0	0	0.225	0.860465	0.806452	1	0.974359	0.84375	0.650485	0.555556	NA	0.725	0.833333	0.0434783	0	0	0.105769	0.0625
4	chr16	92644090	intron	53240	Runx1	#N/A	9.81078e-08	#N/A	0	0.76	NA	1	0.930233	0.916667	0.888889	0.75	NA	0.941176	0.275	0.4375	0.3	NA	0.238095	0.9	0.947368	NA	0.857143	NA	0.888889	0.708333	NA	0.95	0.818182	0.205128	0.166667	0	0.137931	0.117647
5	chr15	67103305	exon	73578	St3gal1	#N/A	0	#N/A	0	0.0148148	0	0.0185185	0.0388889	0.0273973	0.109375	NA	0.0957447	0	0.742574	0.75	0.727273	NA	0.671429	0.0515464	0.0235294	NA	0.177419	0.0441176	0.116279	0.111111	NA	0.11236	0.0869565	0.671875	0.639344	NA	0.712575	0.68254
4	chr9	46396866	intergenic	-76881	4931429L15Rik	#N/A	7.38523e-05	#N/A	0	0.797101	0.604651	0.727273	0.803922	0.784314	0.815789	NA	0.794521	0.888889	0.322581	0.527273	0.32	0.333333	0.266667	0.886076	0.841463	NA	1	0.775	0.826087	0.829787	NA	0.703704	0.818182	0.236842	0.181818	0.285714	0.153846	0.105263
4	chr4	62510465	intron	-8266	Hdhd3	#N/A	0	#N/A	0	0.957447	1	1	0.92	0.723077	0.846154	NA	0.75	0.823529	0.0769231	0.129032	0	NA	0.08	0.888889	0.875	NA	1	0.909091	0.877551	0.723404	NA	0.609756	0.84375	0.0851064	0	NA	0	0.222222
6	chr2	74736320	intron	10252	Mir10b	#N/A	#N/A	#N/A	0	0.7	0.583333	0.434783	0.32	0.83871	0.611111	0.459459	0.928571	0.857143	0.875	0.7	NA	NA	0.84375	0.611111	0.692308	0.0666667	0.5625	0.529412	0.166667	0.0666667	NA	0.15625	0.166667	0.851852	0.8	NA	0.84127	0.785714
6	chr2	74746809	exon	-5875	Gm14424	#N/A	#N/A	#N/A	0	0.355556	0.866667	0.027027	0.333333	0.555556	0.590909	0.833333	0.554913	0.785714	0.642857	1	0.827586	0.666667	0.782609	0.272727	0.269231	0.232558	0.0416667	0.324324	0.0232558	0.0869565	NA	0.25	0.2	0.818182	0.666667	1	0.802469	0.846154
6	chr2	74736447	intron	10379	Mir10b	#N/A	#N/A	#N/A	0	0.540541	0.3125	0.536232	0.225806	0.833333	0.952381	0.602273	0.794595	0.826087	0.867925	0.795455	0.733333	1	0.782609	0.583333	0.555556	0	0.2	0.5	0.252747	0.227273	0	0.28125	0.176471	0.916667	0.761905	0.861386	0.766667	0.952381
4	chr2	27421837	intron	4989	Vav2	#N/A	#N/A	#N/A	0	0.8875	1	0.965517	0.835616	0.858696	0.921053	0.824427	0.804511	0.73913	0.350427	0.774194	0.5	NA	0.277778	0.901961	0.898305	1	0.987013	0.971429	0.837838	0.888889	NA	0.861111	0.923077	0.12	0.12	0.0592105	0.212121	0.0714286
4	chr9	56123839	intron	33865	Pstpip1	#N/A	3.77978e-05	#N/A	0	0.763158	0.6	1	0.75641	0.85	0.73913	NA	0.825397	0.75	0.383333	0.416667	0.272727	NA	0.208333	0.793651	0.944444	1	1	0.894737	0.891304	0.833333	NA	0.857143	0.884615	0.25	0.136364	NA	0.122222	0.0967742
4	chr4	138836361	intron	4487	Pla2g2a	#N/A	4.08422e-07	#N/A	0	0.84	1	0.884058	0.947368	0.578947	0.833333	0.411765	0.742857	0.708333	0.169811	0.142857	0.0434783	0.111111	0.107143	0.894737	0.888889	0.965517	0.811321	0.882353	0.602564	0.567568	NA	0.755556	0.78125	0.152174	0.047619	0	0.0806452	0.142857
5	chr11	94491282	exon	-5973	Spata20	#N/A	3.06141e-05	#N/A	0	0.151515	0.0625	0	0.0222222	0.238095	0.0952381	NA	0.117021	0.111111	0.863636	0.714286	0.954545	0.5	0.4	0.147059	0.0769231	0.329412	0.0779221	0.176471	0.157895	0.5	NA	0.212121	0	0.958333	1	1	0.964286	0.846154
4	chr15	57984904	promoter	-999	Fam83a	#N/A	9.76938e-05	#N/A	0	0.883333	1	1	0.979167	0.88	0.852941	0	0.80829	0.69697	0.341463	0.195652	0.222222	NA	0.16129	0.868852	0.964286	0.979592	1	0.882353	0.804878	0.864865	NA	0.825	0.863636	0.0144928	0.285714	0.0833333	0.220779	0.0909091
4	chr15	57984909	promoter	-994	Fam83a	#N/A	0.000216216	#N/A	0	0.983333	1	1	1	0.84	0.852941	0	0.813472	0.916667	0.317073	0.304348	0.277778	NA	0.16129	0.704918	0.857143	0.979592	1	0.970588	0.804878	0.72973	NA	0.8	0.909091	0.0434783	0.0333333	0.0833333	0.181818	0.0454545
4	chr16	58690733	intergenic	20527	Cpox	#N/A	#N/A	#N/A	0	0.866667	NA	NA	0.793103	0.692308	NA	NA	NA	0.5	0.571429	0.222222	NA	NA	0.714286	0.914286	NA	NA	1	NA	0.933333	0.818182	NA	0.888889	1	0	0.111111	NA	NA	NA
6	chr2	74746812	exon	-5872	Gm14424	#N/A	#N/A	#N/A	0	0.666667	0.366667	0.027027	0.25	0.764706	0.909091	0.6	0.704698	0.785714	0.821429	1	0.741379	0.285714	0.772727	0.363636	0.615385	0.755814	0.0434783	0.405405	0.142857	0.217391	NA	0.178571	0.111111	0.818182	1	1	0.925926	0.769231
4	chr2	27421798	intron	5028	Vav2	#N/A	6.33511e-08	#N/A	0	0.9375	1	0.966667	0.933333	0.763441	0.732143	0.78626	0.851852	0.826087	0.367647	0.375	0.2	NA	0.164557	0.980769	0.847458	1	1	0.942857	0.666667	0.723404	NA	0.829787	0.807692	0.1	0.0769231	0	0.212121	0
4	chr15	93713489	intergenic	-117599	Prickle1	#N/A	#N/A	#N/A	0	1	NA	0.8125	0.925926	0.923077	0.727273	0	NA	0.857143	0.5	0.4375	NA	NA	0.5	0.842105	0.925926	NA	0.0769231	0.714286	0.8	0.909091	NA	0.888889	0.73913	0.047619	0.0882353	NA	0.263158	0.2
4	chr14	79158234	intron	89134	Zfp957	#N/A	0.0033507	#N/A	0	0.884615	0	1	0.975	1	0.833333	0.333333	NA	0.666667	NA	0.1875	NA	NA	0.0909091	1	0.909091	NA	1	0.875	0.782609	0.586207	NA	0.625	0.916667	0	0	NA	NA	0
4	chr11	76401526	intergenic	-2386	Nxn	#N/A	0	#N/A	0	0.831325	0.538462	0.95	0.711111	0.757143	0.783133	NA	0.75	0.714286	0.0512821	0.0307692	0	NA	0.028169	0.807692	0.784615	1	1	0.766667	0.730159	0.577778	NA	0.714286	0.878788	0.012987	0.0192308	0	0.0952381	0.0625
5	chr11	94491262	exon	-5953	Spata20	#N/A	9.81078e-08	#N/A	0	0.0909091	0	0.0222222	0.0222222	0.409091	0.129032	NA	0.0615385	0.0555556	0.884615	0.6875	0.913043	0.5	0.625	0.0294118	0.025641	0.348837	0.0886076	0.117647	0.131579	0.3125	NA	0.222222	0	0.92	1	0.913043	0.977273	0.846154
4	chr6	31147945	intron	70530	Lncpint	#N/A	#N/A	#N/A	0	0.842105	1	0.982143	0.969697	0.77193	0.909091	0	0.8	0.9375	0.209302	0.106383	0.277778	NA	0.235294	0.810811	0.925	1	0.0810811	0.846154	0.880952	0.8	NA	0.947368	0.8125	0.340426	0.139535	0.157895	0.3	0.0666667
4	chr10	24397701	intergenic	174186	Moxd1	#N/A	#N/A	#N/A	0	NA	NA	NA	0.809524	NA	0.4	NA	NA	0.611111	NA	0.0666667	NA	NA	0.0714286	NA	0.888889	1	NA	NA	NA	0.944444	NA	NA	0.777778	NA	0	NA	NA	0
4	chr14	20741437	intron	-6876	Ndst2	#N/A	2.96879e-08	#N/A	0	0.8625	0.470588	0.885714	0.735043	0.854545	0.710843	NA	0.847328	0.714286	0.210526	0.153846	0.416667	NA	0.277778	0.830189	0.921875	1	0.482353	0.897959	0.83871	0.679245	NA	0.818182	0.870968	0.23301	0.155556	NA	0.25	0.21875
4	chr7	99057467	intron	83678	Uvrag	#N/A	0	#N/A	0	0.87234	0.444444	0.985294	0.733333	0.875	0.727273	0.428571	0.833333	0.782609	0.157895	0.0909091	0.1875	0	0.108108	0.738095	0.868421	NA	0.448276	0.871795	0.734694	0.7	NA	0.809524	0.826087	0.216216	0.0857143	0	0.152941	0.148148
4	chr6	31148059	intron	70416	Lncpint	#N/A	1.81284e-10	#N/A	0	0.958333	1	1	0.985294	1	0.833333	0.947368	NA	0.944444	0.258065	0.222222	0.75	NA	0.210526	1	0.882353	1	1	0.833333	0.980392	0.861111	NA	1	0.916667	0.25641	0.2	0.196721	0.7	0.444444
5	chr14	101549238	intron	59954	Tbc1d4	#N/A	0	#N/A	0	0.153846	NA	0	0.309859	0.175	0.192308	NA	0.208333	0.276596	0.976744	1	1	NA	0.92	0.0675676	0.03125	0	NA	0.0833333	0.136364	0.148148	NA	0.355556	0.0689655	1	0.882353	NA	0.891892	0.769231
4	chr10	75717689	exon	46669	Cabin1	#N/A	#N/A	#N/A	0	0.916667	1	0.813953	0.951613	0.757576	0.947368	0.625	0.870968	0.785714	0.728814	0.571429	NA	NA	0.5	0.954545	0.875	NA	0.540541	0.92	0.722222	0.842105	NA	0.76	0.9	0.151515	0.1	0.1	0.111111	0.111111
5	chr11	94491246	exon	-5937	Spata20	#N/A	2.01161e-08	#N/A	0	0.121212	0	0.0222222	0.0222222	0.363636	0.225806	NA	0.134021	0.0666667	0.82	0.75	1	0.5	0.75	0.0882353	0.0769231	0.337209	0.1	0.176471	0.106383	0.375	NA	0.333333	0	0.96	1	1	0.966292	0.923077
4	chr12	25785984	intergenic	424522	NA	#N/A	#N/A	#N/A	0	0.909091	NA	0.521739	0.831325	0.928571	0.833333	1	0.902439	0.914286	0.666667	0.696429	0.8	1	0.568966	0.818182	0.903846	0.985075	0.923077	0.885714	0.871429	0.857143	NA	0.933333	0.942857	0.313253	0.296296	NA	0.34	0.483871
4	chr15	101229472	intron	-4287	NA	#N/A	#N/A	#N/A	0	0.77193	1	0.0540541	0.887097	0.840909	0.77551	NA	0.552632	0.870968	0.560606	0.75	0.181818	NA	0.555556	0.796296	0.698113	1	1	0.888889	0.895833	0.676471	NA	0.914286	0.958333	0.170732	0.228571	NA	0.21519	0.0769231
4	chr11	67668027	intron	-27299	Rcvrn	#N/A	5.08106e-08	#N/A	0	NA	1	1	1	NA	0.75	NA	1	1	NA	0.217391	0.223881	NA	0.222222	NA	0.8	1	0.978723	0.727273	NA	0.958333	NA	NA	1	NA	0	0.030303	NA	0.0909091
