# Supplementary material for: Exposure to the gut microbiota drives distinct methylome and transcriptome changes in intestinal epithelial cells during postnatal development
Source: Genome Med. 2018 Apr 13;10:27. doi: 10.1186/s13073-018-0534-5 (PMC5899322; doi:10.1186/s13073-018-0534-5)
Supplement: Supplementary file 17 — List of differentially expressed genes (CONV-R versus GF) that also contain DMPs as depicted in Additional file 13. (XLSX 45 kb) [file 13073_2018_534_MOESM17_ESM.xlsx]

## Sheet: Sheet1
Additional file 17: methylation and microbially regulated genes from each developmental stage
		Pvalue for gene expression			Fold change in gene expression(CONV-R vs GF)			number of DMPs near the target gene			lowest pvalue within DMRs			mean difference of DMRs (CONV-R vs GF)
Ensembl ID	Gene symbol	W1	W4	W12/16	W1	W4	W12/16	W1	W4	W12/16	W1	W4	W12/16	W1	W4	W12/16
ENSMUSG00000041757	Plekha6	0.00263767	0.0729952	0.0922977	1.3069	1.16975	0.866285	3	NA	NA	0.000173483	NA	NA	0.0267749	NA	NA
ENSMUSG00000060002	Chpt1	0.044012	1.18438e-08	0.161388	0.861527	1.41128	1.10872	2	NA	NA	0.00564503	NA	NA	-0.333462	NA	NA
ENSMUSG00000062115	Rai1	0.0063671	0.496915	0.388297	1.31235	0.91563	0.902934	1	NA	NA	0.049578	NA	NA	0.386256	NA	NA
ENSMUSG00000021118	Plek2	0.0461621	0.0261128	0.0141084	0.758182	1.3163	0.747157	2	NA	NA	0.00171613	NA	NA	0.362281	NA	NA
ENSMUSG00000022772	Senp5	9.84742e-05	0.392862	0.000237442	1.28071	0.935993	0.806067	3	NA	NA	0.00993953	NA	NA	0.113037	NA	NA
ENSMUSG00000007041	Clic1	0.038037	4.62292e-08	3.50747e-05	0.808534	1.55934	1.42077	1	NA	NA	0.00652095	NA	NA	0.464749	NA	NA
ENSMUSG00000026826	Nr4a2	0.0370672	0.224624	0.389467	1.62991	0.753496	1.21718	4	NA	NA	0.0039198	NA	NA	0.278748	NA	NA
ENSMUSG00000073910	Mob3b	1.59041e-05	0.372457	0.072697	1.44304	1.09579	0.855556	1	NA	NA	0.0262512	NA	NA	0.207368	NA	NA
ENSMUSG00000058908	Pla2g2a	0.018445	0.432508	0.27614	0.517553	1.26294	1.33794	3	NA	NA	0.00601131	NA	NA	0.444772	NA	NA
ENSMUSG00000029478	Ncor2	0.00244912	0.599037	2.13151e-05	1.5678	0.906902	0.583896	2	NA	NA	1.65e-05	NA	NA	0.364912	NA	NA
ENSMUSG00000056602	Fry	0.00435198	2.42657e-39	0.647887	1.39225	2.74525	1.05475	1	6	NA	0.00857544	0.0156128	NA	0.460024	0.189507	NA
ENSMUSG00000037541	Shank2	0.0353077	0.121622	0.962103	1.35506	0.802977	1.01128	4	NA	NA	0.00229232		NA	0.359317		NA
ENSMUSG00000055932	Fto	0.0343261	0.013492	0.00914587	1.16824	0.839245	0.838136	3	NA	NA	0.00256248		NA	0.323275		NA
ENSMUSG00000031822	Gse1	0.00687044	0.880692	0.007813	1.41346	0.971505	0.735928	3	NA	NA	0.00628105		NA	0.27715		NA
ENSMUSG00000074305	Peak1	0.000780321	0.654558	3.01332e-05	1.5117	0.93126	0.644614	4	NA	NA	0.000173483		NA	-0.332215		NA
ENSMUSG00000036959	Bcorl1	0.00245515	0.00123975	0.00023516	1.54761	0.662282	0.630153	1	NA	NA	0.0414359		NA	0.238005		NA
ENSMUSG00000034160	Ogt	0.00116475	0.0225428	0.000382328	1.26433	0.853096	0.796225	1	NA	NA	0.0340769		NA	-0.409603		NA
ENSMUSG00000019817	Plagl1	0.124701	0.0100683	0.00432154	1.25189	0.538612	0.494866	NA	4	NA	NA	0.030147	NA	NA	0.203328	NA
ENSMUSG00000097705	Gm26740	NA	0.0477779	0.043382	1.61802	2.79166	2.47351	NA	2	NA	NA	0.0390539	NA	NA	-0.203042	NA
ENSMUSG00000020176	Grb10	0.177869	1.42435e-06	0.731431	0.849952	1.80742	1.12129	NA	12	NA	NA	0.00597556	NA	NA	0.119917	NA
ENSMUSG00000035112	Wnk4	5.98099e-05	0.000133033	5.38543e-15	1.70815	0.59936	0.379057	NA	3	NA	NA	0.0359066	NA	NA	-0.168112	NA
ENSMUSG00000020990	Cdkl1	NA	9.24866e-08	0.0480014	1.63471	0.103437	0.432625	NA	2	NA	NA	0.0154931	NA	NA	0.271781	NA
ENSMUSG00000062822	4833420G17Rik	0.580798	4.56566e-05	0.0341777	1.07165	0.713236	0.826651	NA	47	NA	NA	0.00250249	NA	NA	0.209399	NA
ENSMUSG00000042406	Atf4	0.848572	0.00170214	0.0296347	0.978456	0.813798	0.863014	NA	2	NA	NA	0.0293379	NA	NA	0.387333	NA
ENSMUSG00000022416	Cacna1i	NA	0.0323227	0.0081525	1.05309	2.90869	3.24587	NA	4	NA	NA	0.00473117	NA	NA	0.464442	NA
ENSMUSG00000057880	Abat	0.718152	0.0118812	0.0493925	1.0682	0.738776	0.788242	NA	1	NA	NA	0.0359066	NA	NA	0.327801	NA
ENSMUSG00000033628	Pik3c3	0.965194	0.000504944	0.00214606	1.00495	1.2329	1.20678	NA	4	4	NA	0.00250249	0	NA	-0.374536	-0.521193
ENSMUSG00000063434	Sorcs3	NA	3.3695e-08	4.77343e-06	0.450015	0.196626	0.33511	NA	3	2	NA	0.0123723	0.00473085	NA	0.245331	0.303646
ENSMUSG00000009566	Fpgs	0.447019	0.0211484	0.00863989	0.895151	0.763211	0.747094	NA	2	NA	NA	0.0382798	NA	NA	-0.229488	NA
ENSMUSG00000009555	Cdk9	0.964953	0.0456819	0.00061825	1.0044	0.88552	0.827252	NA	2	NA	NA	0.0382798	NA	NA	-0.229488	NA
ENSMUSG00000032679	Cd59a	0.147818	0.001731	5.82814e-07	1.5137	3.06396	5.11508	NA	5	8	NA	0.00250249	1.75554e-09	NA	-0.309045	-0.384542
ENSMUSG00000028152	Tspan5	0.723195	0.0385774	1.64676e-09	0.888662	0.704023	0.421163	NA	3	NA	NA	0.0176044	NA	NA	-0.237874	NA
ENSMUSG00000037366	Pafah2	0.54238	0.00987379	0.812228	0.928273	1.27166	1.03222	NA	1	NA	NA	0.017878	NA	NA	-0.217275	NA
ENSMUSG00000047843	Bri3	0.516445	0.0118812	0.464708	0.919125	0.76634	1.0968	NA	3	NA	NA	0.00250249	NA	NA	0.243556	NA
ENSMUSG00000001632	Brpf1	0.618366	0.0359186	0.0101529	1.04147	0.880781	0.863722	NA	6	NA	NA	0.00994801	NA	NA	0.345965	NA
ENSMUSG00000002992	Apoc2	0.315793	0.000239462	0.146073	1.38164	2.42061	1.49131	NA	2	NA	NA	0.043178	NA	NA	0.0763486	NA
ENSMUSG00000053175	Bcl3	0.0157092	0.00757894	0.0644679	1.54015	1.50258	1.33842	NA	5	NA	NA	0.00655358	NA	NA	-0.256442	NA
ENSMUSG00000060260	Pwwp2b	0.17836	0.0217284	0.0012403	1.20477	0.756679	0.690518	NA	4	NA	NA	0.043178	NA	NA	0.226838	NA
ENSMUSG00000001911	Nfix	0.289055	0.00728927	0.0754371	1.35223	0.607656	0.727197	NA	2	NA	NA	0.0130117	NA	NA	-0.265722	NA
ENSMUSG00000034112	Atp2c2	0.103633	0.0107115	0.552866	1.17608	1.23328	0.939377	NA	4	NA	NA	0.00193543	NA	NA	-0.236423	NA
ENSMUSG00000035769	Xylb	0.218656	5.45267e-05	0.00369214	1.1453	0.652365	0.71565	NA	4	NA	NA	0.019929	NA	NA	0.227176	NA
ENSMUSG00000051228	Nyx	0.328836	0.000113497	0.015416	1.5475	2.63496	0.525727	NA	6	NA	NA	0.00358888	NA	NA	-0.238751	NA
ENSMUSG00000037315	Jade3	0.611281	0.00203149	0.266875	1.04821	0.801072	0.910936	NA	2	NA	NA	0.0367357	NA	NA	0.217723	NA
ENSMUSG00000006423	C330007P06Rik	0.952002	0.0384751	0.173141	1.00569	1.13475	1.08932	NA	5	NA	NA	0.00250249	NA	NA	-0.352067	NA
ENSMUSG00000016308	Ube2a	0.89451	0.00059617	0.526165	0.984406	1.2603	1.05498	NA	5	NA	NA	0.00250249	NA	NA	-0.352067	NA
ENSMUSG00000035476	Tab3	0.154527	4.28535e-13	0.20694	1.11184	1.52326	0.908437	NA	3	NA	NA	0.00699287	NA	NA	-0.109856	NA
ENSMUSG00000079509	Zfx	0.402631	0.0416725	0.589581	1.06031	1.123	0.964254	NA	3	NA	NA	0.0369167	NA	NA	0.139364	NA
ENSMUSG00000033792	Atp7a	0.881622	6.93003e-08	0.00544308	1.02241	1.52313	0.79387	NA	2	NA	NA	0.0123723	NA	NA	0.345174	NA
ENSMUSG00000031438	Rnf128	0.0999887	0.0432978	0.532228	0.824944	1.23306	0.927061	NA	3	NA	NA	0.0167993	NA	NA	0.1436	NA
ENSMUSG00000031295	Phka2	0.190641	0.0260114	0.521825	1.12774	0.820327	0.934708	NA	2	NA	NA	0.0114677	NA	NA	-0.336688	NA
ENSMUSG00000090145	Ugt1a6b	NA	0.94644	0.000767032	1.73143	0.962517	0.377329	NA	NA	1	NA	NA	0.0467317	NA	NA	-0.301274
ENSMUSG00000054545	Ugt1a6a	0.721142	0.0119098	0.00275671	1.08988	0.675694	0.652099	NA	NA	1	NA	NA	0.0467317	NA	NA	-0.301274
ENSMUSG00000089943	Ugt1a5	0.210026	0.828439	0.022126	1.60088	0.906095	0.530656	NA	NA	1	NA	NA	0.0467317	NA	NA	-0.301274
ENSMUSG00000090171	Ugt1a2	NA	0.418335	1.79687e-05	2.1441	0.753795	0.343177	NA	NA	1	NA	NA	0.0467317	NA	NA	-0.301274
ENSMUSG00000055866	Per2	0.0081788	0.579415	9.9333e-18	1.40738	0.913151	0.410605	NA	NA	3	NA	NA	0.0347373	NA	NA	0.200573
ENSMUSG00000019944	Rhobtb1	0.247787	0.116911	0.00151125	1.25647	0.746513	0.588928	NA	NA	3	NA	NA	0.0147387	NA	NA	-0.0812779
ENSMUSG00000020196	Cabin1	0.156014	0.00231727	1.98039e-05	1.13252	0.8075	0.753249	NA	NA	4	NA	NA	2.5733e-06	NA	NA	0.359708
ENSMUSG00000078439	Smim24	0.385506	0.955538	0.0220497	0.861036	1.01361	0.740535	NA	NA	1	NA	NA	0.0258018	NA	NA	0.270731
ENSMUSG00000020115	Tbk1	0.904567	0.0721821	0.0214623	1.02309	1.23408	0.777464	NA	NA	2	NA	NA	0.0228216	NA	NA	-0.398216
ENSMUSG00000057897	Camk2b	0.865786	0.833223	0.000689562	1.03806	0.954873	1.57738	NA	NA	9	NA	NA	8.39367e-08	NA	NA	-0.548731
ENSMUSG00000037145	2210407C18Rik	0.0933739	4.3214e-06	2.19706e-10	1.59857	2.72729	3.86994	NA	NA	2	NA	NA	0.000344318	NA	NA	-0.442114
ENSMUSG00000010142	Tnfrsf13b	NA	0.116352	0.016451	1.01527	2.31918	3.14362	NA	NA	2	NA	NA	0.0258018	NA	NA	0.137809
ENSMUSG00000042506	Usp22	0.781139	3.46412e-11	0.037991	0.980439	0.756912	0.906254	NA	NA	2	NA	NA	0.0258018	NA	NA	0.137809
ENSMUSG00000000690	Hoxb6	0.673015	0.0132914	0.0462954	1.11099	0.693971	0.75581	NA	NA	4	NA	NA	0.0272159	NA	NA	0.314095
ENSMUSG00000035172	Plekhh3	0.439523	0.469113	4.43969e-05	1.14127	0.900021	0.648575	NA	NA	3	NA	NA	0.0347373	NA	NA	0.353046
ENSMUSG00000040430	Pitpnc1	0.929808	0.51358	0.00415745	0.958846	0.787443	2.06936	NA	NA	3	NA	NA	0.0217967	NA	NA	0.327209
ENSMUSG00000034427	Myo15b	0.926153	0.955986	0.0394646	1.03078	1.01893	0.682941	NA	NA	1	NA	NA	0.0425864	NA	NA	0.177766
ENSMUSG00000052949	Rnf157	0.892302	0.105372	0.0192083	0.953749	0.679289	1.72785	NA	NA	1	NA	NA	0.0491792	NA	NA	-0.349321
ENSMUSG00000020806	Rhbdf2	0.797582	0.660565	0.0100716	1.04562	0.934602	0.757971	NA	NA	2	NA	NA	0.00231735	NA	NA	0.342871
ENSMUSG00000025142	Aspscr1	0.941044	0.000131989	4.77939e-06	0.990063	0.75133	0.721368	NA	NA	2	NA	NA	0.0374757	NA	NA	0.359143
ENSMUSG00000020601	Trib2	0.832593	0.437726	0.000726237	1.14765	1.49297	3.51996	NA	NA	2	NA	NA	0.0283035	NA	NA	-0.0229997
ENSMUSG00000041773	Enc1	2.60329e-08	0.290615	2.83379e-05	1.75125	0.884592	0.695959	NA	NA	2	NA	NA	0.0166336	NA	NA	-0.246904
ENSMUSG00000000957	Mmp14	0.936406	0.0114704	0.000780955	1.01991	1.49334	1.65504	NA	NA	4	NA	NA	0.0200996	NA	NA	-0.282715
ENSMUSG00000022106	Rcbtb2	0.739784	0.352639	4.29159e-05	0.950627	0.877922	1.55143	NA	NA	3	NA	NA	1.54637e-06	NA	NA	-0.547248
ENSMUSG00000022105	Rb1	0.433034	0.938426	1.18989e-06	1.09966	0.988074	0.677628	NA	NA	3	NA	NA	1.54637e-06	NA	NA	-0.547248
ENSMUSG00000075600	Zc3h3	0.119287	0.972869	0.0271073	1.48008	0.987211	0.643325	NA	NA	2	NA	NA	0.0272159	NA	NA	0.280357
ENSMUSG00000046761	Fam83h	0.494675	0.38548	7.66222e-05	0.905275	1.11755	0.680258	NA	NA	3	NA	NA	0.0258018	NA	NA	-0.295856
ENSMUSG00000044986	Tst	0.0191218	1.83158e-05	8.84238e-07	0.68638	0.544438	0.518063	NA	NA	5	NA	NA	5.20206e-05	NA	NA	0.317967
ENSMUSG00000022623	Shank3	NA	0.164121	0.000455963	1.50466	0.509922	0.24822	NA	NA	1	NA	NA	0.0486056	NA	NA	0.164177
ENSMUSG00000000555	Itga5	0.840465	1.28306e-06	1.91943e-07	1.09546	3.03468	3.34609	NA	NA	2	NA	NA	0.0108709	NA	NA	-0.343894
ENSMUSG00000000159	Igsf5	0.771384	0.103273	0.000109117	1.05761	1.24121	0.644085	NA	NA	2	NA	NA	0.0467317	NA	NA	0.153862
ENSMUSG00000034413	Neurl1b	0.719712	0.419425	2.62166e-06	0.921078	0.86664	0.539644	NA	NA	12	NA	NA	0.000138453	NA	NA	-0.293357
ENSMUSG00000015468	Notch4	0.677557	0.677082	0.0125982	1.09952	0.91335	0.68896	NA	NA	2	NA	NA	0.0154178	NA	NA	-0.341307
ENSMUSG00000059714	Flot1	0.107982	0.0478149	0.00774822	0.812652	0.789751	0.741619	NA	NA	2	NA	NA	0.0457065	NA	NA	-0.350143
ENSMUSG00000023959	Clic5	0.758553	0.454623	0.000309063	0.94417	0.893339	0.665646	NA	NA	2	NA	NA	0.0272159	NA	NA	-0.312907
ENSMUSG00000024610	Cd74	0.905632	0.07225	0.00420163	1.0793	2.04076	2.80435	NA	NA	3	NA	NA	0.0204095	NA	NA	-0.316471
ENSMUSG00000024807	Syvn1	0.065232	0.520654	1.22648e-05	1.35462	0.891496	0.577418	NA	NA	4	NA	NA	0.00165797	NA	NA	0.294775
ENSMUSG00000041488	Stx3	0.466514	0.65072	0.00536462	0.887282	1.08064	0.71685	NA	NA	1	NA	NA	0.0467317	NA	NA	0.226538
ENSMUSG00000024897	Apba1	1.08682e-06	0.158352	0.0297704	3.81878	0.60152	0.513086	NA	NA	4	NA	NA	0.0228216	NA	NA	-0.145906
ENSMUSG00000009621	Vav2	0.189268	0.155613	0.000468976	1.21551	0.827494	0.673134	NA	NA	5	NA	NA	0.000192953	NA	NA	0.314974
ENSMUSG00000026836	Acvr1	0.1707	0.959574	0.00357119	1.22205	0.988445	0.712329	NA	NA	3	NA	NA	0.0217967	NA	NA	0.303504
ENSMUSG00000026987	Baz2b	0.0689508	0.637159	0.0253865	1.1829	0.949347	0.836677	NA	NA	3	NA	NA	0.00140398	NA	NA	-0.324295
ENSMUSG00000007659	Bcl2l1	0.645392	0.0962755	4.09754e-10	0.927296	1.22884	0.530698	NA	NA	6	NA	NA	0.0108709	NA	NA	0.261377
ENSMUSG00000001403	Ube2c	0.903961	0.960852	0.0271323	1.02883	0.987789	1.35183	NA	NA	2	NA	NA	0.0204095	NA	NA	0.354337
ENSMUSG00000006800	Sulf2	0.950962	2.56811e-08	8.85953e-06	1.01409	1.88638	0.593559	NA	NA	3	NA	NA	0.0228216	NA	NA	0.347687
ENSMUSG00000086537	Nespas	0.370089	6.71084e-06	0.00029511	1.24709	2.59922	3.59	NA	NA	1	NA	NA	0.0272159	NA	NA	0.39568
ENSMUSG00000027523	Gnas	0.179048	0.28293	1.05052e-09	0.925557	1.06328	1.30397	NA	NA	2	NA	NA	0.0272159	NA	NA	0.346877
ENSMUSG00000027993	Trim2	0.294209	0.130036	0.00102507	1.08732	0.900275	0.820087	NA	NA	2	NA	NA	2.5733e-06	NA	NA	0.507374
ENSMUSG00000086389	Gm15998	NA	0.0595216	0.0139154	0.629731	0.514734	0.398776	NA	NA	2	NA	NA	9.92337e-05	NA	NA	-0.333149
ENSMUSG00000028159	Dapp1	0.409191	0.00657974	0.00344592	0.920232	1.25477	1.26695	NA	NA	2	NA	NA	0.00140398	NA	NA	0.353906
ENSMUSG00000040928	S100pbp	0.732888	0.00300612	0.0120222	1.04399	0.757193	0.787045	NA	NA	2	NA	NA	0.0183768	NA	NA	0.318708
ENSMUSG00000028862	Map3k6	0.979122	0.495657	5.77385e-08	1.01219	1.1635	0.430101	NA	NA	1	NA	NA	0.0467317	NA	NA	0.194243
ENSMUSG00000028860	Sytl1	0.679882	1.95839e-11	2.20263e-06	0.915408	0.517053	0.670344	NA	NA	1	NA	NA	0.0467317	NA	NA	0.194243
ENSMUSG00000028977	Casz1	0.0660053	0.672553	0.00040863	1.39146	0.915222	0.610209	NA	NA	2	NA	NA	0.0454029	NA	NA	-0.207104
ENSMUSG00000039936	Pik3cd	0.993557	0.127011	0.0227885	0.993795	1.74235	2.04366	NA	NA	3	NA	NA	0.0170017	NA	NA	-0.335069
ENSMUSG00000029291	Rufy3	0.787118	0.817224	0.0353206	0.963983	0.968896	0.832398	NA	NA	2	NA	NA	0.000344318	NA	NA	-0.372122
ENSMUSG00000041930	Fam222a	0.364677	8.4825e-06	0.00172474	1.19132	0.48607	0.576015	NA	NA	5	NA	NA	0.00705249	NA	NA	0.381487
ENSMUSG00000029651	Mtus2	0.330025	0.00304076	0.0309661	1.18838	1.63357	1.53534	NA	NA	2	NA	NA	0.0217967	NA	NA	-0.345657
ENSMUSG00000045095	Magi1	0.752351	0.028708	5.67612e-05	1.04082	0.832593	0.73795	NA	NA	3	NA	NA	0.0277613	NA	NA	0.23114
ENSMUSG00000008496	Pou2f2	NA	0.105427	0.00317787	1.51898	2.30819	3.67258	NA	NA	10	NA	NA	0.00140398	NA	NA	0.43041
ENSMUSG00000030602	Pak4	0.774124	0.936194	0.00263884	1.03713	1.0113	0.792441	NA	NA	2	NA	NA	0.00824497	NA	NA	0.266485
ENSMUSG00000054161	Fam83e	0.53241	0.764896	0.000669047	0.935129	0.967763	0.792595	NA	NA	4	NA	NA	0.000153791	NA	NA	0.247031
ENSMUSG00000003271	Sult2b1	0.896234	0.833023	0.0153812	0.962437	0.954906	0.717804	NA	NA	4	NA	NA	0.000153791	NA	NA	0.247031
ENSMUSG00000031090	Nadsyn1	0.068514	0.156609	3.08089e-05	1.14187	0.905908	0.789339	NA	NA	3	NA	NA	0.00728332	NA	NA	0.282123
ENSMUSG00000031574	Star	0.202468	0.89709	1.26649e-06	0.744629	0.952874	0.352808	NA	NA	1	NA	NA	0.049983	NA	NA	0.199207
ENSMUSG00000031575	Ash2l	0.147818	7.76093e-05	0.0213212	0.892589	0.783536	0.85712	NA	NA	1	NA	NA	0.049983	NA	NA	0.199207
ENSMUSG00000057672	Pkn1	0.851237	0.75322	0.000791224	1.03191	0.953574	0.725492	NA	NA	4	NA	NA	0.0217967	NA	NA	-0.418763
ENSMUSG00000056608	Chd9	0.00708452	0.00631295	0.0273604	1.21092	1.19567	1.15643	NA	NA	1	NA	NA	0.0413595	NA	NA	0.426705
ENSMUSG00000049493	Pls1	0.883742	0.00426958	0.0375391	1.03067	1.39326	0.780537	NA	NA	3	NA	NA	0.00101056	NA	NA	0.323622
ENSMUSG00000032528	Vipr1	0.963167	0.576435	2.08931e-23	1.0068	0.944124	0.519468	NA	NA	3	NA	NA	0.0025934	NA	NA	0.289914
ENSMUSG00000004317	Clcn5	0.31263	0.933616	5.62079e-16	0.857149	0.982483	0.424604	NA	NA	2	NA	NA	0.0347373	NA	NA	-0.228199
ENSMUSG00000015217	Hmgb3	0.17787	0.106596	0.00481809	0.860162	0.848578	1.29901	NA	NA	3	NA	NA	0.0139569	NA	NA	-0.378377
ENSMUSG00000035232	Pdk3	0.904716	0.0147799	0.00531402	1.01532	1.21913	1.24163	NA	NA	6	NA	NA	0.00325473	NA	NA	-0.400957
ENSMUSG00000043929	Klhl15	0.655888	0.856772	0.0175743	1.05408	0.974207	1.25335	NA	NA	7	NA	NA	6.3411e-05	NA	NA	-0.422208
ENSMUSG00000051323	Pcdh19	0.413437	0.18375	0.00207503	1.38491	0.666093	0.456536	NA	NA	4	NA	NA	0.0162558	NA	NA	-0.366024
ENSMUSG00000031431	Tsc22d3	0.714525	0.15962	0.0190992	0.928817	0.811511	0.734927	NA	NA	2	NA	NA	0.00784234	NA	NA	-0.400613
