# Supplementary material for: Exposure to the gut microbiota drives distinct methylome and transcriptome changes in intestinal epithelial cells during postnatal development
Source: Genome Med. 2018 Apr 13;10:27. doi: 10.1186/s13073-018-0534-5 (PMC5899322; doi:10.1186/s13073-018-0534-5)
Supplement: Supplementary file 19 — Validation of a subset of differentially expressed and methylated genes. Small intestinal epithelial tissue was harvested by scraping from an independent cohort of GF and CONV-R mice from another gnotobiotic animal facility and both DNA and RNA were isolated for qPCR expression analysis and targeted methylation analysis using amplicon sequencing. Asterisks denote observations in the validation data that showed the same trend/direction as in the initial data, but were only very close to reaching the significance threshold after correction for multiple testing and therefore were considered as validation. (XLSX 48 kb) [file 13073_2018_534_MOESM19_ESM.xlsx]

## Sheet: Final_table
		Gene expression					DNA methylation
		Original data		Biological validation			Original data		Biological validation
Group	Gene	p value	FC	p value	FC	Validation	p value	DMPs	p value	DMPs	Validation
W4	Bcl3	0.00757894	1.50258	0.0001554	1.64887	Yes	0.00655358	5	0.076149	0*	Yes*
	Nfix	0.00728927	0.607656	0.798446	0.972783	No	0.0130117	2	0.0238923	1	Yes
	Cacnali	0.0323227	2.90869	0.0540793	0.295005	No	0.00473117	4	0.00580469	4	Yes
W12	Rcbtb2	4.29159e-05	1.55143	0.0649573	1.44437	Yes*	1.54637e-06	3	0.397692	0	No
	Mmp14	0.000780955	1.65504	0.0010878	2.01645	Yes	0.0200996	4	0.194071	0	No
	Itga5	1.91943e-07	3.34609	0.0001554	6.73995	Yes	0.0108709	2	4.74613e-06	8	Yes
	Cd74	0.00420163	2.80435	0.0001554	9.79817	Yes	0.0204095	3	0	4	Yes
	Pik3cd	0.0227885	2.04366	0.0001554	7.83276	Yes	0.0170017	3	2.14694e-08	5	Yes
